# Supplementary material for: Heat stress causes chromatin accessibility and related gene expression changes in crown tissues of barley (Hordeum vulgare)
Source: Plant Mol Biol. 2024 Oct 22;114(6):115. doi: 10.1007/s11103-024-01509-x (PMC11496342; doi:10.1007/s11103-024-01509-x)
Supplement: Supplementary file 2 — Supplementary Material 2 [file 11103_2024_1509_MOESM2_ESM.xlsx]

## Sheet: Sheet1
Heat Stress Causes Chromatin Accessibility and Related Gene Expression Changes in Crown Tissues of Barley (Hordeum vulgare)
Plant Molecular Biology
Agnieszka Kiełbowicz-Matuk, Cezary Smaczniak, Krzysztof Mikołajczak, Anetta Kuczyńska, Xiaocai Xu, Caroline Braeuning, Paweł Krajewski*
*Institute of Plant Genetics, Polish Academy of Sciences, Strzeszyńska 34, 60-479 Poznań, Poland, pkra@igr.poznan.pl
Table S6. Expression and accessibility changes under heat relative to control conditions, for heat- and gibberelline-related genes.
		Genes related to:	Gene expression results						Accessibility results						Annotattion of genes						KEGG, Plant Reactome
				Expression change between HT and C for: blue = down, red = up						Change of accessibility between HT and C for: blue = lose, red = gain
Gene ID	Gene_name	Related to	Mean expression	Bn	B7	B8	1d	10d	All OCRs	Bn	B7	B8	1d	10d	Gene_description	Chromosome	Gene start (bp)	Gene end (bp)	Strand	GO annotation	Pathway names	Pathway IDs
HORVU.MOREX.r3.1HG0077030		Heat	677.843	1	0	0	0	0	1	0	0	-1	-1	0		1H	476905044	476908398	1	b:cellular response to heat;c:cytoplasm;m:ATP binding;m:ATP hydrolysis activity;m:nucleotide binding	Strigolactone signaling	R-NAT-5654828
HORVU.MOREX.r3.1HG0082040		Heat	135.476	0	-1	0	0	0	1	0	0	-1	-1	1	Heat stress transcription factor Spl7 (Heat shock transcription factor) (Heat shock factor RHSF10) [Source: Projected from Oryza sativa (Os05g0530400)]	1H	489726539	489728450	-1	b:cellular response to heat;b:regulation of transcription by RNA polymerase II;b:regulation of transcription, DNA-templated;c:nucleus;m:DNA binding;m:DNA-binding transcription factor activity;m:RNA polymerase II cis-regulatory region sequence-specific DNA binding;m:sequence-specific DNA binding	HSFA7/ HSFA6B-regulatory network-induced by drought and ABA.	R-OSA-9623703
HORVU.MOREX.r3.1HG0083950		Heat	495.776	0	0	0	0	0	2	0	1	0	0	0		1H	493532271	493535406	-1	b:cellular response to heat;b:regulation of transcription by RNA polymerase II;b:regulation of transcription, DNA-templated;c:nucleus;m:DNA binding;m:DNA-binding transcription factor activity;m:identical protein binding;m:RNA polymerase II cis-regulatory region sequence-specific DNA binding;m:sequence-specific DNA binding	Cysteine and methionine metabolism;HSFA7/ HSFA6B-regulatory network-induced by drought and ABA.	ko00270;R-OSA-9623703
HORVU.MOREX.r3.2HG0108550		Heat	136.152	0	0	0	0	1	1	1	0	-1	-1	1	Similar to Heat shock transcription factor 29 (Fragment) [Source: Projected from Oryza sativa (Os07g0178600)]	2H	28092092	28096071	1	b:cellular response to heat;b:regulation of transcription by RNA polymerase II;b:regulation of transcription, DNA-templated;c:nucleus;m:DNA-binding transcription factor activity;m:RNA polymerase II cis-regulatory region sequence-specific DNA binding;m:sequence-specific DNA binding	HSFA7/ HSFA6B-regulatory network-induced by drought and ABA.	R-OSA-9623703
HORVU.MOREX.r3.2HG0133890		Heat	675.117	0	0	0	0	0	1	0	0	-1	-1	0	Scarecrow-like protein 23 [Source:Projected from Arabidopsis thaliana (AT5G41920) UniProtKB/Swiss-Prot;Acc:Q9FHZ1]	2H	159119002	159120351	-1	b:bundle sheath cell fate specification;b:endodermal cell fate specification;b:leaf development;c:nucleus;m:transcription cis-regulatory region binding	Brassinosteroid signaling	R-PAB-5632095
HORVU.MOREX.r3.2HG0140970		Heat	759.892	0	0	0	0	0	1	1	0	0	0	1	15.4 kDa class V heat shock protein [Source:Projected from Arabidopsis thaliana (AT4G21870) UniProtKB/Swiss-Prot;Acc:O49710]	2H	212538952	212539740	-1	b:response to heat	Protein processing in endoplasmic reticulum;Calvin cycle	ko04141;R-OLO-1119519
HORVU.MOREX.r3.2HG0168610		Heat	1127.19	0	0	0	0	0	0	0	0	0	0	0		2H	477556515	477559312	-1	b:protein folding;b:response to heat;c:chloroplast;c:chloroplast envelope;c:chloroplast stroma;m:adenyl-nucleotide exchange factor activity;m:chaperone binding;m:protein heterodimerization activity;m:protein homodimerization activity;m:protein self-association
HORVU.MOREX.r3.2HG0168640		Heat	1608.71	0	0	0	0	0	0	0	0	0	0	0	F-box protein 7 [Source:Projected from Arabidopsis thaliana (AT1G21760) UniProtKB/Swiss-Prot;Acc:Q9XI00]	2H	477814153	477820068	1	b:regulation of translation;b:response to cold;b:response to heat;b:SCF-dependent proteasomal ubiquitin-dependent protein catabolic process;c:cytoplasm;c:mitochondrion;c:nucleus;c:pollen tube;c:SCF ubiquitin ligase complex;m:protein binding	Brassinosteroid signaling	R-ECU-5632095
HORVU.MOREX.r3.2HG0181530		Heat	128.084	0	0	0	0	0	0	0	0	0	0	0	Protein disulfide isomerase pTAC5, chloroplastic [Source:Projected from Arabidopsis thaliana (AT4G13670) UniProtKB/Swiss-Prot;Acc:A1A6M1]	2H	558211229	558213590	1	b:chloroplast organization;b:plastid transcription;b:regulation of transcription, DNA-templated;b:response to heat;b:response to light stimulus;c:chloroplast nucleoid;c:plastid-encoded plastid RNA polymerase complex;m:protein disulfide isomerase activity
HORVU.MOREX.r3.2HG0198070		Heat	504.81	0	0	0	0	0	1	0	1	-1	-1	1	CHL [Source:Projected from Arabidopsis thaliana (AT3G47860) UniProtKB/TrEMBL;Acc:A0A178VKZ0]	2H	620195435	620197272	-1	b:negative regulation of fatty acid oxidation;b:photoprotection;b:response to abscisic acid;b:response to heat;b:response to high light intensity;b:response to oxidative stress;b:response to paraquat;b:response to water deprivation;b:seed maturation;c:thylakoid lumen;m:small molecule binding
HORVU.MOREX.r3.2HG0201910		Heat	960.273	0	0	0	0	0	1	1	0	-1	-1	1		2H	627831229	627836969	1	b:regulation of cellular response to heat
HORVU.MOREX.r3.3HG0225500		Heat	440.2	0	0	0	0	0	1	0	0	-1	0	-1		3H	13393410	13394184	1	b:protein complex oligomerization;b:protein folding;b:response to heat;b:response to hydrogen peroxide;b:response to salt stress;m:protein self-association;m:unfolded protein binding	Protein processing in endoplasmic reticulum;Calvin cycle	ko04141;R-OLO-1119519
HORVU.MOREX.r3.3HG0236240		Heat	255.663	0	0	0	0	0	1	0	1	1	1	1	Regulatory protein NPR1 [Source:Projected from Arabidopsis thaliana (AT1G64280) UniProtKB/Swiss-Prot;Acc:P93002]	3H	43089968	43095331	1	b:defense response;b:defense response to bacterium;b:defense response to fungus;b:extracellular ATP signaling;b:induced systemic resistance;b:negative regulation of defense response;b:positive regulation of transcription, DNA-templated;b:regulation of jasmonic acid mediated signaling pathway;b:regulation of salicylic acid mediated signaling pathway;b:regulation of systemic acquired resistance;b:r…	Plant hormone signal transduction;Salicylic acid signaling	ko04075;R-TTU-6788019
HORVU.MOREX.r3.3HG0288370		Heat	804.642	0	0	0	0	0	3	0	0	0	0	0		3H	483142545	483146405	1	b:cellular response to heat;c:cytoplasm;m:ATP binding;m:ATP hydrolysis activity	Strigolactone signaling	R-PTI-5654828
HORVU.MOREX.r3.3HG0288860		Heat	241.617	0	0	0	0	0	1	0	0	-1	-1	1		3H	485616646	485618810	1	b:cellular response to heat;b:regulation of transcription by RNA polymerase II;b:regulation of transcription, DNA-templated;c:nucleus;m:DNA binding;m:DNA-binding transcription factor activity;m:RNA polymerase II cis-regulatory region sequence-specific DNA binding;m:sequence-specific DNA binding	HSFA7/ HSFA6B-regulatory network-induced by drought and ABA.	R-OSA-9623703
HORVU.MOREX.r3.3HG0303840		Heat	5536.9	0	0	0	0	0	1	0	-1	-1	-1	0	BAG family molecular chaperone regulator 4 [Source:Projected from Arabidopsis thaliana (AT3G51780) UniProtKB/Swiss-Prot;Acc:Q8RX71]	3H	553984406	553987749	-1	b:positive regulation of potassium ion transport;b:protein stabilization;b:protein targeting to membrane;b:regulation of stomatal movement;b:response to cold;b:response to salt stress;b:vegetative to reproductive phase transition of meristem;c:cytoplasm;c:cytosol;c:endoplasmic reticulum;c:endoplasmic reticulum exit site;m:adenyl-nucleotide exchange factor activity;m:chaperone binding;m:heat shock…
HORVU.MOREX.r3.3HG0319320		Heat	78.5457	0	0	0	0	0	1	1	0	-1	-1	1	DNA repair protein recA homolog 2, mitochondrial [Source:Projected from Arabidopsis thaliana (AT3G10140) UniProtKB/Swiss-Prot;Acc:Q8RY99]	3H	594721495	594725844	-1	b:DNA metabolic process;b:DNA repair;b:mitochondrial genome maintenance;b:response to heat;m:ATP binding;m:ATP-dependent activity, acting on DNA;m:ATP-dependent DNA damage sensor activity;m:DNA binding;m:single-stranded DNA binding
HORVU.MOREX.r3.3HG0319810		Heat	442.096	0	0	0	0	0	1	0	1	0	-1	1	Pyrroline-5-carboxylate reductase [Source:Projected from Arabidopsis thaliana (AT5G14800) UniProtKB/Swiss-Prot;Acc:P54904]	3H	595760725	595763377	-1	b:cellular amino acid biosynthetic process;b:L-proline biosynthetic process;b:proline biosynthetic process;b:response to heat;b:response to salt stress;m:oxidoreductase activity;m:pyrroline-5-carboxylate reductase activity	Arginine and proline metabolism;Proline biosynthesis I;Proline biosynthesis V (from arginine);Arginine degradation	ko00330;R-TTU-1119631;R-TTU-1119318;R-TTU-1119289
HORVU.MOREX.r3.4HG0369230		Heat	1575.35	0	0	0	0	0	1	0	1	0	1	1		4H	288286928	288296869	1	b:actin cytoskeleton organization;b:actin filament organization;b:barbed-end actin filament capping;b:cell morphogenesis;b:response to heat;c:cytoplasm;c:F-actin capping protein complex;m:actin binding;m:actin filament binding	Endocytosis	ko04144
HORVU.MOREX.r3.4HG0387610		Heat	106.758	1	1	1	0	1	1	0	0	-1	-1	1		4H	471135077	471137420	-1	b:cellular response to unfolded protein;b:chaperone cofactor-dependent protein refolding;b:protein refolding;c:cytoplasm;m:ATP binding;m:ATP hydrolysis activity;m:ATP-dependent protein folding chaperone;m:heat shock protein binding;m:misfolded protein binding;m:protein folding chaperone;m:unfolded protein binding	Spliceosome;MAPK signaling pathway;Protein processing in endoplasmic reticulum;Endocytosis;NAD biosynthesis I (from aspartate)	ko03040;ko04010;ko04141;ko04144;R-OEU-1119384
HORVU.MOREX.r3.4HG0387870		Heat	11563.2	0	0	0	0	0	1	0	0	-1	0	0		4H	471896971	471899346	-1	b:cellular response to unfolded protein;b:chaperone cofactor-dependent protein refolding;b:protein refolding;c:cytoplasm;m:ATP binding;m:ATP hydrolysis activity;m:ATP-dependent protein folding chaperone;m:heat shock protein binding;m:misfolded protein binding;m:protein folding chaperone;m:unfolded protein binding	Spliceosome;MAPK signaling pathway;Protein processing in endoplasmic reticulum;Endocytosis;NAD biosynthesis I (from aspartate)	ko03040;ko04010;ko04141;ko04144;R-OEU-1119384
HORVU.MOREX.r3.4HG0389360		Heat	524.683	0	0	0	0	0	1	1	0	0	0	1		4H	483718805	483719628	1	b:protein complex oligomerization;b:protein folding;b:response to heat;b:response to hydrogen peroxide;b:response to salt stress;m:protein self-association;m:unfolded protein binding	Protein processing in endoplasmic reticulum;Calvin cycle	ko04141;R-OLO-1119519
HORVU.MOREX.r3.4HG0389370		Heat	3.05451	0	0	0	0	0	0	0	0	0	0	0		4H	483815226	483816136	1	b:protein complex oligomerization;b:protein folding;b:response to heat;b:response to hydrogen peroxide;b:response to salt stress;m:protein self-association;m:unfolded protein binding	Protein processing in endoplasmic reticulum;Calvin cycle	ko04141;R-OLO-1119519
HORVU.MOREX.r3.4HG0392240		Heat	120.622	0	0	0	0	0	1	0	1	0	0	1	HSP21 [Source:Projected from Arabidopsis thaliana (AT4G27670) UniProtKB/TrEMBL;Acc:A0A178UVU5]	4H	504485743	504486975	-1	b:response to heat	Protein processing in endoplasmic reticulum	ko04141
HORVU.MOREX.r3.4HG0393540		Heat	187.631	0	0	0	0	0	0	0	0	0	0	0		4H	513264063	513267498	-1	b:heat acclimation;b:protein import into nucleus;c:cytosol;c:nucleus;m:nuclear import signal receptor activity;m:sequence-specific double-stranded DNA binding
HORVU.MOREX.r3.4HG0395600		Heat	221.476	0	0	0	0	0	1	0	0	-1	-1	0		4H	527143063	527149468	-1	b:protein folding;b:response to heat;c:chloroplast;m:ATP binding;m:heat shock protein binding;m:unfolded protein binding	Acyl-CoA synthetase pathway	R-ECU-1119623
HORVU.MOREX.r3.4HG0396100		Heat	64.531	0	1	1	0	1	0	0	0	0	0	0	Heat shock 70 kDa protein 8 [Source:Projected from Arabidopsis thaliana (AT2G32120) UniProtKB/Swiss-Prot;Acc:Q9SKY8]	4H	530688618	530691997	1	b:protein folding;b:response to heat;m:ATP binding;m:ATP hydrolysis activity;m:ATP-dependent protein folding chaperone;m:nucleotide binding	Tight junction;NAD biosynthesis I (from aspartate)	ko04530;R-OEU-1119384
HORVU.MOREX.r3.4HG0397640		Heat	4006.64	0	0	0	0	0	1	0	1	0	0	0		4H	538939515	538941224	1	b:regulation of abscisic acid biosynthetic process;b:response to heat
HORVU.MOREX.r3.4HG0401510		Heat	954.692	0	0	0	0	0	1	1	0	0	0	1	DEAD-box ATP-dependent RNA helicase 38 [Source:Projected from Arabidopsis thaliana (AT3G53110) UniProtKB/Swiss-Prot;Acc:Q93ZG7]	4H	556136148	556140663	1	b:poly(A)+ mRNA export from nucleus;b:response to abscisic acid;b:response to cold;b:response to heat;c:cytoplasm;c:cytoplasmic stress granule;c:nuclear envelope;c:nucleus;c:plasma membrane;m:ATP binding;m:ATP-dependent activity, acting on RNA;m:helicase activity;m:hydrolase activity;m:mRNA binding;m:nucleic acid binding;m:nucleotide binding;m:RNA binding;m:RNA helicase activity	Nucleocytoplasmic transport;mRNA surveillance pathway;Lysine biosynthesis I;Lysine biosynthesis II	ko03013;ko03015;R-SLY-1119273;R-SLY-1119283
HORVU.MOREX.r3.4HG0402170		Heat	159.022	0	0	0	0	0	1	0	1	-1	-1	1		4H	559498745	559500854	1	b:cellular response to heat;b:regulation of transcription by RNA polymerase II;b:regulation of transcription, DNA-templated;c:nucleus;m:DNA-binding transcription factor activity;m:RNA polymerase II cis-regulatory region sequence-specific DNA binding;m:sequence-specific DNA binding	Cysteine and methionine metabolism;HSFA7/ HSFA6B-regulatory network-induced by drought and ABA.	ko00270;R-OSA-9623703
HORVU.MOREX.r3.4HG0418530		Heat	648.19	0	0	0	0	0	1	1	0	0	0	1	Chaperone protein ClpB3, chloroplastic [Source:Projected from Arabidopsis thaliana (AT5G15450) UniProtKB/Swiss-Prot;Acc:Q9LF37]	4H	609367843	609374010	-1	b:protein refolding;b:response to heat;c:chloroplast;c:cytoplasm;m:ATP binding;m:ATP hydrolysis activity	Strigolactone signaling	R-PTI-5654828
HORVU.MOREX.r3.5HG0430720	Ku70	Heat	272.794	0	0	0	1	0	0	0	0	0	0	0	KU70 [Source:Projected from Arabidopsis thaliana (AT1G16970) UniProtKB/TrEMBL;Acc:A0A178WAS1]	5H	29615665	29625995	-1	b:DNA repair;b:double-strand break repair via nonhomologous end joining;b:response to heat;b:telomere maintenance;c:Ku70:Ku80 complex;c:nucleus;m:damaged DNA binding;m:DNA binding;m:DNA helicase activity;m:double-stranded DNA binding;m:telomeric DNA binding	Non-homologous end-joining	ko03450
HORVU.MOREX.r3.5HG0441860		Heat	29186.1	0	0	0	0	0	1	0	0	-1	-1	0		5H	91777221	91781821	-1	b:cellular response to unfolded protein;b:chaperone cofactor-dependent protein refolding;b:protein refolding;c:cytoplasm;m:ATP binding;m:ATP hydrolysis activity;m:ATP-dependent protein folding chaperone;m:heat shock protein binding;m:misfolded protein binding;m:nucleotide binding;m:protein folding chaperone;m:unfolded protein binding	Spliceosome;MAPK signaling pathway;Protein processing in endoplasmic reticulum;Endocytosis;NAD biosynthesis I (from aspartate)	ko03040;ko04010;ko04141;ko04144;R-OEU-1119384
HORVU.MOREX.r3.5HG0454880		Heat	854.36	0	0	0	0	0	1	0	1	0	0	1		5H	234482505	234509793	1	b:protein folding;b:response to heat;m:ATP binding;m:heat shock protein binding;m:metal ion binding;m:unfolded protein binding	Acyl-CoA synthetase pathway	R-ECU-1119623
HORVU.MOREX.r3.5HG0456050		Heat	1094.77	0	0	0	0	0	1	0	0	0	-1	1		5H	245170688	245174164	1	b:protein folding;b:response to heat;m:ATP binding;m:heat shock protein binding;m:unfolded protein binding	Acyl-CoA synthetase pathway	R-OME-1119623
HORVU.MOREX.r3.5HG0463700		Heat	729.504	0	0	0	0	0	1	1	0	0	0	1		5H	318536808	318539662	-1	b:asymmetric cell division;b:bundle sheath cell fate specification;b:gravitropism;b:leaf development;b:maintenance of protein location in nucleus;b:radial pattern formation;b:regulation of transcription, DNA-templated;c:nucleus;m:DNA-binding transcription factor activity;m:sequence-specific DNA binding	Brassinosteroid signaling	R-PAB-5632095
HORVU.MOREX.r3.5HG0479670		Heat	245.203	0	0	0	0	0	1	0	0	-1	-1	1		5H	427467862	427468960	-1	b:response to heat
HORVU.MOREX.r3.5HG0479680		Heat	1251.77	0	0	0	0	0	1	1	0	0	0	1		5H	427475156	427476204	-1	b:response to heat
HORVU.MOREX.r3.5HG0486440		Heat	2197.22	0	0	-1	-1	0	1	0	-1	-1	-1	0	Similar to Heat stress transcription factor Spl7 (Heat shock transcription factor) (Heat shock factor RHSF10) [Source: Projected from Oryza sativa (Os09g0456800)]	5H	459851486	459856306	1	b:negative regulation of transcription, DNA-templated;b:regulation of transcription by RNA polymerase II;b:regulation of transcription, DNA-templated;b:response to heat;c:nucleus;m:DNA-binding transcription factor activity;m:RNA polymerase II cis-regulatory region sequence-specific DNA binding;m:sequence-specific DNA binding	Salicylic acid signaling	R-SSP-6788019
HORVU.MOREX.r3.5HG0489830		Heat	492.734	0	0	0	0	0	0	0	0	0	0	0		5H	474873998	474875142	-1	b:response to heat	Protein processing in endoplasmic reticulum	ko04141
HORVU.MOREX.r3.5HG0497770		Heat	7097.93	0	0	0	0	0	2	0	0	-1	-1	0		5H	496478226	496480360	-1	b:protein stabilization;c:cytoplasm;m:adenyl-nucleotide exchange factor activity;m:chaperone binding;m:heat shock protein binding;m:protein binding
HORVU.MOREX.r3.5HG0507940		Heat	10610.1	0	0	0	0	0	3	0	0	-1	0	0		5H	520369866	520373657	-1	b:protein folding;b:response to heat;c:cytosol;m:ATP binding;m:heat shock protein binding;m:Hsp70 protein binding;m:metal ion binding;m:unfolded protein binding	Protein processing in endoplasmic reticulum;Acyl-CoA synthetase pathway	ko04141;R-ECU-1119623
HORVU.MOREX.r3.5HG0509970		Heat	195.1	0	0	0	0	0	2	0	-1	-1	-1	0	Heat stress transcription factor A-2 [Source:Projected from Arabidopsis thaliana (AT2G26150) UniProtKB/Swiss-Prot;Acc:O80982]	5H	525536324	525537516	-1	b:cellular response to heat;b:regulation of transcription by RNA polymerase II;b:regulation of transcription, DNA-templated;c:nucleus;m:DNA binding;m:DNA-binding transcription factor activity;m:RNA polymerase II cis-regulatory region sequence-specific DNA binding;m:sequence-specific DNA binding	HSFA7/ HSFA6B-regulatory network-induced by drought and ABA.	R-OSA-9623703
HORVU.MOREX.r3.5HG0517090		Heat	10024.3	0	0	0	0	0	2	0	0	-1	0	0		5H	542793842	542796541	1	b:protein folding;b:protein refolding;b:response to heat;c:cytoplasm;c:cytosol;c:endoplasmic reticulum;m:ATP binding;m:chaperone binding;m:heat shock protein binding;m:Hsp70 protein binding;m:metal ion binding;m:unfolded protein binding	Protein processing in endoplasmic reticulum;Acyl-CoA synthetase pathway	ko04141;R-ECU-1119623
HORVU.MOREX.r3.5HG0524120		Heat	2523.69	0	0	0	0	0	1	0	-1	-1	-1	0		5H	558526436	558528371	1	b:abscisic acid biosynthetic process;b:proline biosynthetic process;b:regulation of abscisic acid biosynthetic process;b:response to fructose;b:response to heat;b:response to water deprivation;c:cytosol;m:alcohol dehydrogenase (NAD+) activity;m:identical protein binding;m:xanthoxin dehydrogenase activity	Carotenoid biosynthesis;ABA biosynthesis and mediated signaling;Abscisic acid biosynthesis	ko00906;R-TDI-3899368;R-TDI-1119374
HORVU.MOREX.r3.5HG0526250		Heat	83277.1	0	0	0	0	0	2	0	0	-1	0	0		5H	563090170	563094507	1	b:cellular response to unfolded protein;b:chaperone cofactor-dependent protein refolding;b:protein refolding;c:cytoplasm;m:ATP binding;m:ATP hydrolysis activity;m:ATP-dependent protein folding chaperone;m:heat shock protein binding;m:misfolded protein binding;m:protein folding chaperone;m:unfolded protein binding	Spliceosome;MAPK signaling pathway;Protein processing in endoplasmic reticulum;Endocytosis;NAD biosynthesis I (from aspartate)	ko03040;ko04010;ko04141;ko04144;R-OEU-1119384
HORVU.MOREX.r3.6HG0543700		Heat	1375.52	0	0	0	0	0	1	1	0	0	0	1	ATP-dependent helicase BRM [Source:Projected from Arabidopsis thaliana (AT2G46020) UniProtKB/Swiss-Prot;Acc:Q6EVK6]	6H	13430839	13442248	-1	b:chromatin remodeling;b:formation of plant organ boundary;b:organ boundary specification between lateral organs and the meristem;b:positive regulation of cellular response to heat;b:regulation of gene expression, epigenetic;b:regulation of production of miRNAs involved in gene silencing by miRNA;b:regulation of transcription, DNA-templated;b:root meristem growth;c:nucleus;m:ATP binding;m:ATP-dep…	Crown root development	R-MES-9030680
HORVU.MOREX.r3.6HG0545480	Cat2	Heat	10805.8	0	0	0	0	0	1	0	0	0	-1	1		6H	16058168	16063648	1	b:cellular oxidant detoxification;b:cellular response to stimulus;b:circadian rhythm;b:hydrogen peroxide catabolic process;b:response to abiotic stimulus;b:response to abscisic acid;b:response to bacterium;b:response to heat;b:response to hormone;b:response to hydrogen peroxide;b:response to light stimulus;b:response to oxidative stress;b:response to reactive oxygen species;b:response to salt;b:r…	Glyoxylate and dicarboxylate metabolism;MAPK signaling pathway - yeast;MAPK signaling pathway - plant;Peroxisome;Tryptophan metabolism;FoxO signaling pathway;Assembly of pre-replication complex;Activation of pre-replication complex;DNA replication Initiation	ko00630;ko04011;ko04016;ko04146;ko00380;ko04068;R-PAB-9640882;R-PAB-9645850;R-PAB-9675824
HORVU.MOREX.r3.6HG0552250		Heat	150.474	0	0	0	0	0	0	0	0	0	0	0		6H	32715221	32716241	1	b:protein complex oligomerization;b:protein folding;b:response to heat;b:response to hydrogen peroxide;b:response to salt stress;m:protein self-association;m:unfolded protein binding	Protein processing in endoplasmic reticulum;Calvin cycle	ko04141;R-OLO-1119519
HORVU.MOREX.r3.6HG0554990		Heat	253.786	0	0	0	0	0	0	0	0	0	0	0	Heat shock factor (HSF)-type, DNA-binding domain containing protein [Source: Projected from Oryza sativa (Os02g0496100)]	6H	42320195	42323115	-1	b:cellular response to heat;b:regulation of transcription by RNA polymerase II;b:regulation of transcription, DNA-templated;c:nucleus;m:DNA binding;m:DNA-binding transcription factor activity;m:RNA polymerase II cis-regulatory region sequence-specific DNA binding;m:sequence-specific DNA binding	HSFA7/ HSFA6B-regulatory network-induced by drought and ABA.	R-OSA-9623703
HORVU.MOREX.r3.6HG0568470		Heat	229.797	0	0	0	0	0	0	0	0	0	0	0		6H	112462553	112469161	1	b:cellular response to heat;b:protein refolding;b:response to heat;c:cytoplasm;c:mitochondrion;m:ATP binding;m:ATP hydrolysis activity;m:nucleotide binding	Strigolactone signaling	R-CCP-5654828
HORVU.MOREX.r3.6HG0578520		Heat	0.265264	0	0	0	0	0	0	0	0	0	0	0		6H	189630858	189631434	1	b:response to heat	Protein processing in endoplasmic reticulum	ko04141
HORVU.MOREX.r3.6HG0593790		Heat	531.046	0	0	0	0	0	1	-1	0	0	-1	0	GrpE protein homolog [Source:Projected from Arabidopsis thaliana (AT5G17710) UniProtKB/TrEMBL;Acc:A0A178U8H4]	6H	354153515	354156509	-1	b:cellular response to heat;b:protein folding;b:protein import into mitochondrial matrix;b:protein stabilization;c:chloroplast;c:chloroplast envelope;c:chloroplast stroma;c:mitochondrial matrix;c:mitochondrion;c:PAM complex, Tim23 associated import motor;c:thylakoid;m:adenyl-nucleotide exchange factor activity;m:chaperone binding;m:copper ion binding;m:protein homodimerization activity;m:protein …
HORVU.MOREX.r3.6HG0600860		Heat	5344.9	0	0	0	0	0	0	0	0	0	0	0		6H	412481196	412485687	-1	b:protein folding;b:response to heat;m:ATP binding;m:heat shock protein binding;m:Hsp70 protein binding;m:unfolded protein binding	Protein processing in endoplasmic reticulum;Acyl-CoA synthetase pathway	ko04141;R-ECU-1119623
HORVU.MOREX.r3.6HG0603550		Heat	0.259478	0	0	0	0	0	0	0	0	0	0	0		6H	437701950	437703169	1	b:protein folding;m:heat shock protein binding;m:Hsp70 protein binding;m:unfolded protein binding	Protein processing in endoplasmic reticulum	ko04141
HORVU.MOREX.r3.6HG0616950		Heat	269.869	1	0	0	0	0	1	0	-1	-1	-1	0		6H	514709245	514709998	-1	b:response to heat;b:response to osmotic stress	Protein processing in endoplasmic reticulum	ko04141
HORVU.MOREX.r3.6HG0620330		Heat	13724.5	0	0	0	0	0	0	0	0	0	0	0		6H	527623846	527627927	-1	b:cellular response to unfolded protein;b:chaperone cofactor-dependent protein refolding;b:protein folding;b:protein refolding;c:cytoplasm;m:ATP binding;m:ATP hydrolysis activity;m:ATP-dependent protein folding chaperone;m:heat shock protein binding;m:misfolded protein binding;m:nucleotide binding;m:protein folding chaperone;m:unfolded protein binding	Spliceosome;MAPK signaling pathway;Protein processing in endoplasmic reticulum;Endocytosis;NAD biosynthesis I (from aspartate)	ko03040;ko04010;ko04141;ko04144;R-OEU-1119384
HORVU.MOREX.r3.6HG0621200		Heat	752.518	1	0	0	0	0	1	0	-1	-1	-1	0	17.4 kDa class III heat shock protein [Source:Projected from Arabidopsis thaliana (AT1G54050) UniProtKB/Swiss-Prot;Acc:Q9SYG1]	6H	529914709	529915667	1	b:response to heat	Protein processing in endoplasmic reticulum;Calvin cycle	ko04141;R-OLO-1119519
HORVU.MOREX.r3.6HG0626860		Heat	433.665	0	0	0	0	0	1	1	0	0	0	1		6H	545412755	545420552	-1	b:protein folding;b:response to heat;c:chloroplast;c:endoplasmic reticulum;m:ATP binding;m:heat shock protein binding;m:metal ion binding;m:unfolded protein binding	Acyl-CoA synthetase pathway	R-ECU-1119623
HORVU.MOREX.r3.6HG0628930		Heat	7612.44	0	0	0	0	0	0	0	0	0	0	0	S-(hydroxymethyl)glutathione dehydrogenase [Source:Projected from Arabidopsis thaliana (AT5G43940) UniProtKB/TrEMBL;Acc:F4K7D6]	6H	551214772	551218869	1	b:cell death;b:ethanol oxidation;b:formaldehyde metabolic process;b:heat acclimation;b:seed development;m:oxidoreductase activity;m:S-(hydroxymethyl)glutathione dehydrogenase activity;m:S-nitrosoglutathione reductase activity;m:zinc ion binding	Naphthalene degradation;Chloroalkane and chloroalkene degradation;Pyruvate metabolism;Drug metabolism - cytochrome P450;Metabolism of xenobiotics by cytochrome P450;Fatty acid degradation;Methane metabolism;Glycolysis / Gluconeogenesis;Tyrosine metabolism;Retinol metabolism;Phenylalanine degradation III	ko00626;ko00625;ko00620;ko00982;ko00980;ko00071;ko00680;ko00010;ko00350;ko00830;R-ATA-1119267
HORVU.MOREX.r3.6HG0633680		Heat	37.0783	0	0	0	0	-1	0	0	0	0	0	0		6H	560498908	560501512	-1	b:cellular response to unfolded protein;b:chaperone cofactor-dependent protein refolding;b:protein refolding;c:cytoplasm;m:ATP binding;m:ATP hydrolysis activity;m:ATP-dependent protein folding chaperone;m:heat shock protein binding;m:misfolded protein binding;m:protein folding chaperone;m:unfolded protein binding	Spliceosome;MAPK signaling pathway;Protein processing in endoplasmic reticulum;Endocytosis;NAD biosynthesis I (from aspartate)	ko03040;ko04010;ko04141;ko04144;R-OEU-1119384
HORVU.MOREX.r3.7HG0641550		Heat	564.094	0	0	0	0	0	2	1	1	0	0	1	GFA2 [Source:Projected from Arabidopsis thaliana (AT5G48030) UniProtKB/TrEMBL;Acc:A0A178UJR3]	7H	13514729	13520110	1	b:protein folding;b:response to heat;m:ATP binding;m:heat shock protein binding;m:metal ion binding;m:unfolded protein binding	Acyl-CoA synthetase pathway	R-ECU-1119623
HORVU.MOREX.r3.7HG0642360		Heat	1690.05	0	0	0	0	0	4	1	-1	0	0	0		7H	14813488	14815418	-1	b:protein stabilization;c:cytoplasm;m:adenyl-nucleotide exchange factor activity;m:chaperone binding;m:heat shock protein binding;m:protein binding
HORVU.MOREX.r3.7HG0664630		Heat	152.529	0	0	0	0	0	0	0	0	0	0	0	DNAJ heat shock family protein [Source:Projected from Arabidopsis thaliana (AT1G28210) UniProtKB/TrEMBL;Acc:F4HWI4]	7H	82017762	82027496	-1	b:protein folding;b:response to heat;m:ATP binding;m:heat shock protein binding;m:unfolded protein binding	Acyl-CoA synthetase pathway	R-ECU-1119623
HORVU.MOREX.r3.7HG0686900		Heat	6370.91	0	0	0	0	0	3	0	-1	0	0	0		7H	228266365	228268133	-1	b:protein stabilization;c:cytoplasm;m:adenyl-nucleotide exchange factor activity;m:chaperone binding;m:heat shock protein binding;m:protein binding
HORVU.MOREX.r3.7HG0697810		Heat	21197.6	0	0	0	0	0	1	0	-1	0	-1	0	Co-chaperone protein p23-1 [Source:Projected from Arabidopsis thaliana (AT4G02450) UniProtKB/Swiss-Prot;Acc:Q8L7U4]	7H	359800981	359807342	1	b:chaperone cofactor-dependent protein refolding;b:negative regulation of cytokinin-activated signaling pathway;b:positive regulation of gene expression;b:regulation of auxin polar transport;b:response to heat;b:root meristem growth;c:chaperone complex;c:cytosol;c:nucleus;m:chaperone binding;m:Hsp90 protein binding
HORVU.MOREX.r3.7HG0711850		Heat	327.272	0	0	0	0	0	0	0	0	0	0	0	RNA-binding KH domain-containing protein RCF3 [Source:Projected from Arabidopsis thaliana (AT5G53060) UniProtKB/Swiss-Prot;Acc:Q8W4B1]	7H	474995978	475003666	-1	b:heat acclimation;b:jasmonic acid mediated signaling pathway;b:primary miRNA processing;b:regulation of defense response to fungus;b:regulation of gene expression;b:response to osmotic stress;c:nuclear dicing body;m:nucleic acid binding;m:primary miRNA binding;m:RNA binding
HORVU.MOREX.r3.7HG0714970		Heat	129.649	0	0	0	0	0	1	0	0	-1	-1	1	MBF1C [Source:Projected from Arabidopsis thaliana (AT3G24500) UniProtKB/TrEMBL;Acc:A0A178VDH9]	7H	497288080	497288782	1	b:positive regulation of transcription, DNA-templated;b:response to abscisic acid;b:response to heat;b:response to water deprivation;c:nucleolus;c:nucleus;m:DNA binding;m:transcription coactivator activity	Asparagine degradation I	R-CCP-1119393
HORVU.MOREX.r3.7HG0718540		Heat	2826.02	0	0	0	0	0	1	0	0	-1	-1	0		7H	519166672	519168506	1	b:cellular response to heat;b:regulation of transcription by RNA polymerase II;b:regulation of transcription, DNA-templated;c:nucleus;m:DNA binding;m:DNA-binding transcription factor activity;m:RNA polymerase II cis-regulatory region sequence-specific DNA binding;m:sequence-specific DNA binding	HSFA7/ HSFA6B-regulatory network-induced by drought and ABA.	R-OSA-9623703
HORVU.MOREX.r3.7HG0721780		Heat	1686.68	0	0	0	0	0	0	0	0	0	0	0	Post-illumination chlorophyll fluorescence increase [Source:Projected from Arabidopsis thaliana (AT3G15840) UniProtKB/TrEMBL;Acc:Q9LVZ5]	7H	538824242	538825931	-1	b:cellular heat acclimation;b:chlororespiration;b:nonphotochemical quenching;c:chloroplast stroma
HORVU.MOREX.r3.7HG0732330		Heat	1489	0	0	0	0	1	1	0	-1	-1	-1	0	HSA32 [Source:Projected from Arabidopsis thaliana (AT4G21320) UniProtKB/TrEMBL;Acc:A0A178UV51]	7H	584073582	584076272	1	b:heat acclimation;b:post-transcriptional regulation of gene expression;b:response to heat;m:catalytic activity
HORVU.MOREX.r3.7HG0751550	Cat1	Heat	4959.44	0	0	0	0	0	1	0	0	-1	-1	0	Catalase isozyme B (EC 1.11.1.6) (CAT-B) [Source: Projected from Oryza sativa (Os06g0727200)]	7H	627739593	627743615	-1	b:cellular oxidant detoxification;b:cellular response to stimulus;b:circadian rhythm;b:hydrogen peroxide catabolic process;b:regulation of cellular response to heat;b:response to abiotic stimulus;b:response to abscisic acid;b:response to absence of light;b:response to cadmium ion;b:response to heat;b:response to hormone;b:response to hydrogen peroxide;b:response to oxidative stress;b:response to …	Glyoxylate and dicarboxylate metabolism;MAPK signaling pathway - yeast;MAPK signaling pathway - plant;Peroxisome;Tryptophan metabolism;FoxO signaling pathway;Assembly of pre-replication complex;Activation of pre-replication complex;DNA replication Initiation	ko00630;ko04011;ko04016;ko04146;ko00380;ko04068;R-PAB-9640882;R-PAB-9645850;R-PAB-9675824
HORVU.MOREX.r3.1HG0024670		Gibberellin	32.9695	0	0	0	0	0	0	0	0	0	0	0	Similar to OsGA2ox1 [Source: Projected from Oryza sativa (Os05g0158600)]	1H	99007055	99011871	1	b:gibberellin metabolic process;m:gibberellin 2-beta-dioxygenase activity;m:gibberellin A20,2-oxoglutarate:oxygen oxidoreductase activity;m:gibberellin A44,2-oxoglutarate:oxygen oxidoreductase activity;m:gibberellin A9,2-oxoglutarate:oxygen oxidoreductase activity	Diterpenoid biosynthesis;Regulation of embryo development	ko00904;R-OSA-9631623
HORVU.MOREX.r3.1HG0031480		Gibberellin	118.047	0	0	0	0	0	0	0	0	0	0	0		1H	156554762	156561576	-1	b:gibberellin catabolic process;b:response to light stimulus;m:C-19 gibberellin 2-beta-dioxygenase activity;m:dioxygenase activity;m:metal ion binding;m:oxidoreductase activity	Diterpenoid biosynthesis;Regulation of embryo development	ko00904;R-OSA-9631623
HORVU.MOREX.r3.1HG0045510		Gibberellin	1567.09	0	0	0	0	0	1	1	0	0	0	1	Probable prefoldin subunit 5 [Source:Projected from Arabidopsis thaliana (AT5G23290) UniProtKB/Swiss-Prot;Acc:P57742]	1H	297904394	297911488	1	b:cellular response to gibberellin stimulus;b:cold acclimation;b:cortical microtubule organization;b:protein folding;b:protein localization involved in auxin polar transport;b:response to cold;b:response to salt stress;c:cytoplasm;c:nucleus;c:prefoldin complex;m:unfolded protein binding
HORVU.MOREX.r3.1HG0057970		Gibberellin	705.227	0	0	0	0	0	0	0	0	0	0	0	Transcription factor KUA1 [Source:Projected from Arabidopsis thaliana (AT5G47390) UniProtKB/Swiss-Prot;Acc:Q9LVS0]	1H	387037285	387040578	1	b:auxin homeostasis;b:lateral root development;b:leaf development;b:leaf senescence;b:negative regulation of peroxidase activity;b:negative regulation of transcription by RNA polymerase II;b:negative regulation of transcription, DNA-templated;b:positive regulation of cell growth;b:post-embryonic plant organ morphogenesis;b:response to abscisic acid;b:response to absence of light;b:response to aux…
HORVU.MOREX.r3.1HG0062680		Gibberellin	9057.76	0	0	0	-1	0	1	0	0	-1	-1	1	Soluble gibberellin receptor, Gibberellin signalin [Source: Projected from Oryza sativa (Os05g0407500)]	1H	415083050	415085901	-1	m:gibberellin binding;m:hydrolase activity	Plant hormone signal transduction;Gibberellin signaling	ko04075;R-ATA-5679411
HORVU.MOREX.r3.2HG0158690	WRKY10	Gibberellin	1770.01	0	-1	0	0	0	3	0	-1	-1	-1	0	WRKY transcription factor, Positive regulator in defense response, Negative regulator in GA signalin [Source: Projected from Oryza sativa (Os04g0287400)]	2H	399656549	399658049	1	b:negative regulation of gibberellic acid mediated signaling pathway;b:regulation of transcription, DNA-templated;b:response to abscisic acid;b:response to gibberellin;b:response to stimulus;c:nucleus;m:DNA binding;m:DNA-binding transcription factor activity;m:promoter-specific chromatin binding;m:sequence-specific DNA binding	Salicylic acid signaling	R-GRA-6788019
HORVU.MOREX.r3.2HG0160170		Gibberellin	1706.29	0	0	0	0	0	3	1	0	-1	0	0		2H	415397537	415415239	1	b:gibberellic acid mediated signaling pathway;b:negative regulation of flower development;b:protein glycosylation;b:protein O-linked glycosylation;b:vegetative to reproductive phase transition of meristem;c:nucleus;m:glycosyltransferase activity;m:protein binding;m:protein O-GlcNAc transferase activity;m:transferase activity	Other types of O-glycan biosynthesis;Nitrate assimilation;Glutamine biosynthesis I;Ammonia assimilation cycle	ko00514;R-SLY-1119291;R-SLY-1119293;R-SLY-1119443
HORVU.MOREX.r3.2HG0182470		Gibberellin	35.1375	0	0	0	0	-1	3	1	-1	-1	0	0		2H	562315911	562318473	-1	b:gibberellic acid homeostasis;b:gibberellin catabolic process;c:cytoplasm;c:nucleus;m:gibberellin 2-beta-dioxygenase activity	Diterpenoid biosynthesis;Gibberellin biosynthesis I (non C-3, non C-13 hydroxylation);Gibberellin biosynthesis III (early C-13 hydroxylation)	ko00904;R-ACH-1119625;R-ACH-1119294
HORVU.MOREX.r3.2HG0208900	GA3ox1	Gibberellin	0.362391	0	0	0	0	0	0	0	0	0	0	0		2H	644365998	644368936	-1	b:gibberellin biosynthetic process;b:response to light stimulus;m:dioxygenase activity;m:gibberellin 3-beta-dioxygenase activity;m:metal ion binding	Diterpenoid biosynthesis;Anthocyanin biosynthesis (delphinidin 3-O-glucoside);Anthocyanin biosynthesis (pelargonidin 3-O-glucoside, cyanidin 3-O-glucoside)	ko00904;R-EGR-1119514;R-EGR-1119440
HORVU.MOREX.r3.3HG0225630		Gibberellin	32.6926	0	0	0	0	0	0	0	0	0	0	0		3H	13789989	13791371	-1	b:cytokinin-activated signaling pathway;b:gibberellic acid mediated signaling pathway;b:regulation of transcription, DNA-templated;b:trichome differentiation;b:trichome morphogenesis;c:nucleus;m:DNA-binding transcription factor activity;m:transcription cis-regulatory region binding
HORVU.MOREX.r3.3HG0240560		Gibberellin	1382.4	0	0	0	0	0	1	0	-1	-1	-1	-1	At1g29990 [Source:Projected from Arabidopsis thaliana (AT1G29990) UniProtKB/TrEMBL;Acc:Q2HIK4]	3H	72688741	72692740	-1	b:cellular response to gibberellin stimulus;b:cortical microtubule organization;b:mRNA processing;b:protein folding;b:protein localization involved in auxin polar transport;b:response to cold;c:cytoplasm;c:nucleus;c:prefoldin complex;m:Hsp90 protein binding;m:unfolded protein binding	HSFA7/ HSFA6B-regulatory network-induced by drought and ABA. ;Abscisic acid (ABA) mediated signaling	R-DCA-9623703;R-DCA-3899351
HORVU.MOREX.r3.3HG0289810	GA2ox3	Gibberellin	1449.18	0	-1	-1	-1	0	1	1	-1	0	0	0	GA 2-oxidase3, GA metabolis [Source: Projected from Oryza sativa (Os01g0757200)]	3H	492482519	492484944	-1	b:gibberellin metabolic process;m:gibberellin 2-beta-dioxygenase activity;m:metal ion binding;m:oxidoreductase activity	Diterpenoid biosynthesis;Regulation of embryo development	ko00904;R-OSA-9631623
HORVU.MOREX.r3.3HG0306160	GA20ox3	Gibberellin	3.9911	0	0	0	0	0	1	1	0	-1	-1	1	GA 20-oxidase3, GA metabolis [Source: Projected from Oryza sativa (Os07g0169700)]	3H	561164973	561168444	1	b:gibberellin biosynthetic process;b:regulation of growth;m:2-oxoglutarate-dependent dioxygenase activity;m:metal ion binding;m:oxidoreductase activity	Biosynthesis of various secondary metabolites - part 3;Diterpenoid biosynthesis;Flavonoid biosynthesis	ko00997;ko00904;R-ZJA-1119531
HORVU.MOREX.r3.3HG0307130	GA20ox2/sdw1	Gibberellin	41.3465	0	0	0	0	0	2	0	0	-1	-1	1	Similar to GA C20oxidase2 [Source: Projected from Oryza sativa (Os01g0883800)]	3H	563923790	563926675	-1	b:flower development;b:gibberellin biosynthetic process;b:response to flooding;b:response to light stimulus;b:unidimensional cell growth;m:dioxygenase activity;m:gibberellin 20-oxidase activity;m:metal ion binding	Flavonoid biosynthesis	R-ZJA-1119531
HORVU.MOREX.r3.4HG0332630		Gibberellin	581.187	0	0	0	0	0	2	0	0	0	0	0	Serine/threonine-protein kinase CTR1 [Source:Projected from Arabidopsis thaliana (AT5G03730) UniProtKB/Swiss-Prot;Acc:Q05609]	4H	3653349	3660420	1	b:gibberellin biosynthetic process;b:protein phosphorylation;b:regulation of post-embryonic root development;b:regulation of stem cell division;b:regulation of timing of transition from vegetative to reproductive phase;b:response to ethylene;b:response to fructose;b:response to hypoxia;b:response to sucrose;c:endoplasmic reticulum membrane;m:ATP binding;m:nucleotide binding;m:protein kinase activ…	MAPK signaling pathway;MAPK signaling pathway - plant;Plant hormone signal transduction;Long day regulated expression of florigens	ko04010;ko04016;ko04075;R-CCP-8934036
HORVU.MOREX.r3.4HG0336620	nuclear transcription factor SLN1	Gibberellin	8444.86	0	0	0	0	0	1	0	1	-1	-1	0	DELLA repressor protein, Gibberellin signalin [Source: Projected from Oryza sativa (Os03g0707600)]	4H	15125849	15128436	-1	b:DNA-templated transcription, elongation;b:gibberellic acid mediated signaling pathway;b:regulation of transcription, DNA-templated;c:nucleus;m:DNA-binding transcription factor activity;m:sequence-specific DNA binding;m:transcription coregulator activity	Plant hormone signal transduction;Gibberellin signaling;Jasmonic acid signaling	ko04075;R-TDI-5679411;R-TDI-6787011
HORVU.MOREX.r3.4HG0399750		Gibberellin	190.447	0	-1	0	0	0	2	0	-1	-1	-1	0	SNE [Source:Projected from Arabidopsis thaliana (AT5G48170) UniProtKB/TrEMBL;Acc:A0A178UIU3]	4H	549492720	549493244	1	b:gibberellic acid mediated signaling pathway;b:regulation of gibberellic acid mediated signaling pathway;b:regulation of shoot system development;c:SCF ubiquitin ligase complex;m:protein binding	Brassinosteroid signaling	R-ECU-5632095
HORVU.MOREX.r3.5HG0455830		Gibberellin	199.836	0	0	0	0	0	2	-1	0	0	0	0	Dynamin-like protein ARC5 [Source:Projected from Arabidopsis thaliana (AT3G19720) UniProtKB/Swiss-Prot;Acc:Q84N64]	5H	243868596	243927325	-1	b:chloroplast fission;b:circadian rhythm;b:peroxisome fission;b:response to gibberellin;c:chloroplast;c:chloroplast outer membrane;c:cytosol;c:extrinsic component of plastid membrane;c:peroxisome;m:GTP binding;m:GTPase activity;m:identical protein binding	Allantoin degradation	R-FVE-1119502
HORVU.MOREX.r3.5HG0467520		Gibberellin	381.604	0	0	0	0	0	2	0	1	0	0	1	Triacylglycerol lipase 1 [Source:Projected from Arabidopsis thaliana (AT2G15230) UniProtKB/Swiss-Prot;Acc:Q71DJ5]	5H	344718805	344730386	-1	b:lipid catabolic process;b:lipid metabolic process;b:regulation of seed dormancy process;b:regulation of seed germination;b:response to gibberellin;m:hydrolase activity;m:hydrolase activity, acting on ester bonds;m:triglyceride lipase activity	Steroid biosynthesis;Lysosome	ko00100;ko04142
HORVU.MOREX.r3.5HG0468240		Gibberellin	2052.42	0	0	0	0	0	3	0	0	-1	-1	0		5H	350508088	350518667	1	b:cellulose microfibril organization;b:microtubule-based movement;b:positive regulation of transcription, DNA-templated;b:regulation of cell population proliferation;b:regulation of gibberellic acid mediated signaling pathway;c:microtubule;c:nucleus;g:GO_1990939;m:ATP binding;m:microtubule binding;m:microtubule motor activity;m:sequence-specific DNA binding
HORVU.MOREX.r3.5HG0485170		Gibberellin	281.854	0	0	0	0	0	0	0	0	0	0	0		5H	453106210	453107449	1	b:regulation of transcription, DNA-templated;b:response to gibberellin;b:trichome differentiation;b:trichome morphogenesis;m:DNA-binding transcription factor activity	Response to cold temperature	R-ATA-8879007
HORVU.MOREX.r3.5HG0507840		Gibberellin	299.715	0	0	0	0	0	0	0	0	0	0	0	At4g19350 [Source:Projected from Arabidopsis thaliana (AT4G19350) UniProtKB/TrEMBL;Acc:Q8LAF5]	5H	520217388	520220537	1	b:cell division;b:chromosome segregation;b:gibberellic acid homeostasis;b:nucleolus organization;b:polyamine metabolic process;b:protein localization to kinetochore;c:kinetochore;c:nuclear MIS12/MIND complex;c:nucleus;c:outer kinetochore;m:kinetochore binding
HORVU.MOREX.r3.5HG0510090		Gibberellin	116.635	0	0	0	0	0	2	0	-1	-1	-1	0	EDA15 [Source:Projected from Arabidopsis thaliana (AT4G14790) UniProtKB/TrEMBL;Acc:A0A178V2P1]	5H	525920739	525930480	-1	b:megagametogenesis;b:pollen development;b:positive regulation of auxin mediated signaling pathway;b:positive regulation of cytokinin-activated signaling pathway;b:positive regulation of gibberellic acid mediated signaling pathway;b:positive regulation of response to salt stress;b:positive regulation of response to water deprivation;b:response to salt stress;b:RNA metabolic process;c:mitochondrio…
HORVU.MOREX.r3.6HG0568570		Gibberellin	15087.4	0	0	0	-1	0	2	0	-1	-1	-1	0	WRKY transcription factor, Defense respons [Source: Projected from Oryza sativa (Os02g0181300)]	6H	113339202	113341024	-1	b:defense response to fungus;b:negative regulation of gibberellic acid mediated signaling pathway;b:negative regulation of transcription, DNA-templated;b:regulation of defense response;b:regulation of transcription, DNA-templated;b:response to abscisic acid;b:response to bacterium;b:response to chitin;b:response to cold;b:response to ethylene;b:response to fungus;b:response to gibberellin;b:respo…	Jasmonic acid signaling	R-TTU-6787011
HORVU.MOREX.r3.6HG0579890		Gibberellin	304.511	0	0	0	0	0	0	0	0	0	0	0	GATA transcription factor, Chloroplast development, Plant architectur [Source: Projected from Oryza sativa (Os02g0220400)]	6H	202080341	202082103	1	b:chloroplast organization;b:plant organ development;b:regulation of flower development;b:regulation of transcription, DNA-templated;b:response to absence of light;b:response to cytokinin;b:response to gibberellin;b:response to light stimulus;b:response to nitrogen compound;m:sequence-specific DNA binding;m:zinc ion binding	Jasmonic acid signaling	R-FVE-6787011
HORVU.MOREX.r3.6HG0619800		Gibberellin	984.309	0	0	0	0	0	2	0	-1	-1	-1	0		6H	525427146	525428261	1	b:regulation of transcription, DNA-templated;b:response to gibberellin;b:trichome differentiation;b:trichome morphogenesis;m:DNA-binding transcription factor activity	Response to cold temperature	R-TDI-8879007
HORVU.MOREX.r3.6HG0626190		Gibberellin	0						0	0	0	0	0	0		6H	543972123	543973991	1	b:gibberellin biosynthetic process;c:endoplasmic reticulum;c:endoplasmic reticulum membrane;c:integral component of membrane;c:membrane;m:heme binding;m:iron ion binding;m:metal ion binding;m:monooxygenase activity;m:oxidoreductase activity;m:oxidoreductase activity, acting on paired donors, with incorporation or reduction of molecular oxygen	Flavone and flavonol biosynthesis;Flavonoid biosynthesis;Leucopelargonidin and leucocyanidin biosynthesis;Leucodelphinidin biosynthesis;Tricin biosynthesis	ko00944;ko00941;R-CSI-1119415;R-CSI-1119322;R-CSI-9609573
HORVU.MOREX.r3.7HG0662190		Gibberellin	531.23	0	0	0	0	0	1	1	0	0	0	1	G-protein coupled receptor 1 [Source:Projected from Arabidopsis thaliana (AT1G48270) UniProtKB/Swiss-Prot;Acc:O04714]	7H	69088176	69092895	1	b:abscisic acid-activated signaling pathway;b:activation of phospholipase C activity;b:blue light signaling pathway;b:brassinosteroid mediated signaling pathway;b:cell surface receptor signaling pathway;b:flower development;b:L-phenylalanine biosynthetic process;b:maintenance of seed dormancy;b:mitotic cell cycle;b:negative regulation of abscisic acid-activated signaling pathway;b:positive regula…
HORVU.MOREX.r3.7HG0663040		Gibberellin	169.486	0	0	0	0	0	3	0	0	0	-1	1		7H	72917458	72918216	1	b:response to gibberellin;b:trichome differentiation;b:trichome morphogenesis;m:DNA-binding transcription factor activity	Response to cold temperature	R-LPE-8879007
HORVU.MOREX.r3.7HG0670510		Gibberellin	1106.29	0	0	0	0	0	1	1	0	0	0	1		7H	114958506	114962109	1	b:gibberellic acid homeostasis;b:transmembrane transport;c:integral component of membrane;c:intracellular vesicle;c:membrane;c:plasma membrane;m:transmembrane transporter activity	Glycine betaine biosynthesis III	R-OLO-1119579
HORVU.MOREX.r3.7HG0701640		Gibberellin	582.347	0	0	0	0	0	0	0	0	0	0	0	Vesicle-associated protein 4-1 [Source:Projected from Arabidopsis thaliana (AT5G54110) UniProtKB/Swiss-Prot;Acc:Q1ECE0]	7H	399780457	399782729	-1	b:response to gibberellin;c:endoplasmic reticulum membrane	Flavin biosynthesis	R-BOL-1119379
HORVU.MOREX.r3.7HG0731150		Gibberellin	690.136	0	0	0	0	0	0	0	0	0	0	0		7H	580104753	580107493	1	b:gibberellin mediated signaling pathway;b:histone H4-R3 demethylation;b:histone H4-R3 methylation;b:positive regulation of seed germination;b:regulation of photomorphogenesis;b:response to red light;c:nucleus;m:cis-regulatory region sequence-specific DNA binding;m:protein binding;m:transcription cis-regulatory region binding
