# Supplementary material for: Heat stress causes chromatin accessibility and related gene expression changes in crown tissues of barley (Hordeum vulgare)
Source: Plant Mol Biol. 2024 Oct 22;114(6):115. doi: 10.1007/s11103-024-01509-x (PMC11496342; doi:10.1007/s11103-024-01509-x)
Supplement: Supplementary file 3 — Supplementary Material 3 [file 11103_2024_1509_MOESM3_ESM.xlsx]

## Sheet: Table S1a
Heat Stress Causes Chromatin Accessibility and Related Gene Expression Changes in Crown Tissues of Barley (Hordeum vulgare)
Plant Molecular Biology
Agnieszka Kiełbowicz-Matuk, Cezary Smaczniak, Krzysztof Mikołajczak, Anetta Kuczyńska, Xiaocai Xu, Caroline Braeuning, Paweł Krajewski*
*Institute of Plant Genetics, Polish Academy of Sciences, Strzeszyńska 34, 60-479 Poznań, Poland, pkra@igr.poznan.pl
Table S1a. ATAC-seq data characteristics
Genotype	Temperature	Time point	Replicate	Number of read pairs after quality processing	Number of read pairs submitted for mapping	% out of all read pairs	Number of reads mapped in chromosomes 1-7	% mapped	Resampling fraction to 10 M	Number of peaks declared in Macs2	Replicability over biological replicates	File name in Arrayexpress
B7	HT	1d	1	110525976	108827313	98.4631	7721193	3.54745		9423	33.49	B7H1_13.bam
B7	HT	1d	2	96810888	94363687	97.4722	8850749	4.6897		9174		B7H1_14.bam
B7	HT	10d	1	57956849	55772086	96.2304	63193636	56.6535	0.158244	20997	43.41	B7H10_16.bam
B7	HT	10d	2	30419290	28826236	94.763	28418520	49.2928	0.351883	24126		B7H10_17.bam
B7	C	1d	1	12352346	10443193	84.5442	9331043	44.6752		768	45,29	B7O1_19.bam
B7	C	1d	2	15800399	11373610	71.9831	10015758	44.0307	0.998427	759		B7O1_20.bam
B7	C	10d	1	16977300	16024983	94.3906	14640297	45.6796	0.683046	1528	14.34	B7O10_22.bam
B7	C	10d	2	109386248	99659654	91.108	109058780	54.7156	0.0916937	10698		B7O10_23.bam
B8	HT	1d	1	13193296	11928292	90.4118	10678319	44.7605	0.936477	964	70.77	B8H1_25.bam
B8	HT	1d	2	17738456	16291023	91.8401	13206365	40.5326	0.757211	2908		B8H1_26.bam
B8	HT	10d	1	26728222	24227388	90.6435	20418064	42.1384	0.489762	2082	56.05	B8H10_28.bam
B8	HT	10d	2	24338403	23000999	94.505	19004992	41.3134	0.526178	3252		B8H10_29.bam
B8	C	1d	1	17709325	16199266	91.4731	16151759	49.8534	0.619128	1418	23.62	B8O1_31.bam
B8	C	1d	2	113542340	91009987	80.1551	127436625	70.0124	0.0784704	11844		B8O1_32.bam
B8	C	10d	1	181841693	163587184	89.9613	257371925	78.6651	0.0388543	7345	7.21	B8O10_34.bam
B8	C	10d	2	23444663	22414096	95.6043	20398104	45.5028	0.490242	1250		B8O10_35.bam
Bn	HT	1d	1	70895411	59043713	83.2828	61244822	51.864	0.163279	732	74.31	BnH1_1.bam
Bn	HT	1d	2	55017103	50787898	92.3129	39590366	38.9762	0.252587	2851		BnH1_2.bam
Bn	HT	10d	1	157278572	135985221	86.4614	194859273	71.6472	0.0513191	21369	77.59	BnH10_4.bam
Bn	HT	10d	2	121285831	105137959	86.6861	150635364	71.637	0.0663855	17317		BnH10_5.bam
Bn	C	1d	1	128808493	6.79341e+07	52.7404	117064553	86.1604	0.085423	17022	26.32	BnO1_8.bam
Bn	C	1d	2	21093192	17323576	82.1288	16947574	48.9148	0.590055	765		BnO1_9.bam
Bn	C	10d	1	17619676	16157806	91.7032	17354957	53.7046	0.576204	136	90.23	BnO10_10.bam
Bn	C	10d	2	27012273	25017057	92.6137	24730931	49.4281	0.404352	537		BnO10_11.bam

## Sheet: Table S1b
Table S1b. RNA-seq data characteristics
Genotype	Temperature	Time point	Replicate	Number of read pairs after quality processing	Concordant pair alignment rate (%)	File name Arrayexpress
Bn	C	1d	1	25101713	0.826	BWOT1dR1_accepted_hits.bam
Bn	C	1d	2	21956514	0.797	BWOT1dR2_accepted_hits.bam
Bn	C	1d	3	18942090	0.824	BWOT1dR3_accepted_hits.bam
Bn	C	10d	1	18742617	0.842	BWOT10dR1_accepted_hits.bam
Bn	C	10d	2	24878836	0.847	BWOT10dR2_accepted_hits.bam
Bn	C	10d	3	21098108	0.84	BWOT10dR3_accepted_hits.bam
Bn	HT	1d	1	23583623	0.847	BWHT1dR1_accepted_hits.bam
Bn	HT	1d	2	25251169	0.854	BWHT1dR2_accepted_hits.bam
Bn	HT	1d	3	22277076	0.854	BWHT1dR3_accepted_hits.bam
Bn	HT	10d	1	23079547	0.841	BWHT10dR1_accepted_hits.bam
Bn	HT	10d	2	19029040	0.834	BWHT10dR2_accepted_hits.bam
Bn	HT	10d	3	21980619	0.841	BWHT10dR3_accepted_hits.bam
B7	C	1d	1	17991425	0.787	BW827OT1dR1_accepted_hits.bam
B7	C	1d	2	24589361	0.835	BW827OT1dR2_accepted_hits.bam
B7	C	1d	3	19089880	0.834	BW827OT1dR3_accepted_hits.bam
B7	C	10d	1	22321852	0.762	BW827OT10dR1_accepted_hits.bam
B7	C	10d	2	21473279	0.829	BW827OT10dR2_accepted_hits.bam
B7	C	10d	3	21466283	0.839	BW827OT10dR3_accepted_hits.bam
B7	HT	1d	1	20917564	0.694	BW827HT1dR1_accepted_hits.bam
B7	HT	1d	2	17895607	0.86	BW827HT1dR2_accepted_hits.bam
B7	HT	1d	3	25451308	0.796	BW827HT1dR3_accepted_hits.bam
B7	HT	10d	1	25976567	0.799	BW827HT10dR1_accepted_hits.bam
B7	HT	10d	2	19382147	0.767	BW827HT10dR2_accepted_hits.bam
B7	HT	10d	3	23151812	0.804	BW827HT10dR3_accepted_hits.bam
B8	C	1d	1	24390899	0.847	BW828OT1dR1_accepted_hits.bam
B8	C	1d	2	22380249	0.828	BW828OT1dR2_accepted_hits.bam
B8	C	1d	3	23163289	0.848	BW828OT1dR3_accepted_hits.bam
B8	C	10d	1	19236531	0.828	BW828OT10dR1_accepted_hits.bam
B8	C	10d	2	20622201	0.815	BW828OT10dR2_accepted_hits.bam
B8	C	10d	3	20710528	0.843	BW828OT10dR3_accepted_hits.bam
B8	HT	1d	1	21916047	0.852	BW828HT1dR1_accepted_hits.bam
B8	HT	1d	2	18216752	0.815	BW828HT1dR2_accepted_hits.bam
B8	HT	1d	3	20989135	0.839	BW828HT1dR3_accepted_hits.bam
B8	HT	10d	1	21158409	0.863	BW828HT10dR1_accepted_hits.bam
B8	HT	10d	2	21547757	0.853	BW828HT10dR2_accepted_hits.bam
B8	HT	10d	3	20128793	0.837	BW828HT10dR3_accepted_hits.bam
