# Supplementary material for: Heat stress causes chromatin accessibility and related gene expression changes in crown tissues of barley (Hordeum vulgare)
Source: Plant Mol Biol. 2024 Oct 22;114(6):115. doi: 10.1007/s11103-024-01509-x (PMC11496342; doi:10.1007/s11103-024-01509-x)
Supplement: Supplementary file 4 — Supplementary Material 4 [file 11103_2024_1509_MOESM4_ESM.xlsx]

## Sheet: Sheet1
Heat Stress Causes Chromatin Accessibility and Related Gene Expression Changes in Crown Tissues of Barley (Hordeum vulgare)
Plant Molecular Biology
Agnieszka Kiełbowicz-Matuk, Cezary Smaczniak, Krzysztof Mikołajczak, Anetta Kuczyńska, Xiaocai Xu, Caroline Braeuning, Paweł Krajewski*
*Institute of Plant Genetics, Polish Academy of Sciences, Strzeszyńska 34, 60-479 Poznań, Poland, pkra@igr.poznan.pl
Table S2. Data on open chromatin regions and expression levels of genes
	Genes related to:		Number of regions from marginal set in promoter-gene interval																		Gene expression results:	log2(FC) for contrasts									Contrast significance and regulation (-1/0/1) (DEG)										Annotattion of genes							KEGG, Plant Reactome
			Bn			B7			B8			1d			10d			All				between factor levels				between HT and C for					between factor levels				between HT and C for					Number of significant contrasts
Gene ID	Heat	Gibbereline	C	HT	All	C	HT	All	C	HT	All	C	HT	All	C	HT	All	C	HT	All peaks	Mean expression	B7 - Bn	B8 - Bn	10d – 1d	HT - C	Bn	B7	B8	1d	10d	B7 - Bn	B8 - Bn	10d – 1d	HT - C	Bn	B7	B8	1d	10d		Gene_description	Chromosome	Gene start (bp)	Gene end (bp)	Strand	Gene_name	GO annotation	Pathway names	Pathway IDs
HORVU.MOREX.r3.1HG0000030	0	0	0	0	0	0	0	0	0	0	0	0	0	0	0	0	0	0	0	0	25.3166	-0.0705718	0.175527	0.175527	0.317958	-0.490884	0.747795	0.598781	-1.2128	1.39453	0	0	0	0	0	0	0	0	0	0		1H	76744	77373	1		:
HORVU.MOREX.r3.1HG0000040	0	0	0	0	0	0	0	0	0	0	0	0	0	0	0	0	0	0	0	0	1247.54	-0.0121082	-0.00539197	-0.00539197	-0.0259925	-0.303026	0.053384	0.173806	-0.614772	0.58065	0	0	0	0	0	0	0	0	0	0		1H	78284	81892	-1		b:protein import into peroxisome matrix, docking;c:peroxisomal importomer complex;c:peroxisomal membrane;m:protein binding;m:signaling receptor binding	Peroxisome	ko04146
HORVU.MOREX.r3.1HG0000050	0	0	0	0	0	0	3	3	0	2	2	0	1	1	0	3	3	0	3	3	2673.35	-0.188377	-0.321863	-0.321863	-1.4069	-1.31143	-1.51887	-1.01705	-2.42768	-0.101947	0	0	0	0	0	0	0	-1	0	1	E3 ubiquitin-protein ligase SIS3 [Source:Projected from Arabidopsis thaliana (AT3G47990) UniProtKB/Swiss-Prot;Acc:Q8GYT9]	1H	84091	87063	-1		b:protein ubiquitination;b:sugar mediated signaling pathway;m:ubiquitin-protein transferase activity	Primary root development	R-PAB-9030654
HORVU.MOREX.r3.1HG0000060	0	0	0	0	0	0	1	1	0	0	0	0	1	1	0	1	1	0	1	1	362.776	0.0217457	0.0882081	0.0882081	0.644876	0.311405	0.883757	0.652543	1.1608	0.119859	0	0	0	0	0	0	0	0	0	0		1H	132221	138736	1		:
HORVU.MOREX.r3.1HG0000070	0	0	1	1	1	0	0	0	1	0	1	1	0	1	1	1	1	1	1	1	11583.4	-0.0153057	-0.126684	-0.126684	-1.16349	-0.965104	-1.49188	-0.861516	-1.5307	-0.715325	0	0	0	0	0	0	0	0	0	0		1H	146607	148562	1		m:mRNA binding	Fanconi anemia pathway;DNA replication;Homologous recombination;Mismatch repair;Nucleotide excision repair;SNAC1 transcription network involved in drought and salinity tolerance;Response to Drought	ko03460;ko03030;ko03440;ko03430;ko03420;R-OSA-9627499;R-OSA-9623744
HORVU.MOREX.r3.1HG0000080	0	0	1	1	1	0	0	0	1	0	1	1	0	1	1	1	1	1	1	1	448.598	-0.0372955	0.0157413	0.0157413	0.190692	-0.0202588	0.381401	0.195517	0.900475	-0.63323	0	0	0	0	0	0	0	0	0	0		1H	152919	156330	1		b:protein phosphorylation;m:ATP binding;m:protein kinase activity	MAPK signaling pathway;NF-kappa B signaling pathway;Recognition of fungal and bacterial pathogens and immunity response	ko04010;ko04064;R-TTU-9611432
HORVU.MOREX.r3.1HG0000090	0	0	0	0	0	0	0	0	1	0	1	1	0	1	0	0	0	1	0	1	236.201	0.11144	0.212721	0.212721	1.39536	0.765438	1.70931	1.4223	2.42621	0.235597	0	0	0	0	0	0	0	1	0	1		1H	156767	159868	-1		:
HORVU.MOREX.r3.1HG0000110	0	0	1	2	3	0	0	0	0	0	0	1	0	1	0	2	2	1	2	3	676.859	0.188225	0.189102	0.189102	0.544416	0.0465747	0.885928	0.554208	1.04402	0.252653	0	0	0	0	0	0	0	0	0	0		1H	173586	179073	-1		b:phospholipid transport;c:integral component of membrane;m:ATP binding;m:ATP hydrolysis activity;m:ATPase-coupled intramembrane lipid transporter activity;m:magnesium ion binding;m:nucleotide binding;m:transporter activity
HORVU.MOREX.r3.1HG0000130	0	0	0	1	1	0	0	0	0	0	0	0	0	0	0	1	1	0	1	1	1439.88	0.07309	0.0161502	0.0161502	0.402363	-0.266571	0.602369	0.821943	0.0853553	0.764384	0	0	0	0	0	0	0	0	0	0		1H	376513	387660	-1		b:regulation of transcription, DNA-templated;c:nucleus;m:transcription corepressor activity	Mitophagy - yeast	ko04139
HORVU.MOREX.r3.1HG0000140	0	0	0	0	0	0	0	0	0	0	0	0	0	0	0	0	0	0	0	0	325.348	0.0245326	0.107848	0.107848	0.509163	0.234091	0.690501	0.56892	0.792986	0.19053	0	0	0	0	0	0	0	0	0	0		1H	409649	413586	-1		b:cellulose biosynthetic process;b:response to abscisic acid
HORVU.MOREX.r3.1HG0000210	0	0	0	0	0	0	0	0	0	0	0	0	0	0	0	0	0	0	0	0	1.03739	-0.0285785	0.0412325	0.0412325	1.55186	0.204922	1.03984	1.33361	1.38485	1.3573	0	0	0	0	0	0	0	0	0	0		1H	539356	543436	1		b:defense response;m:ADP binding	Maternal tissue PCD	R-OSA-9623513
HORVU.MOREX.r3.1HG0000220	0	0	0	0	0	0	0	0	0	0	0	0	0	0	0	0	0	0	0	0	24.9846	0.0655544	-0.110443	-0.110443	2.15509	1.58195	2.43205	2.00819	2.39118	1.90919	0	0	0	1	0	1	1	1	0	4		1H	579618	585987	1		b:defense response;c:integral component of membrane;c:membrane;m:ADP binding	Maternal tissue PCD	R-OSA-9623513
HORVU.MOREX.r3.1HG0000230	0	0	0	0	0	0	0	0	0	0	0	0	0	0	0	0	0	0	0	0	0																					1H	592132	592473	-1		b:defense response to fungus;c:extracellular region
HORVU.MOREX.r3.1HG0000240	0	0	0	0	0	0	0	0	0	0	0	0	0	0	0	0	0	0	0	0	0.119673	-0.0071575	0.0179049	0.0179049	-0.0146605	0.0414297	0	-0.0179131	-0.08118	0.0583918	0	0	0	0	0	0	0	0	0	0		1H	593582	596593	-1		m:protein binding	Anther and pollen development	R-PAB-8986768
HORVU.MOREX.r3.1HG0000250	0	0	0	0	0	0	0	0	0	0	0	0	0	0	0	0	0	0	0	0	0																					1H	603056	607068	1		b:defense response;m:ADP binding	Jasmonic acid signaling	R-OGU-6787011
HORVU.MOREX.r3.1HG0000260	0	0	0	0	0	0	0	0	0	0	0	0	0	0	0	0	0	0	0	0	91.9436	0.166667	0.808301	0.808301	1.44724	0.228089	2.15941	1.66952	0.590487	2.04211	0	0	0	0	0	1	0	0	1	2		1H	669249	670359	1		c:apoplast;c:extracellular region;m:carbohydrate binding;m:mannose binding
HORVU.MOREX.r3.1HG0000270	0	0	0	0	0	0	0	0	0	0	0	0	0	0	0	0	0	0	0	0	34.4922	0.115327	0.0587106	0.0587106	2.36227	1.55114	3.306	1.94501	2.01865	2.80609	0	0	0	1	0	1	0	1	1	4		1H	673211	673833	-1		b:defense response
HORVU.MOREX.r3.1HG0000280	0	0	1	0	1	0	0	0	0	0	0	1	0	1	0	0	0	1	0	1	0																					1H	710859	715963	-1		b:lipid metabolic process;b:long-chain fatty-acyl-CoA metabolic process;b:suberin biosynthetic process;c:intracellular membrane-bounded organelle;m:alcohol-forming fatty acyl-CoA reductase activity;m:fatty-acyl-CoA reductase (alcohol-forming) activity	Cutin, suberine and wax biosynthesis;Peroxisome;Anther and pollen development	ko00073;ko04146;R-AOF-8986768
HORVU.MOREX.r3.1HG0000290	0	0	0	0	0	0	0	0	0	0	0	0	0	0	0	0	0	0	0	0	0																					1H	781382	782035	1		m:DNA binding	Citrulline biosynthesis;Proline biosynthesis I	R-FVE-1119495;R-FVE-1119631
HORVU.MOREX.r3.1HG0000340	0	0	0	0	0	0	0	0	0	0	0	0	0	0	0	0	0	0	0	0	0																					1H	1141088	1148147	1		m:O-acyltransferase activity
HORVU.MOREX.r3.1HG0000350	0	0	0	0	0	0	0	0	0	0	0	0	0	0	0	0	0	0	0	0	747.84	-0.0319959	-0.2007	-0.2007	-0.690833	-0.776088	-0.862032	-0.325396	-1.40593	0.199086	0	0	0	0	0	0	0	0	0	0		1H	1155323	1159598	-1	HvSnRK1beta3	b:cellular response to nitrogen levels;b:response to sucrose;c:cytoplasm;m:protein binding	Apelin signaling pathway;AMPK signaling pathway;Tight junction;FoxO signaling pathway	ko04371;ko04152;ko04530;ko04068
HORVU.MOREX.r3.1HG0000360	0	0	0	0	0	0	0	0	0	0	0	0	0	0	0	0	0	0	0	0	0																					1H	1166807	1169702	1		:
HORVU.MOREX.r3.1HG0000370	0	0	0	0	0	0	0	0	0	0	0	0	0	0	0	0	0	0	0	0	0.021964	0.014718	0	0	-0.0465299	0	-0.0056667	0	0	0.00885428	0	0	0	0	0	0	0	0	0	0		1H	1178784	1179047	1		:
HORVU.MOREX.r3.1HG0000380	0	0	0	0	0	0	1	1	0	0	0	0	0	0	0	1	1	0	1	1	924.679	0.0783605	0.173483	0.173483	1.9919	1.3832	2.58653	1.67892	2.6044	1.61402	0	0	0	0	0	1	0	1	0	2		1H	1180899	1185074	-1		:
HORVU.MOREX.r3.1HG0000390	0	0	0	0	0	0	0	0	0	0	0	0	0	0	0	0	0	0	0	0	2265.56	-0.186067	0.279583	0.279583	1.69829	1.51571	1.47753	1.47458	3.315	0.774694	0	0	0	0	0	0	0	1	0	1		1H	1199200	1201478	-1		:
HORVU.MOREX.r3.1HG0000400	0	0	0	0	0	0	0	0	0	0	0	0	0	0	0	0	0	0	0	0	0.0631728	0.0220098	0	0	-0.142138	0	-0.104836	0	0	-0.139758	0	0	0	0	0	0	0	0	0	0		1H	1266246	1266853	1		b:gene silencing by RNA	Flower development	R-PVE-9609102
HORVU.MOREX.r3.1HG0000410	0	0	0	0	0	0	0	0	0	0	0	0	0	0	0	0	0	0	0	0	638.085	0.184096	0.324935	0.324935	1.38591	0.956884	1.40012	1.23891	3.03325	0.500834	0	0	0	0	0	0	0	1	0	1		1H	1308204	1310237	1		c:integral component of membrane;c:membrane
HORVU.MOREX.r3.1HG0000420	0	0	0	0	0	0	0	0	0	0	0	0	0	0	0	0	0	0	0	0	898.98	0.0721562	0.107674	0.107674	2.09561	1.52634	2.65979	1.71349	2.75357	1.69453	0	0	0	1	0	1	0	1	0	3		1H	1317064	1321214	-1		:
HORVU.MOREX.r3.1HG0000430	0	0	0	0	0	0	0	0	0	0	0	0	0	0	0	0	0	0	0	0	2108.12	-0.135837	0.295516	0.295516	1.62569	1.41146	1.50385	1.39407	3.17427	0.788831	0	0	0	0	0	0	0	1	0	1		1H	1335336	1337433	-1		:
HORVU.MOREX.r3.1HG0000440	0	0	0	0	0	0	0	0	0	0	0	0	0	0	0	0	0	0	0	0	0.0631728	0.0220098	0	0	-0.142138	0	-0.104836	0	0	-0.139758	0	0	0	0	0	0	0	0	0	0		1H	1402196	1402803	1		b:gene silencing by RNA	Flower development	R-PVE-9609102
HORVU.MOREX.r3.1HG0000450	0	0	0	0	0	0	0	0	0	0	0	0	0	0	0	0	0	0	0	0	528.665	0.162631	0.303013	0.303013	1.39035	0.91886	1.50195	1.20246	2.98839	0.503015	0	0	0	0	0	0	0	1	0	1		1H	1444203	1445966	1		c:integral component of membrane;c:membrane
HORVU.MOREX.r3.1HG0000460	0	0	0	1	1	0	0	0	0	0	0	0	0	0	0	1	1	0	1	1	480.945	0.155503	0.0568534	0.0568534	2.80231	2.13659	3.14464	2.26937	3.49549	2.36754	0	0	0	1	1	1	1	1	1	6		1H	1453026	1457443	-1		:
HORVU.MOREX.r3.1HG0000470	0	0	1	1	1	1	1	1	1	1	1	1	1	1	1	1	1	1	1	1	368.858	0.118237	0.171733	0.171733	1.37898	0.91116	1.71694	1.09063	2.74804	0.710478	0	0	0	0	0	0	0	1	0	1		1H	1474564	1476642	-1		c:integral component of membrane
HORVU.MOREX.r3.1HG0000480	0	0	1	1	2	0	0	0	0	0	0	1	0	1	0	1	1	1	1	2	1543.81	-0.109328	0.33623	0.33623	1.52943	1.32254	1.46188	1.31449	2.95048	0.831246	0	0	0	0	0	0	0	1	0	1		1H	1499093	1501176	1		:
HORVU.MOREX.r3.1HG0000490	0	0	0	0	0	0	0	0	0	0	0	0	0	0	0	0	0	0	0	0	543.554	0.032572	0.0138514	0.0138514	-0.520741	-0.431612	-0.950463	-0.150142	-0.649572	-0.372282	0	0	0	0	0	0	0	0	0	0		1H	1511418	1513470	1		m:intramolecular lyase activity	Pinobanksin biosynthesis	R-ATA-1119513
HORVU.MOREX.r3.1HG0000520	0	0	0	0	0	0	0	0	0	0	0	0	0	0	0	0	0	0	0	0	0																					1H	1549952	1552881	1		b:defense response;m:ADP binding	OsNAC5_transcription_network_involved in drought and high salinity tolerance	R-OSA-9641042
HORVU.MOREX.r3.1HG0000530	0	0	0	0	0	0	0	0	0	0	0	0	0	0	0	0	0	0	0	0	0																					1H	1555790	1556539	1		:	Ras signaling pathway	ko04014
HORVU.MOREX.r3.1HG0000540	0	0	0	0	0	0	0	0	0	0	0	0	0	0	0	0	0	0	0	0	0																					1H	1560608	1565524	1		b:cell surface receptor signaling pathway;b:protein phosphorylation;m:ATP binding;m:calcium ion binding;m:polysaccharide binding;m:protein kinase activity	Root-specific gene network of NAC10_TF induced by drought, salinity, and ABA ;Response to Drought	R-OSA-9636884;R-OSA-9623744
HORVU.MOREX.r3.1HG0000580	0	0	0	0	0	0	1	1	0	1	1	0	1	1	0	1	1	0	1	1	1.94916	-0.0837476	-0.240678	-0.240678	0.440942	0.10471	0.277668	0.367972	2.76721	-1.58949	0	0	0	0	0	0	0	0	0	0		1H	1585712	1593597	1		m:protein binding	Anther and pollen development	R-FVE-8986768
HORVU.MOREX.r3.1HG0000590	0	0	0	0	0	0	0	0	0	0	0	0	0	0	0	0	0	0	0	0	13.8327	0.244705	0.0365981	0.0365981	-0.182063	0.244181	-0.109512	-0.562735	-2.15627	1.17463	0	0	0	0	0	0	0	-1	0	1		1H	1596612	1596974	-1		:
HORVU.MOREX.r3.1HG0000600	0	0	0	0	0	0	0	0	0	0	0	0	0	0	0	0	0	0	0	0	4.21549	0.827755	0.701862	0.701862	-0.0748444	-0.366356	-0.214515	0.230348	-0.902443	0.464898	0	0	0	0	0	0	0	0	0	0		1H	1599491	1601784	1		b:protein phosphorylation;m:ATP binding;m:protein binding;m:protein kinase activity	MAPK signaling pathway;NF-kappa B signaling pathway;Anther and pollen development	ko04010;ko04064;R-PAB-8986768
HORVU.MOREX.r3.1HG0000610	0	0	0	1	1	1	0	1	0	0	0	0	0	0	1	1	1	1	1	1	1202.64	0.325148	0.407663	0.407663	-0.102221	0.325902	0.0708887	-0.575424	-0.196137	-0.0390321	0	0	0	0	0	0	0	0	0	0		1H	1602945	1606151	-1		b:late endosome to vacuole transport via multivesicular body sorting pathway;b:vacuolar transport;b:vesicle budding from membrane;c:endosome;c:multivesicular body	Necroptosis;Endocytosis	ko04217;ko04144
HORVU.MOREX.r3.1HG0000620	0	0	0	1	1	1	0	1	0	0	0	0	0	0	1	1	1	1	1	1	956.48	0.163363	0.193269	0.193269	0.362092	-0.0192467	0.561668	0.453749	-0.115118	0.742642	0	0	0	0	0	0	0	0	0	0		1H	1613941	1621779	1		m:nucleic acid binding;m:RNA binding	Regulation of leaf development	R-OSA-9627657
HORVU.MOREX.r3.1HG0000630	0	0	1	1	1	0	0	0	1	0	1	1	0	1	0	1	1	1	1	1	1500.28	0.259128	0.24579	0.24579	0.624398	0.489213	1.32866	0.00671961	1.4843	-0.0690947	0	0	0	0	0	0	0	0	0	0		1H	1630936	1636720	-1		:	Pantothenate and coenzyme A biosynthesis III	R-FVE-1119394
HORVU.MOREX.r3.1HG0000660	0	0	0	0	0	0	0	0	0	0	0	0	0	0	0	0	0	0	0	0	670.899	0.0724497	0.139974	0.139974	0.0223483	-0.328388	0.0901379	0.26684	-0.603736	0.783738	0	0	0	0	0	0	0	0	0	0		1H	1706754	1712567	1		b:histone acetylation;b:positive regulation of transcription by RNA polymerase II;b:transcription initiation from RNA polymerase II promoter;c:SAGA complex;c:SLIK (SAGA-like) complex;c:transcription factor TFIID complex;m:protein heterodimerization activity;m:RNA polymerase II general transcription initiation factor activity;m:transcription coactivator activity	Basal transcription factors	ko03022
HORVU.MOREX.r3.1HG0000670	0	0	0	0	0	0	0	0	0	0	0	0	0	0	0	0	0	0	0	0	815.432	-0.127715	-0.352772	-0.352772	-0.955018	-0.782176	-1.05752	-0.989505	-1.23732	-0.605444	0	0	0	0	0	0	0	0	0	0		1H	1725335	1728063	1		:
HORVU.MOREX.r3.1HG0000680	0	0	0	0	0	0	0	0	0	0	0	0	0	0	0	0	0	0	0	0	10.9188	-0.210132	0.0309383	0.0309383	-0.912298	-0.813375	-1.3236	-0.355636	-1.40703	-0.340181	0	0	0	0	0	0	0	0	0	0		1H	1728977	1730259	-1		m:3'-5' exonuclease activity;m:nucleic acid binding
HORVU.MOREX.r3.1HG0000690	0	0	0	0	0	0	0	0	0	0	0	0	0	0	0	0	0	0	0	0	8.13644	-0.226386	-0.0502502	-0.0502502	1.81138	1.06834	1.23416	2.09915	1.66313	1.94681	0	0	0	0	0	0	1	0	0	1		1H	1753936	1757170	-1		b:protein phosphorylation;m:ATP binding;m:protein binding;m:protein kinase activity	Anther and pollen development	R-MGU-8986768
HORVU.MOREX.r3.1HG0000710	0	0	0	0	0	0	0	0	0	0	0	0	0	0	0	0	0	0	0	0	0																					1H	1765837	1771516	1		m:oxidoreductase activity, acting on single donors with incorporation of molecular oxygen, incorporation of two atoms of oxygen	Lycopene catabolism	R-CCN-9609352
HORVU.MOREX.r3.1HG0000720	0	0	0	0	0	0	0	0	0	0	0	0	0	0	0	0	0	0	0	0	0																					1H	1778343	1780152	-1		b:protein phosphorylation;m:ATP binding;m:protein binding;m:protein kinase activity	Anther and pollen development	R-MGU-8986768
HORVU.MOREX.r3.1HG0000730	0	0	0	0	0	0	0	0	0	0	0	0	0	0	0	0	0	0	0	0	0.133562	-0.0144493	0.010613	0.010613	0.144687	0.0744863	0	0.114313	0.264805	0	0	0	0	0	0	0	0	0	0	0		1H	1820956	1824583	-1		b:hormone-mediated signaling pathway;b:protein phosphorylation;c:integral component of membrane;c:plasma membrane;m:ATP binding;m:nucleotide binding;m:protein binding;m:protein kinase activity	Anther and pollen development	R-FVE-8986768
HORVU.MOREX.r3.1HG0000780	0	0	0	0	0	0	0	0	0	0	0	0	0	0	0	0	0	0	0	0	0																					1H	1842929	1845278	1		c:cytoplasm;c:vacuole;m:nutrient reservoir activity
HORVU.MOREX.r3.1HG0000800	0	0	0	0	0	0	0	0	0	0	0	0	0	0	0	0	0	0	0	0	0																					1H	1917886	1918803	1		c:cytoplasm;c:vacuole;m:nutrient reservoir activity
HORVU.MOREX.r3.1HG0000810	0	0	0	0	0	0	0	0	0	0	0	0	0	0	0	0	0	0	0	0	0																					1H	2061272	2062303	1		m:nutrient reservoir activity
HORVU.MOREX.r3.1HG0000850	0	0	0	0	0	0	0	0	0	0	0	0	0	0	0	0	0	0	0	0	5575.49	0.0971911	0.320776	0.320776	0.199466	0.303141	-0.148595	0.406461	0.503271	-0.15113	0	0	0	0	0	0	0	0	0	0	Peptidyl-prolyl cis-trans isomerase [Source:Projected from Arabidopsis thaliana (AT5G13120) UniProtKB/TrEMBL;Acc:A0A178UN74]	1H	2083156	2086559	1		b:NAD(P)H dehydrogenase complex assembly;b:protein folding;b:protein peptidyl-prolyl isomerization;c:chloroplast stromal thylakoid;m:isomerase activity;m:peptidyl-prolyl cis-trans isomerase activity;m:protein histidine kinase binding	Lateral root initiation	R-TPR-9030557
HORVU.MOREX.r3.1HG0000870	0	0	0	0	0	0	0	0	0	0	0	0	0	0	0	0	0	0	0	0	10.2735	-1.14135	-0.540909	-0.540909	-1.09662	-1.07806	-0.318661	-1.32539	-0.79715	-1.45605	0	0	0	0	0	0	0	0	0	0		1H	2100234	2101977	1		c:integral component of membrane;c:membrane
HORVU.MOREX.r3.1HG0000880	0	0	0	0	0	0	0	0	0	0	0	0	0	0	0	0	0	0	0	0	191.74	-0.406829	-0.239623	-0.239623	-1.23864	-1.60502	-1.36579	-0.483906	-1.21598	-1.23387	0	0	0	0	0	0	0	0	0	0		1H	2105889	2106453	1		c:integral component of membrane;c:membrane
HORVU.MOREX.r3.1HG0000950	0	0	0	1	1	1	0	1	0	0	0	0	0	0	1	1	2	1	1	2	91.1605	0.594698	0.211771	0.211771	-0.32894	-0.469162	-0.25819	-0.240815	-0.487165	-0.0257526	0	0	0	0	0	0	0	0	0	0		1H	2262516	2269336	-1		b:actin filament organization;b:carbohydrate metabolic process;b:organic substance metabolic process;m:actin filament binding;m:hydrolase activity, hydrolyzing O-glycosyl compounds;m:mannan endo-1,4-beta-mannosidase activity
HORVU.MOREX.r3.1HG0000990	0	0	1	1	1	1	0	1	1	0	1	1	0	1	1	1	1	1	1	1	20.491	0.183171	0.235901	0.235901	1.40136	0.314619	2.53157	1.17128	1.6028	1.066	0	0	0	0	0	1	0	0	0	1		1H	2301095	2305883	1		b:defense response;b:response to other organism;m:ADP binding;m:ATP binding	Maternal tissue PCD	R-OSA-9623513
HORVU.MOREX.r3.1HG0001010	0	0	0	0	0	0	0	0	0	0	0	0	0	0	0	0	0	0	0	0	0.723746	0.265128	0.0469337	0.0469337	1.2523	0.560699	1.19773	-0.0522095	1.20456	0.914839	0	0	0	0	0	0	0	0	0	0		1H	2321790	2326362	1		b:defense response;m:ADP binding	Maternal tissue PCD	R-OSA-9623513
HORVU.MOREX.r3.1HG0001020	0	0	0	0	0	0	0	0	0	0	0	0	0	0	0	0	0	0	0	0	0																					1H	2358479	2362796	1		b:defense response;b:response to other organism;m:ADP binding;m:ATP binding	Maternal tissue PCD	R-OSA-9623513
HORVU.MOREX.r3.1HG0001030	0	0	0	0	0	0	0	0	0	0	0	0	0	0	0	0	0	0	0	0	6.66509	0.348397	0.184749	0.184749	1.25384	0.447215	1.53605	1.10109	1.77899	0.436101	0	0	0	0	0	0	0	0	0	0		1H	2389468	2394114	-1		b:defense response;b:response to other organism;m:ADP binding;m:ATP binding	Maternal tissue PCD	R-OSA-9623513
HORVU.MOREX.r3.1HG0001050	0	0	0	0	0	0	0	0	0	0	0	0	0	0	0	0	0	0	0	0	0																					1H	2497979	2499050	-1		c:apoplast
HORVU.MOREX.r3.1HG0001070	0	0	0	0	0	0	0	0	0	0	0	0	0	0	0	0	0	0	0	0	0																					1H	2511942	2512358	-1		m:nutrient reservoir activity
HORVU.MOREX.r3.1HG0001100	0	0	0	0	0	0	0	0	0	0	0	0	0	0	0	0	0	0	0	0	0																					1H	2564005	2564421	-1		m:nutrient reservoir activity
HORVU.MOREX.r3.1HG0001110	0	0	0	0	0	0	0	0	0	0	0	0	0	0	0	0	0	0	0	0	0.13693	0.014718	0.010613	0.010613	-0.0465299	0.00837314	-0.104836	0.0482001	-0.08118	0.00885428	0	0	0	0	0	0	0	0	0	0		1H	2574522	2575037	-1		m:nutrient reservoir activity
HORVU.MOREX.r3.1HG0001120	0	0	0	0	0	0	0	0	0	0	0	0	0	0	0	0	0	0	0	0	1299.42	-0.0106851	0.123951	0.123951	-0.166286	-0.0326923	-0.347005	-0.113595	-0.0852624	-0.253888	0	0	0	0	0	0	0	0	0	0		1H	2577003	2580483	-1		:
HORVU.MOREX.r3.1HG0001130	0	0	0	0	0	0	0	0	0	0	0	0	0	0	0	0	0	0	0	0	1147.08	0.00691046	0.125224	0.125224	0.234494	0.045057	0.325917	0.312634	0.0252361	0.486551	0	0	0	0	0	0	0	0	0	0		1H	2582508	2586544	-1		m:protein binding	Brassinosteroid signaling	R-BVU-5632095
HORVU.MOREX.r3.1HG0001140	0	0	0	0	0	0	0	0	0	0	0	0	0	0	0	0	0	0	0	0	651.334	-0.126128	0.0339759	0.0339759	-0.21116	-0.370115	-0.262086	0.00362597	0.0625018	-0.517444	0	0	0	0	0	0	0	0	0	0		1H	2588537	2589323	-1		:
HORVU.MOREX.r3.1HG0001150	0	0	0	1	1	0	0	0	0	0	0	0	0	0	0	1	1	0	1	1	528.827	0.011695	0.16065	0.16065	-0.378176	-0.322808	-0.475731	-0.300554	0.0656118	-0.827977	0	0	0	0	0	0	0	0	0	0		1H	2603983	2605311	-1		:
HORVU.MOREX.r3.1HG0001180	0	0	0	0	0	0	0	0	0	0	0	0	0	0	0	0	0	0	0	0	0.204812	-0.0071575	0.0179049	0.0179049	-0.269616	-0.0907966	0	-0.150139	-0.378405	0	0	0	0	0	0	0	0	0	0	0		1H	2624873	2625124	-1		:
HORVU.MOREX.r3.1HG0001190	0	0	0	0	0	0	0	0	0	0	0	0	0	0	0	0	0	0	0	0	0																					1H	2658716	2659869	1		c:apoplast
HORVU.MOREX.r3.1HG0001210	0	0	0	0	0	0	0	0	0	0	0	0	0	0	0	0	0	0	0	0	0																					1H	2703911	2705205	1		:
HORVU.MOREX.r3.1HG0001220	0	0	0	0	0	0	0	0	0	0	0	0	0	0	0	0	0	0	0	0	0.0758367	0	0.0179049	0.0179049	-0.0146605	0	0	0.0482001	0.0178951	0	0	0	0	0	0	0	0	0	0	0		1H	2765170	2765589	1		m:nutrient reservoir activity
HORVU.MOREX.r3.1HG0001230	0	0	0	0	0	0	0	0	0	0	0	0	0	0	0	0	0	0	0	0	0																					1H	2775507	2776400	1		m:nutrient reservoir activity
HORVU.MOREX.r3.1HG0001250	0	0	0	0	0	0	0	0	0	0	0	0	0	0	0	0	0	0	0	0	0																					1H	2784441	2787658	1		m:flavin adenine dinucleotide binding;m:N,N-dimethylaniline monooxygenase activity;m:NADP binding	Drug metabolism - cytochrome P450;IAA biosynthesis I	ko00982;R-BVU-1119486
HORVU.MOREX.r3.1HG0001260	0	0	0	0	0	0	0	0	0	0	0	0	0	0	0	0	0	0	0	0	0																					1H	2823369	2823862	-1		:
HORVU.MOREX.r3.1HG0001270	0	0	0	0	0	0	0	0	0	0	0	0	0	0	0	0	0	0	0	0	0																					1H	2832554	2834879	1		b:lipid biosynthetic process;m:iron ion binding;m:oxidoreductase activity	Steroid biosynthesis;Cholesterol biosynthesis II (via 24,25-dihydrolanosterol);Cholesterol biosynthesis III (via desmosterol);Cholesterol biosynthesis I	ko00100;R-ZJA-1119286;R-ZJA-1119439;R-ZJA-1119559
HORVU.MOREX.r3.1HG0001280	0	0	0	0	0	0	0	0	0	0	0	0	0	0	0	0	0	0	0	0	1.90829	-0.206437	-0.651712	-0.651712	-0.834585	-0.538012	-0.653391	-0.402454	-0.625997	-1.07959	0	0	0	0	0	0	0	0	0	0		1H	2874081	2875407	1		b:protein phosphorylation;m:ATP binding;m:protein kinase activity	Proline biosynthesis V (from arginine)	R-JCU-1119318
HORVU.MOREX.r3.1HG0001330	0	0	0	0	0	0	0	0	0	0	0	0	0	0	0	0	0	0	0	0	0																					1H	2971082	2971501	1		m:nutrient reservoir activity
HORVU.MOREX.r3.1HG0001350	0	0	0	0	0	0	0	0	0	0	0	0	0	0	0	0	0	0	0	0	0.426413	-0.0310848	0.0368981	0.0368981	0.568957	0.211012	0.0731862	0.152859	0.0174981	0.697191	0	0	0	0	0	0	0	0	0	0		1H	3019654	3020250	-1		:
HORVU.MOREX.r3.1HG0001400	0	0	0	0	0	0	0	0	0	0	0	0	0	0	0	0	0	0	0	0	1.82423	-0.779105	-0.313982	-0.313982	0.500921	0.733277	-0.656481	0.318555	1.20202	-0.154385	0	0	0	0	0	0	0	0	0	0		1H	3192134	3199174	-1		c:integral component of membrane
HORVU.MOREX.r3.1HG0001410	0	0	0	0	0	0	0	0	0	0	0	0	0	0	0	0	0	0	0	0	2.88271	-0.266178	-0.324338	-0.324338	0.841527	0.31191	1.60897	0.0976537	3.43653	-0.862933	0	0	0	0	0	0	0	0	0	0		1H	3203351	3207774	-1		c:integral component of membrane
HORVU.MOREX.r3.1HG0001420	0	0	0	0	0	0	0	0	0	0	0	0	0	0	0	0	0	0	0	0	0																					1H	3260544	3261440	1		m:nutrient reservoir activity
HORVU.MOREX.r3.1HG0001430	0	0	0	0	0	0	0	0	0	0	0	0	0	0	0	0	0	0	0	0	0																					1H	3303582	3303986	1		m:nutrient reservoir activity
HORVU.MOREX.r3.1HG0001450	0	0	0	0	0	0	0	0	0	0	0	0	0	0	0	0	0	0	0	0	0.65375	-0.30265	-0.0591479	-0.0591479	0.774676	0.389095	0.104983	0.523925	0.822015	0.565582	0	0	0	0	0	0	0	0	0	0		1H	3324899	3325726	-1		:
HORVU.MOREX.r3.1HG0001460	0	0	0	0	0	0	0	0	0	0	0	0	0	0	0	0	0	0	0	0	0.0539448	-0.0144493	-0.0185543	-0.0185543	-0.0465299	0.00837314	0	0	0.0178951	-0.0902208	0	0	0	0	0	0	0	0	0	0		1H	3335272	3339572	-1		c:integral component of membrane
HORVU.MOREX.r3.1HG0001470	0	0	0	0	0	0	0	0	0	0	0	0	0	0	0	0	0	0	0	0	1.57046	-0.170531	-0.126992	-0.126992	0.42329	-0.458792	1.45733	0.215676	0.765894	-0.231949	0	0	0	0	0	0	0	0	0	0		1H	3576852	3580707	-1		b:defense response;m:ADP binding	Maternal tissue PCD	R-OSA-9623513
HORVU.MOREX.r3.1HG0001480	0	0	0	0	0	0	0	0	0	0	0	0	0	0	0	0	0	0	0	0	11.4977	-0.56371	-0.637276	-0.637276	-0.182636	-0.120344	0.138987	-0.589586	-0.304324	-0.0298872	0	0	0	0	0	0	0	0	0	0		1H	3588727	3589029	-1		:
HORVU.MOREX.r3.1HG0001490	0	0	0	0	0	0	0	0	0	0	0	0	0	0	0	0	0	0	0	0	0.405359	0.000614969	-0.072771	-0.072771	0.542126	0.322625	0.0372593	0.0858286	0.30265	0.470045	0	0	0	0	0	0	0	0	0	0		1H	3599276	3599769	1		:
HORVU.MOREX.r3.1HG0001510	0	0	0	0	0	0	0	0	0	0	0	0	0	0	0	0	0	0	0	0	0.366899	-0.0520309	-0.0234468	-0.0234468	0.49298	0.191887	0.249653	0.13526	0.783186	-0.125048	0	0	0	0	0	0	0	0	0	0		1H	3636585	3640287	-1		b:defense response;b:response to other organism;m:ADP binding;m:ATP binding	Beta-alanine biosynthesis II	R-OLO-1119445
HORVU.MOREX.r3.1HG0001530	0	0	0	0	0	0	0	0	0	0	0	0	0	0	0	0	0	0	0	0	20.8053	-0.254064	-0.321659	-0.321659	0.986495	0.682054	0.955	1.13393	0.191665	2.09518	0	0	0	0	0	0	0	0	1	1		1H	3662978	3664675	1		:	tyrosine degradation I	R-OME-1119506
HORVU.MOREX.r3.1HG0001540	0	0	0	0	0	0	0	0	0	0	0	0	0	0	0	0	0	0	0	0	0																					1H	3668497	3669875	1		m:O-acetyltransferase activity;m:transferase activity	Mevalonate pathway	R-VRA-1119615
HORVU.MOREX.r3.1HG0001550	0	0	0	0	0	0	0	0	0	0	0	0	0	0	0	0	0	0	0	0	0																					1H	3690462	3691635	1		m:carbohydrate binding
HORVU.MOREX.r3.1HG0001560	0	0	0	0	0	0	0	0	0	0	0	0	0	0	0	0	0	0	0	0	0																					1H	3705388	3706834	1		m:carbohydrate binding
HORVU.MOREX.r3.1HG0001570	0	0	0	0	0	0	0	0	0	0	0	0	0	0	0	0	0	0	0	0	0																					1H	3719941	3721114	1		m:carbohydrate binding
HORVU.MOREX.r3.1HG0001580	0	0	0	0	0	0	0	0	0	0	0	0	0	0	0	0	0	0	0	0	0																					1H	3734860	3736033	1		:
HORVU.MOREX.r3.1HG0001590	0	0	0	0	0	0	0	0	0	0	0	0	0	0	0	0	0	0	0	0	0																					1H	3748366	3749539	1		m:carbohydrate binding
HORVU.MOREX.r3.1HG0001600	0	0	0	0	0	0	0	0	0	0	0	0	0	0	0	0	0	0	0	0	0																					1H	3763109	3764086	1		:
HORVU.MOREX.r3.1HG0001610	0	0	0	0	0	0	0	0	0	0	0	0	0	0	0	0	0	0	0	0	0																					1H	3777835	3779008	1		m:carbohydrate binding
HORVU.MOREX.r3.1HG0001620	0	0	0	0	0	0	0	0	0	0	0	0	0	0	0	0	0	0	0	0	0																					1H	3792417	3793590	1		:
HORVU.MOREX.r3.1HG0001630	0	0	0	0	0	0	0	0	0	0	0	0	0	0	0	0	0	0	0	0	0																					1H	3812084	3813257	1		m:carbohydrate binding
HORVU.MOREX.r3.1HG0001640	0	0	0	0	0	0	0	0	0	0	0	0	0	0	0	0	0	0	0	0	0																					1H	3824906	3826284	1		m:O-acetyltransferase activity;m:transferase activity	Mevalonate pathway	R-VRA-1119615
HORVU.MOREX.r3.1HG0001650	0	0	0	0	0	0	0	0	0	0	0	0	0	0	0	0	0	0	0	0	6.41656	-0.0731432	-0.00940044	-0.00940044	0.161898	-0.760066	0.926661	0.373421	1.5089	-0.606888	0	0	0	0	0	0	0	0	0	0		1H	3826892	3829247	-1		b:protein phosphorylation;m:ATP binding;m:polysaccharide binding;m:protein kinase activity	Recognition of fungal and bacterial pathogens and immunity response	R-AHA-9611432
HORVU.MOREX.r3.1HG0001660	0	0	0	0	0	0	0	0	0	0	0	0	0	0	0	0	0	0	0	0	0.720588	-0.143573	-0.172469	-0.172469	0.732243	0.280096	0.191542	0.440263	0.817666	0.40004	0	0	0	0	0	0	0	0	0	0		1H	3829914	3833421	1		b:protein phosphorylation;m:ATP binding;m:polysaccharide binding;m:protein kinase activity	MAPK signaling pathway;NF-kappa B signaling pathway;Root-specific gene network of NAC10_TF induced by drought, salinity, and ABA ;Response to Drought	ko04010;ko04064;R-OSA-9636884;R-OSA-9623744
HORVU.MOREX.r3.1HG0001670	0	0	0	0	0	0	0	0	0	0	0	0	0	0	0	0	0	0	0	0	1.18479	-0.211234	0.0368616	0.0368616	1.12421	0.425444	0.387741	0.691636	1.00562	0.906105	0	0	0	0	0	0	0	0	0	0		1H	3833434	3834168	1		b:protein phosphorylation;m:ATP binding;m:protein kinase activity	MAPK signaling pathway;NF-kappa B signaling pathway;Recognition of fungal and bacterial pathogens and immunity response	ko04010;ko04064;R-AHA-9611432
HORVU.MOREX.r3.1HG0001690	0	0	0	0	0	0	0	0	0	0	0	0	0	0	0	0	0	0	0	0	8.54461	-0.0769699	-0.209061	-0.209061	0.473578	-0.411359	1.21978	0.598158	2.00077	-0.649276	0	0	0	0	0	0	0	1	0	1		1H	3914908	3918194	-1		b:protein phosphorylation;c:integral component of membrane;m:ATP binding;m:protein kinase activity	Recognition of fungal and bacterial pathogens and immunity response	R-AHA-9611432
HORVU.MOREX.r3.1HG0001700	0	0	0	0	0	0	0	0	0	0	0	0	0	0	0	0	0	0	0	0	8.66679	-0.167307	-0.171578	-0.171578	0.343833	0.203309	0.164209	0.549647	-0.0654473	0.931113	0	0	0	0	0	0	0	0	0	0		1H	3918699	3921273	1		b:protein phosphorylation;m:ATP binding;m:polysaccharide binding;m:protein kinase activity	MAPK signaling pathway;NF-kappa B signaling pathway;Recognition of fungal and bacterial pathogens and immunity response	ko04010;ko04064;R-AHA-9611432
HORVU.MOREX.r3.1HG0001720	0	0	0	0	0	0	0	0	0	0	0	0	0	0	0	0	0	0	0	0	8.21641	-0.0293395	-0.144297	-0.144297	0.492772	-0.399482	1.19468	0.605011	1.94904	-0.591795	0	0	0	0	0	0	0	0	0	0		1H	4006789	4010075	-1		b:protein phosphorylation;c:integral component of membrane;m:ATP binding;m:protein kinase activity	Recognition of fungal and bacterial pathogens and immunity response	R-AHA-9611432
HORVU.MOREX.r3.1HG0001730	0	0	0	0	0	0	0	0	0	0	0	0	0	0	0	0	0	0	0	0	8.49699	-0.21351	-0.183415	-0.183415	0.29434	0.20204	0.0520081	0.51607	-0.0884261	0.853972	0	0	0	0	0	0	0	0	0	0		1H	4010580	4013154	1		b:protein phosphorylation;m:ATP binding;m:polysaccharide binding;m:protein kinase activity	MAPK signaling pathway;NF-kappa B signaling pathway;Recognition of fungal and bacterial pathogens and immunity response	ko04010;ko04064;R-AHA-9611432
HORVU.MOREX.r3.1HG0001750	0	0	0	0	0	0	0	0	0	0	0	0	0	0	0	0	0	0	0	0	0																					1H	4048070	4049448	1		m:O-acetyltransferase activity;m:transferase activity	Mevalonate pathway	R-VRA-1119615
HORVU.MOREX.r3.1HG0001760	0	0	0	0	0	0	0	0	0	0	0	0	0	0	0	0	0	0	0	0	0																					1H	4070036	4071209	1		:
HORVU.MOREX.r3.1HG0001770	0	0	0	0	0	0	0	0	0	0	0	0	0	0	0	0	0	0	0	0	0																					1H	4084612	4085785	1		:
HORVU.MOREX.r3.1HG0001780	0	0	0	0	0	0	0	0	0	0	0	0	0	0	0	0	0	0	0	0	0																					1H	4104282	4105455	1		m:carbohydrate binding
HORVU.MOREX.r3.1HG0001790	0	0	0	0	0	0	0	0	0	0	0	0	0	0	0	0	0	0	0	0	0																					1H	4117133	4118511	1		m:O-acetyltransferase activity;m:transferase activity	Mevalonate pathway	R-VRA-1119615
HORVU.MOREX.r3.1HG0001800	0	0	0	0	0	0	0	0	0	0	0	0	0	0	0	0	0	0	0	0	5.7449	-0.00224865	0.115216	0.115216	0.341799	-0.666621	1.15336	0.492542	1.78086	-0.557926	0	0	0	0	0	0	0	0	0	0		1H	4119119	4121475	-1		b:phosphorylation;b:protein phosphorylation;c:membrane;m:ATP binding;m:kinase activity;m:polysaccharide binding;m:protein kinase activity	Recognition of fungal and bacterial pathogens and immunity response	R-AHA-9611432
HORVU.MOREX.r3.1HG0001810	0	0	0	0	0	0	0	0	0	0	0	0	0	0	0	0	0	0	0	0	0.720588	-0.143573	-0.172469	-0.172469	0.732243	0.280096	0.191542	0.440263	0.817666	0.40004	0	0	0	0	0	0	0	0	0	0		1H	4122142	4125649	1		b:protein phosphorylation;m:ATP binding;m:polysaccharide binding;m:protein kinase activity	MAPK signaling pathway;NF-kappa B signaling pathway;Root-specific gene network of NAC10_TF induced by drought, salinity, and ABA ;Response to Drought	ko04010;ko04064;R-OSA-9636884;R-OSA-9623744
HORVU.MOREX.r3.1HG0001820	0	0	0	0	0	0	0	0	0	0	0	0	0	0	0	0	0	0	0	0	1.93329	0.0399202	0.0263264	0.0263264	0.728472	0.709023	-0.481388	1.46238	0.293722	1.21725	0	0	0	0	0	0	0	0	0	0		1H	4125662	4126396	1		b:protein phosphorylation;m:ATP binding;m:protein kinase activity	MAPK signaling pathway;NF-kappa B signaling pathway;Recognition of fungal and bacterial pathogens and immunity response	ko04010;ko04064;R-AHA-9611432
HORVU.MOREX.r3.1HG0001840	0	0	0	0	0	0	0	0	0	0	0	0	0	0	0	0	0	0	0	0	8.35416	-0.0141814	-0.153682	-0.153682	0.486945	-0.455809	1.23866	0.60197	1.95527	-0.587394	0	0	0	0	0	0	0	0	0	0		1H	4207096	4210382	-1		b:protein phosphorylation;c:integral component of membrane;m:ATP binding;m:protein kinase activity	Recognition of fungal and bacterial pathogens and immunity response	R-AHA-9611432
HORVU.MOREX.r3.1HG0001850	0	0	0	0	0	0	0	0	0	0	0	0	0	0	0	0	0	0	0	0	7.87816	-0.290214	-0.21215	-0.21215	0.270403	0.150196	0.215325	0.346164	-0.0995208	0.787414	0	0	0	0	0	0	0	0	0	0		1H	4210887	4213461	1		b:phosphorylation;b:protein phosphorylation;c:integral component of membrane;c:membrane;m:ATP binding;m:kinase activity;m:nucleotide binding;m:polysaccharide binding;m:protein kinase activity;m:transferase activity	MAPK signaling pathway;NF-kappa B signaling pathway;Recognition of fungal and bacterial pathogens and immunity response	ko04010;ko04064;R-AHA-9611432
HORVU.MOREX.r3.1HG0001880	0	0	0	0	0	0	0	0	0	0	0	0	0	0	0	0	0	0	0	0	8.35416	-0.0141814	-0.153682	-0.153682	0.486945	-0.455809	1.23866	0.60197	1.95527	-0.587394	0	0	0	0	0	0	0	0	0	0		1H	4298978	4302264	-1		b:protein phosphorylation;c:integral component of membrane;m:ATP binding;m:protein kinase activity	Recognition of fungal and bacterial pathogens and immunity response	R-AHA-9611432
HORVU.MOREX.r3.1HG0001890	0	0	0	0	0	0	0	0	0	0	0	0	0	0	0	0	0	0	0	0	7.13606	-0.260779	-0.261041	-0.261041	0.199533	0.127947	0.0847858	0.296639	-0.10056	0.651371	0	0	0	0	0	0	0	0	0	0		1H	4302769	4305343	1		b:protein phosphorylation;c:integral component of membrane;m:ATP binding;m:polysaccharide binding;m:protein kinase activity	MAPK signaling pathway;NF-kappa B signaling pathway;Recognition of fungal and bacterial pathogens and immunity response	ko04010;ko04064;R-AHA-9611432
HORVU.MOREX.r3.1HG0001910	0	0	0	0	0	0	0	0	0	0	0	0	0	0	0	0	0	0	0	0	0																					1H	4323352	4325532	-1		b:defense response;m:ADP binding	Beta-alanine biosynthesis II	R-OLO-1119445
HORVU.MOREX.r3.1HG0001920	0	0	0	0	0	0	0	0	0	0	0	0	0	0	0	0	0	0	0	0	0.459408	-0.154526	-0.228574	-0.228574	0.513226	0.285972	0.161806	0	0.398292	0.353894	0	0	0	0	0	0	0	0	0	0		1H	4331866	4333462	-1		c:integral component of membrane;c:membrane
HORVU.MOREX.r3.1HG0001930	0	0	0	0	0	0	0	0	0	0	0	0	0	0	0	0	0	0	0	0	0																					1H	4334488	4336023	-1		:
HORVU.MOREX.r3.1HG0001940	0	0	0	0	0	0	0	0	0	0	0	0	0	0	0	0	0	0	0	0	0.357447	-0.166207	-0.20917	-0.20917	0.317694	0.221723	0.0456469	0	0.28945	0.140375	0	0	0	0	0	0	0	0	0	0		1H	4341158	4342663	-1		c:integral component of membrane;c:membrane
HORVU.MOREX.r3.1HG0001950	0	0	0	0	0	0	0	0	0	0	0	0	0	0	0	0	0	0	0	0	0																					1H	4343754	4345241	-1		:
HORVU.MOREX.r3.1HG0001980	0	0	0	0	0	0	0	0	0	0	0	0	0	0	0	0	0	0	0	0	2.56258	-0.250357	-0.134156	-0.134156	-0.891035	-0.389615	-0.348684	-1.05333	-0.145937	-1.72243	0	0	0	0	0	0	0	0	0	0		1H	4377635	4379445	-1		:
HORVU.MOREX.r3.1HG0001990	0	0	0	0	0	0	0	0	0	0	0	0	0	0	0	0	0	0	0	0	4.86123	0.26638	0.198007	0.198007	-0.688094	-0.70903	-0.433495	-0.420448	-0.883872	-0.0616531	0	0	0	0	0	0	0	0	0	0		1H	4383440	4384384	-1		:
HORVU.MOREX.r3.1HG0002010	0	0	0	0	0	0	0	0	0	0	0	0	0	0	0	0	0	0	0	0	47.0887	-0.49711	-0.645285	-0.645285	-1.15335	-1.0695	-1.03183	-1.1647	-0.304696	-1.66442	0	0	0	0	0	0	0	0	0	0		1H	4406872	4407078	-1		m:methyltransferase activity
HORVU.MOREX.r3.1HG0002020	0	0	0	0	0	0	0	0	0	0	0	0	0	0	0	0	0	0	0	0	1423.83	-0.509025	-0.556427	-0.556427	-1.00625	-1.23764	-0.655902	-0.829801	-0.186028	-1.54046	0	0	0	0	0	0	0	0	0	0		1H	4409810	4411100	-1		b:aromatic compound biosynthetic process;b:methylation;m:methyltransferase activity;m:O-methyltransferase activity;m:protein dimerization activity;m:S-adenosylmethionine-dependent methyltransferase activity	Beta-alanine betaine biosynthesis	R-SMO-1119528
HORVU.MOREX.r3.1HG0002040	0	0	0	0	0	0	0	0	0	0	0	0	0	0	0	0	0	0	0	0	17.9972	-0.0710327	0.0649498	0.0649498	0.966401	0.67677	0.639532	1.43118	0.837881	1.09037	0	0	0	0	0	0	0	0	0	0		1H	4417015	4417801	-1		b:glutathione metabolic process;m:glutathione transferase activity	Drug metabolism - other enzymes;Drug metabolism - cytochrome P450;Metabolism of xenobiotics by cytochrome P450;Glutathione metabolism;Isoleucine biosynthesis from threonine	ko00983;ko00982;ko00980;ko00480;R-ATA-1119460
HORVU.MOREX.r3.1HG0002050	0	0	1	1	1	1	1	1	1	1	1	1	1	1	1	1	1	1	1	1	0																					1H	4424169	4424558	-1		b:defense response
HORVU.MOREX.r3.1HG0002060	0	0	1	1	1	1	1	1	1	1	1	1	1	1	1	1	1	1	1	1	1.86505	-0.414639	-0.743778	-0.743778	-0.0623462	-0.188066	0.313835	-0.215438	-0.236969	0.168707	0	0	0	0	0	0	0	0	0	0		1H	4424872	4426265	-1		b:defense response;m:ADP binding	Beta-alanine biosynthesis II	R-OLO-1119445
HORVU.MOREX.r3.1HG0002080	0	0	0	2	2	0	0	0	1	0	1	1	0	1	0	2	2	1	2	2	5.34518	-0.440868	0.651361	0.651361	0.122491	0.297334	0.271566	-0.0335798	0.230886	-0.0332049	0	0	0	0	0	0	0	0	0	0		1H	4436045	4438890	1		b:phosphorylation;b:protein phosphorylation;b:recognition of pollen;c:integral component of membrane;c:membrane;g:GO_0106311;m:ATP binding;m:kinase activity;m:nucleotide binding;m:protein kinase activity;m:protein serine kinase activity;m:protein serine/threonine kinase activity;m:transferase activity	Recognition of fungal and bacterial pathogens and immunity response	R-ATH-9611432
HORVU.MOREX.r3.1HG0002090	0	0	0	2	2	0	0	0	1	0	1	1	0	1	0	2	2	1	2	2	0																					1H	4439091	4439288	1		:
HORVU.MOREX.r3.1HG0002100	0	0	0	0	0	0	0	0	1	0	1	1	0	1	0	0	0	1	0	1	4.93335	0.367539	0.75656	0.75656	-0.492346	0.67102	-0.137629	-1.02654	-0.299562	-0.623297	0	0	0	0	0	0	0	0	0	0		1H	4450881	4453238	1		:	Brassinosteroid signaling	R-PAB-5632095
HORVU.MOREX.r3.1HG0002130	0	0	0	0	0	0	0	0	0	0	0	0	0	0	0	0	0	0	0	0	519.63	-0.0263177	-0.0946185	-0.0946185	0.17558	0.0626762	0.213412	0.242065	-0.300841	0.765395	0	0	0	0	0	0	0	0	0	0	arginine/serine-rich 45 [Source:Projected from Arabidopsis thaliana (AT1G16610) TAIR;Acc:AT1G16610]	1H	4484748	4488572	-1		m:nucleic acid binding;m:RNA binding	Nucleocytoplasmic transport;mRNA surveillance pathway	ko03013;ko03015
HORVU.MOREX.r3.1HG0002140	0	0	0	0	0	0	0	0	0	0	0	0	0	0	0	0	0	0	0	0	0																					1H	4491885	4492355	1		:
HORVU.MOREX.r3.1HG0002160	0	0	0	0	0	0	0	0	0	0	0	0	0	0	0	0	0	0	0	0	430.912	-0.205853	-0.284993	-0.284993	0.225693	-0.0827548	0.323213	0.491116	-0.121882	0.581152	0	0	0	0	0	0	0	0	0	0		1H	4508848	4515528	1		c:membrane;m:phosphatidate cytidylyltransferase activity;m:transferase activity, transferring phosphorus-containing groups	Glycerophospholipid metabolism;Phosphatidylinositol signaling system;Cardiolipin biosynthesis;Phospholipid biosynthesis I	ko00564;ko04070;R-ATA-1119260;R-ATA-1119402
HORVU.MOREX.r3.1HG0002170	0	0	1	0	1	0	0	0	1	0	1	1	0	1	0	0	0	1	0	1	5.95713	-0.483551	-0.00162098	-0.00162098	0.472261	0.759527	0.131455	0.264745	0.320122	0.641113	0	0	0	0	0	0	0	0	0	0		1H	4521247	4521798	1		b:defense response
HORVU.MOREX.r3.1HG0002180	0	0	1	0	1	0	0	0	1	0	1	1	0	1	0	0	0	1	0	1	3.96162	-0.737265	-1.10932	-1.10932	0.210664	-0.312227	0.882877	0.983485	0.0228575	0.358521	0	0	0	0	0	0	0	0	0	0		1H	4521843	4523999	1		b:defense response;m:ADP binding	Beta-alanine biosynthesis II	R-OLO-1119445
HORVU.MOREX.r3.1HG0002190	0	0	1	0	1	0	0	0	1	0	1	1	0	1	0	0	0	1	0	1	0																					1H	4524274	4524510	1		:
HORVU.MOREX.r3.1HG0002200	0	0	0	0	0	0	0	0	0	0	0	0	0	0	0	0	0	0	0	0	0																					1H	4575633	4576247	1		b:defense response
HORVU.MOREX.r3.1HG0002210	0	0	0	0	0	0	0	0	0	0	0	0	0	0	0	0	0	0	0	0	0																					1H	4576522	4576758	1		:
HORVU.MOREX.r3.1HG0002220	0	0	0	0	0	0	0	0	0	0	0	0	0	0	0	0	0	0	0	0	0																					1H	4825399	4825635	1		:
HORVU.MOREX.r3.1HG0002230	0	0	0	0	0	0	0	0	0	0	0	0	0	0	0	0	0	0	0	0	0																					1H	4858027	4858224	-1		:
HORVU.MOREX.r3.1HG0002260	0	0	0	0	0	0	0	0	0	0	0	0	0	0	0	0	0	0	0	0	0.696081	-0.0986999	0.218641	0.218641	-1.17479	-0.247919	0	-0.816191	-0.234049	-1.4243	0	0	0	0	0	0	0	0	0	0		1H	4883526	4885095	-1		b:fatty acid biosynthetic process;b:fatty acid metabolic process;b:lipid metabolic process;b:oxylipin biosynthetic process;m:FMN binding;m:oxidoreductase activity	alpha-Linolenic acid metabolism;Jasmonic acid biosynthesis;Jasmonic acid signaling	ko00592;R-LAN-1119332;R-LAN-6787011
HORVU.MOREX.r3.1HG0002280	0	0	0	0	0	0	0	0	0	0	0	0	0	0	0	0	0	0	0	0	86.4642	-0.678821	-0.396501	-0.396501	-1.37842	-1.86943	-1.33741	-0.476698	-0.98767	-2.06905	0	0	0	0	0	0	0	0	-1	1		1H	4889937	4891855	-1		b:fatty acid biosynthetic process;b:oxylipin biosynthetic process;m:FMN binding;m:oxidoreductase activity	alpha-Linolenic acid metabolism;Jasmonic acid signaling;Jasmonic acid biosynthesis	ko00592;R-MGU-6787011;R-MGU-1119332
HORVU.MOREX.r3.1HG0002320	0	0	1	1	1	0	1	1	0	0	0	1	1	2	0	1	1	1	2	2	4540.65	0.0809837	0.169325	0.169325	-0.846762	-0.541509	-1.28638	-0.576163	-0.543442	-1.2249	0	0	0	0	0	0	0	0	0	0		1H	4907564	4909543	1		m:GTP binding;m:GTPase activity	Endocytosis;Cholesterol biosynthesis I;Cholesterol biosynthesis III (via desmosterol);Cholesterol biosynthesis II (via 24,25-dihydrolanosterol)	ko04144;R-BNA-1119559;R-BNA-1119439;R-BNA-1119286
HORVU.MOREX.r3.1HG0002330	0	0	0	0	0	0	0	0	0	0	0	0	0	0	0	0	0	0	0	0	1150.8	0.0980291	0.0810057	0.0810057	0.0276171	-0.00810156	0.131483	-0.0446006	0.265244	-0.244328	0	0	0	0	0	0	0	0	0	0		1H	4909938	4913639	-1		m:GTP binding;m:GTPase activity	Autophagy - animal;Cholesterol biosynthesis I;Cholesterol biosynthesis III (via desmosterol);Cholesterol biosynthesis II (via 24,25-dihydrolanosterol)	ko04140;R-BNA-1119559;R-BNA-1119439;R-BNA-1119286
HORVU.MOREX.r3.1HG0002340	0	0	0	0	0	0	0	0	0	0	0	0	0	0	0	0	0	0	0	0	657.824	0.0727997	0.0808291	0.0808291	0.653798	0.514586	0.888191	0.478836	0.407445	0.975896	0	0	0	0	0	0	0	0	0	0	Tubulin-folding cofactor E [Source:Projected from Arabidopsis thaliana (AT1G71440) UniProtKB/Swiss-Prot;Acc:Q8GRL7]	1H	4915134	4920356	1		b:embryo development ending in seed dormancy;b:protein folding;m:alpha-tubulin binding;m:protein binding
HORVU.MOREX.r3.1HG0002350	0	0	0	0	0	0	0	0	0	0	0	0	0	0	0	0	0	0	0	0	63.5046	0.236081	0.227881	0.227881	-0.599224	-1.33627	-0.755452	0.164883	-1.35596	0.284759	0	0	0	0	0	0	0	0	0	0		1H	4920810	4921547	1		:
HORVU.MOREX.r3.1HG0002380	0	0	1	0	1	0	0	0	1	0	1	1	0	1	0	0	0	1	0	1	23.5422	-0.113736	0.0303718	0.0303718	-0.692656	0.196946	-1.33792	-0.852921	-0.455091	-0.82356	0	0	0	0	0	0	0	0	0	0		1H	4942091	4943625	1		b:fatty acid biosynthetic process;b:oxylipin biosynthetic process;m:FMN binding;m:oxidoreductase activity	alpha-Linolenic acid metabolism;Jasmonic acid biosynthesis;Jasmonic acid signaling	ko00592;R-LAN-1119332;R-LAN-6787011
HORVU.MOREX.r3.1HG0002390	0	0	0	0	0	0	0	0	0	0	0	0	0	0	0	0	0	0	0	0	0																					1H	4967753	4969166	-1		b:nucleobase-containing compound metabolic process;m:3'-5' exonuclease activity;m:nucleic acid binding
HORVU.MOREX.r3.1HG0002400	0	0	0	0	0	0	0	0	0	0	0	0	0	0	0	0	0	0	0	0	0.8493	-0.0204471	0.0441905	0.0441905	-0.276731	-0.0754759	-0.555295	0.192345	-1.15468	0.485414	0	0	0	0	0	0	0	0	0	0		1H	5005376	5006789	-1		b:nucleobase-containing compound metabolic process;m:3'-5' exonuclease activity;m:nucleic acid binding
HORVU.MOREX.r3.1HG0002410	0	0	0	0	0	0	0	0	0	0	0	0	0	0	0	0	0	0	0	0	0.953662	0.00490954	-0.134976	-0.134976	1.66513	0.615136	1.04757	0.729191	2.34778	0.311107	0	0	0	0	0	0	0	0	0	0		1H	5008978	5011488	1		b:protein phosphorylation;b:recognition of pollen;m:ATP binding;m:protein kinase activity;m:protein serine/threonine kinase activity	Recognition of fungal and bacterial pathogens and immunity response	R-ALY-9611432
HORVU.MOREX.r3.1HG0002440	0	0	0	0	0	0	0	0	0	0	0	0	0	0	0	0	0	0	0	0	0.161952	-0.0217412	-0.0112625	-0.0112625	0.112817	0.107543	0	0.0482001	0	0.256542	0	0	0	0	0	0	0	0	0	0		1H	5058337	5060868	1		b:protein phosphorylation;m:ATP binding;m:protein kinase activity	Recognition of fungal and bacterial pathogens and immunity response	R-FVE-9611432
HORVU.MOREX.r3.1HG0002450	0	0	1	0	1	0	0	0	0	0	0	1	0	1	0	0	0	1	0	1	973.665	0.173621	0.385651	0.385651	2.00035	2.14709	1.69287	1.8366	1.55699	2.23624	0	0	0	1	1	0	0	0	1	3	Arginine decarboxylase , Stress respons [Source: Projected from Oryza sativa (Os04g0107600)]	1H	5067152	5069794	1		b:arginine catabolic process;b:spermidine biosynthetic process;m:arginine decarboxylase activity;m:carboxy-lyase activity;m:catalytic activity;m:lyase activity	Arginine and proline metabolism;Putrescine biosynthesis I;Putrescine biosynthesis II	ko00330;R-TDI-1119447;R-TDI-1119304
HORVU.MOREX.r3.1HG0002470	0	0	0	0	0	0	0	0	0	0	0	0	0	0	0	0	0	0	0	0	1866.39	0.526561	0.473071	0.473071	-0.66091	0.0655401	-1.30198	-0.419714	-0.392376	-0.826638	0	0	0	0	0	0	0	0	0	0		1H	5075230	5075986	1		b:defense response	Jasmonic acid signaling	R-OPU-6787011
HORVU.MOREX.r3.1HG0002500	0	0	0	0	0	0	1	1	0	0	0	0	0	0	0	1	1	0	1	1	18.5976	0.753473	0.670072	0.670072	-0.618759	-0.0391016	-0.133874	-1.4044	-1.28341	0.0324022	0	0	0	0	0	0	0	0	0	0		1H	5080842	5082410	1		:	Root-specific gene network of NAC10_TF induced by drought, salinity, and ABA ;Response to Drought	R-OSA-9636884;R-OSA-9623744
HORVU.MOREX.r3.1HG0002510	0	0	0	0	0	0	0	0	0	0	0	0	0	0	0	0	0	0	0	0	1381.52	0.0439632	-0.0390868	-0.0390868	0.506817	0.0897729	0.791681	0.555934	1.56174	-0.249993	0	0	0	0	0	0	0	0	0	0		1H	5095543	5109506	-1	Hv-MMT1	b:biosynthetic process;b:methylation;b:nitrogen compound metabolic process;b:organic substance metabolic process;c:cytoplasm;m:catalytic activity;m:methionine S-methyltransferase activity;m:methyltransferase activity;m:pyridoxal phosphate binding;m:transferase activity	Selenocompound metabolism;S-methylmethionine cycle	ko00450;R-ATA-1119349
HORVU.MOREX.r3.1HG0002520	0	0	0	0	0	0	0	0	0	0	0	0	0	0	0	0	0	0	0	0	0.914239	0.0219875	-0.00015517	-0.00015517	-1.41011	-0.717591	-0.551462	-0.290601	-1.75274	-0.545177	0	0	0	0	0	0	0	0	0	0		1H	5111508	5112843	-1		b:glutathione metabolic process;c:cytoplasm;m:glutathione binding;m:glutathione transferase activity	Drug metabolism - other enzymes;Drug metabolism - cytochrome P450;Metabolism of xenobiotics by cytochrome P450;Glutathione metabolism;tyrosine degradation I	ko00983;ko00982;ko00980;ko00480;R-PAB-1119506
HORVU.MOREX.r3.1HG0002530	0	0	0	0	0	0	0	0	0	0	0	0	0	0	0	0	0	0	0	0	1.09956	0.0796004	-0.042196	-0.042196	1.21006	-0.0371998	1.00013	0.68822	0	1.59023	0	0	0	0	0	0	0	0	0	0		1H	5116093	5116655	-1		b:defense response	Jasmonic acid signaling	R-ATA-6787011
HORVU.MOREX.r3.1HG0002560	0	0	0	0	0	0	0	0	0	0	0	0	0	0	0	0	0	0	0	0	334.441	0.0502575	-0.0746687	-0.0746687	-0.657498	-0.664802	-0.762879	-0.403924	-1.59046	0.677566	0	0	0	0	0	0	0	0	0	0		1H	5139979	5142736	1		b:protein polyubiquitination;b:protein ubiquitination;b:response to abscisic acid;b:response to salt stress;b:response to temperature stimulus;m:chaperone binding;m:protein binding;m:ubiquitin protein ligase activity;m:ubiquitin-protein transferase activity	Ubiquitin mediated proteolysis;Protein processing in endoplasmic reticulum;S-methylmethionine cycle	ko04120;ko04141;R-OBR-1119349
HORVU.MOREX.r3.1HG0002570	0	0	0	0	0	0	0	0	0	0	0	0	0	0	0	0	0	0	0	0	0.382486	-0.222108	-0.148047	-0.148047	0.662476	0.43589	0	0.235051	0.993569	-0.0769963	0	0	0	0	0	0	0	0	0	0		1H	5152328	5154076	1		m:hydrolase activity, acting on ester bonds	Indole alkaloid biosynthesis;TCA cycle (plant)	ko00901;R-TUR-1119533
HORVU.MOREX.r3.1HG0002580	0	0	0	0	0	0	0	0	0	0	0	0	0	0	0	0	0	0	0	0	0.617281	0.00781135	-0.0939552	-0.0939552	1.19401	0.455795	0.447929	0.170722	1.00646	0.771087	0	0	0	0	0	0	0	0	0	0		1H	5158104	5160592	1		m:hydrolase activity, acting on ester bonds	Indole alkaloid biosynthesis;TCA cycle (plant)	ko00901;R-TUR-1119533
HORVU.MOREX.r3.1HG0002590	0	0	0	0	0	0	0	0	0	0	0	0	0	0	0	0	0	0	0	0	134.334	0.159348	0.265591	0.265591	0.543546	0.374812	0.857089	0.33794	0.148505	1.03327	0	0	0	0	0	0	0	0	0	0		1H	5341121	5348287	-1		:
HORVU.MOREX.r3.1HG0002630	0	0	0	0	0	1	0	1	0	0	0	0	0	0	1	0	1	1	0	1	600.051	0.060633	0.226153	0.226153	0.627369	0.374193	0.683872	0.764586	0.737831	0.516038	0	0	0	0	0	0	0	0	0	0		1H	5391943	5396772	1		b:actin cytoskeleton organization;b:actin nucleation;m:actin binding;m:actin filament binding	Development of root hair	R-OLO-9639861
HORVU.MOREX.r3.1HG0002640	0	0	0	1	1	0	0	0	0	0	0	0	0	0	0	1	1	0	1	1	0.307094	0.0534951	-0.0468444	-0.0468444	-0.428213	-0.0333363	-0.254951	0	-0.373009	-0.2236	0	0	0	0	0	0	0	0	0	0		1H	5452156	5453418	-1		m:protein binding	Tetrahydrofolate biosynthesis I;Tetrahydrofolate biosynthesis II	R-ZJA-1119265;R-ZJA-1119523
HORVU.MOREX.r3.1HG0002660	0	0	0	1	1	1	1	1	1	2	1	0	2	2	1	1	1	1	1	1	266.558	0.0255435	0.0735001	0.0735001	0.79036	0.501801	1.1315	0.6378	1.05085	0.48651	0	0	0	0	0	0	0	0	0	0	Vacuolar sorting protein 39 [Source:Projected from Arabidopsis thaliana (AT1G22860) TAIR;Acc:AT1G22860]	1H	5495137	5501701	1		b:autophagy;b:endosomal vesicle fusion;b:intracellular protein transport;b:root morphogenesis;b:vesicle-mediated transport;c:CORVET complex;c:cytoplasm;c:cytosol;c:intracellular membrane-bounded organelle;c:membrane	Autophagy - yeast	ko04138
HORVU.MOREX.r3.1HG0002670	0	0	0	0	0	0	0	0	0	0	0	0	0	0	0	0	0	0	0	0	52.3244	-0.315375	-0.110461	-0.110461	0.281853	-0.560538	0.178292	1.32483	1.20318	-0.524398	0	0	0	0	0	0	0	0	0	0		1H	5502299	5503663	1		:	Anther and pollen development	R-PAB-8986768
HORVU.MOREX.r3.1HG0002680	0	0	0	0	0	0	0	0	0	0	0	0	0	0	0	0	0	0	0	0	0																					1H	5505598	5506682	-1		b:protein phosphorylation;m:ATP binding;m:protein kinase activity	Recognition of fungal and bacterial pathogens and immunity response	R-AHA-9611432
HORVU.MOREX.r3.1HG0002690	0	0	0	0	0	0	0	0	0	0	0	0	0	0	0	0	0	0	0	0	0																					1H	5507091	5508170	-1		b:recognition of pollen	Recognition of fungal and bacterial pathogens and immunity response	R-BRA-9611432
HORVU.MOREX.r3.1HG0002750	0	0	0	0	0	0	0	0	0	0	0	0	0	0	0	0	0	0	0	0	0.0174414	0.000134333	-0.00397063	-0.00397063	-0.0465299	0.00837314	0	0	-0.0316424	0	0	0	0	0	0	0	0	0	0	0		1H	5520201	5520752	-1		m:DNA binding;m:protein dimerization activity	Apelin signaling pathway;MAPK signaling pathway;MAPK signaling pathway - yeast;Cell cycle - yeast;cGMP-PKG signaling pathway;Short day regulated expression of florigens	ko04371;ko04010;ko04011;ko04111;ko04022;R-PAB-8934108
HORVU.MOREX.r3.1HG0002770	0	0	0	0	0	0	0	0	0	0	0	0	0	0	0	0	0	0	0	0	0																					1H	5631301	5632002	-1		:
HORVU.MOREX.r3.1HG0002800	0	0	0	0	0	0	0	0	0	0	0	0	0	0	0	0	0	0	0	0	0.0934882	-0.0217412	-0.0258461	-0.0258461	0.0490783	0.107543	0	0	0.0178951	0.0583918	0	0	0	0	0	0	0	0	0	0		1H	5646756	5651192	1		b:defense response;m:ADP binding;m:protein binding	Maternal tissue PCD	R-OSA-9623513
HORVU.MOREX.r3.1HG0002810	0	0	0	0	0	0	0	0	0	0	0	0	0	0	0	0	0	0	0	0	0																					1H	5661966	5663453	1		c:apoplast;m:carbohydrate binding
HORVU.MOREX.r3.1HG0002820	0	0	0	0	0	0	0	0	0	0	0	0	0	0	0	0	0	0	0	0	0																					1H	5683757	5684538	1		:
HORVU.MOREX.r3.1HG0002830	0	0	0	0	0	0	0	0	0	0	0	0	0	0	0	0	0	0	0	0	23.3898	-0.0429294	0.112301	0.112301	1.49198	0.662039	1.57401	2.00026	1.47496	1.46076	0	0	0	0	0	0	1	0	0	1		1H	5691018	5693589	-1		b:protein phosphorylation;m:ATP binding;m:polysaccharide binding;m:protein kinase activity	MAPK signaling pathway;NF-kappa B signaling pathway;Recognition of fungal and bacterial pathogens and immunity response	ko04010;ko04064;R-AHA-9611432
HORVU.MOREX.r3.1HG0002840	0	0	0	0	0	0	0	0	0	0	0	0	0	0	0	0	0	0	0	0	119.613	-0.0944476	-0.0831957	-0.0831957	0.394009	-0.226031	0.715823	0.689612	1.41784	-0.643497	0	0	0	0	0	0	0	0	0	0		1H	5694036	5698346	1		b:protein phosphorylation;c:integral component of membrane;m:ATP binding;m:protein kinase activity	Recognition of fungal and bacterial pathogens and immunity response	R-AHA-9611432
HORVU.MOREX.r3.1HG0002850	0	0	0	0	0	0	0	0	0	0	0	0	0	0	0	0	0	0	0	0	0																					1H	5700829	5701715	-1		m:O-acetyltransferase activity;m:transferase activity	Mevalonate pathway	R-VRA-1119615
HORVU.MOREX.r3.1HG0002860	0	0	0	0	0	0	0	0	0	0	0	0	0	0	0	0	0	0	0	0	24.449	-0.111467	0.0690925	0.0690925	1.11691	0.792482	0.845976	1.42385	0.237628	2.26406	0	0	0	0	0	0	0	0	1	1		1H	5704000	5708872	-1		:	tyrosine degradation I	R-OME-1119506
HORVU.MOREX.r3.1HG0002870	0	0	1	0	1	0	0	0	0	0	0	1	0	1	0	0	0	1	0	1	177.208	0.00309461	0.0532136	0.0532136	0.288831	0.0454151	0.302949	0.476816	-0.225758	0.869029	0	0	0	0	0	0	0	0	0	0		1H	5710783	5714227	-1		:	SNAC1 transcription network involved in drought and salinity tolerance;Response to Drought	R-OSA-9627499;R-OSA-9623744
HORVU.MOREX.r3.1HG0002880	0	0	1	0	1	0	0	0	0	0	0	1	0	1	0	0	0	1	0	1	9440.32	-0.0383719	-0.15961	-0.15961	-0.229919	0.173574	-0.56577	-0.288386	-0.371338	-0.109751	0	0	0	0	0	0	0	0	0	0		1H	5716511	5718523	-1		b:ion transport;b:proton transmembrane transport;c:integral component of membrane;c:membrane;c:proton-transporting two-sector ATPase complex, proton-transporting domain;c:proton-transporting V-type ATPase, V0 domain;c:vacuolar membrane;c:vacuole;m:proton transmembrane transporter activity;m:proton-transporting ATPase activity, rotational mechanism	Oxidative phosphorylation;Lysosome;Phagosome	ko00190;ko04142;ko04145
HORVU.MOREX.r3.1HG0002890	0	0	0	0	0	0	0	0	0	0	0	0	0	0	0	0	0	0	0	0	545.807	0.00608251	0.0162306	0.0162306	0.00521185	-0.184327	-0.0186416	0.215051	-0.816817	1.14995	0	0	0	0	0	0	0	0	0	0		1H	5722869	5725586	-1		m:mRNA binding;m:protein binding	Carotenoid biosynthesis	R-CRU-1119449
HORVU.MOREX.r3.1HG0002910	0	0	0	0	0	0	1	1	0	1	1	0	1	1	0	1	1	0	1	1	30.286	-0.293785	-0.480754	-0.480754	0.765082	0.298088	1.00823	1.03647	1.7695	0.0207196	0	0	0	0	0	0	0	0	0	0		1H	5749821	5752339	-1		b:protein phosphorylation;m:ATP binding;m:protein kinase activity	Recognition of fungal and bacterial pathogens and immunity response	R-AHA-9611432
HORVU.MOREX.r3.1HG0002920	0	0	0	0	0	0	1	1	0	0	0	0	0	0	0	1	1	0	1	1	52.2862	-0.466562	-0.188987	-0.188987	1.08621	0.568688	1.15984	1.5617	1.54056	0.586412	0	0	0	0	0	0	0	0	0	0		1H	5754051	5755507	1		b:protein phosphorylation;m:ATP binding;m:protein kinase activity	MAPK signaling pathway;NF-kappa B signaling pathway;Recognition of fungal and bacterial pathogens and immunity response	ko04010;ko04064;R-AHA-9611432
HORVU.MOREX.r3.1HG0002940	0	0	0	0	0	0	0	0	0	0	0	0	0	0	0	0	0	0	0	0	1.16823	-0.0196728	-0.0639383	-0.0639383	0.755024	0.694368	-0.104513	0.517194	0.952931	0.234974	0	0	0	0	0	0	0	0	0	0		1H	5758191	5759633	-1		b:defense response	Beta-alanine biosynthesis II	R-OLO-1119445
HORVU.MOREX.r3.1HG0002950	0	0	0	0	0	0	0	0	0	0	0	0	0	0	0	0	0	0	0	0	0.170629	0.00835367	0.0119386	0.0119386	-0.0591688	0.0414297	0.0273899	-0.117083	0.0701169	-0.145322	0	0	0	0	0	0	0	0	0	0		1H	5759868	5760962	-1		b:defense response;m:ADP binding	Maternal tissue PCD	R-OSA-9623513
HORVU.MOREX.r3.1HG0002960	0	0	0	0	0	0	0	0	0	0	0	0	0	0	0	0	0	0	0	0	0.0336173	-0.0071575	-0.0112625	-0.0112625	-0.0146605	0.0414297	0	0	0.0178951	0	0	0	0	0	0	0	0	0	0	0		1H	5767392	5770657	-1		b:defense response;b:response to other organism;m:ADP binding;m:ATP binding	Beta-alanine biosynthesis II	R-OLO-1119445
HORVU.MOREX.r3.1HG0002980	0	0	0	0	0	0	1	1	0	1	1	0	1	1	0	1	1	0	1	1	30.8812	-0.284547	-0.467342	-0.467342	0.827372	0.379314	1.07404	1.03659	1.78962	0.111768	0	0	0	0	0	0	0	0	0	0		1H	5791397	5794210	-1		b:phosphorylation;b:protein phosphorylation;c:integral component of membrane;c:membrane;m:ATP binding;m:kinase activity;m:nucleotide binding;m:protein kinase activity;m:transferase activity	Recognition of fungal and bacterial pathogens and immunity response	R-AHA-9611432
HORVU.MOREX.r3.1HG0002990	0	0	0	0	0	0	1	1	0	1	1	0	1	1	0	1	1	0	1	1	90.2087	-0.315721	-0.178518	-0.178518	1.23244	0.777972	1.18373	1.67001	1.71771	0.711199	0	0	0	0	0	0	0	0	0	0		1H	5794787	5797378	1		b:protein phosphorylation;m:ATP binding;m:polysaccharide binding;m:protein kinase activity	MAPK signaling pathway;NF-kappa B signaling pathway;Recognition of fungal and bacterial pathogens and immunity response	ko04010;ko04064;R-AHA-9611432
HORVU.MOREX.r3.1HG0003000	0	0	0	0	0	0	0	0	0	0	0	0	0	0	0	0	0	0	0	0	1.19017	-0.00584591	-0.0627907	-0.0627907	0.778579	0.685222	-0.0512313	0.509457	0.984531	0.232144	0	0	0	0	0	0	0	0	0	0		1H	5800064	5801506	-1		b:defense response	Beta-alanine biosynthesis II	R-OLO-1119445
HORVU.MOREX.r3.1HG0003010	0	0	0	0	0	0	0	0	0	0	0	0	0	0	0	0	0	0	0	0	0.170629	0.00835367	0.0119386	0.0119386	-0.0591688	0.0414297	0.0273899	-0.117083	0.0701169	-0.145322	0	0	0	0	0	0	0	0	0	0		1H	5801741	5802835	-1		b:defense response;m:ADP binding	Maternal tissue PCD	R-OSA-9623513
HORVU.MOREX.r3.1HG0003030	0	0	0	0	0	0	1	1	0	1	1	0	1	1	0	1	1	0	1	1	17.1269	-0.362248	-0.559056	-0.559056	0.785286	0.38678	0.958826	1.07109	1.47532	0.243122	0	0	0	0	0	0	0	0	0	0		1H	5833270	5834530	-1		b:protein phosphorylation;m:ATP binding;m:protein kinase activity	Recognition of fungal and bacterial pathogens and immunity response	R-AHA-9611432
HORVU.MOREX.r3.1HG0003040	0	0	0	0	0	0	1	1	0	1	1	0	1	1	0	1	1	0	1	1	90.2478	-0.306606	-0.175008	-0.175008	1.23572	0.776487	1.19539	1.67191	1.70966	0.724521	0	0	0	0	0	0	0	0	0	0		1H	5836660	5839251	1		b:phosphorylation;b:protein phosphorylation;c:integral component of membrane;c:membrane;m:ATP binding;m:kinase activity;m:nucleotide binding;m:polysaccharide binding;m:protein kinase activity;m:transferase activity	MAPK signaling pathway;NF-kappa B signaling pathway;Recognition of fungal and bacterial pathogens and immunity response	ko04010;ko04064;R-AHA-9611432
HORVU.MOREX.r3.1HG0003050	0	0	1	1	1	1	0	1	1	0	1	1	0	1	1	1	1	1	1	1	783.142	0.397218	0.96589	0.96589	0.101337	-0.096539	-0.49342	0.488071	0.795983	-1.87528	0	0	0	0	0	0	0	0	0	0		1H	5881373	5882692	1		c:intracellular membrane-bounded organelle;m:UDP-glycosyltransferase activity	Cytokinins 7-N-glucoside biosynthesis;Cytokinins 9-N-glucoside biosynthesis;Cytokinins-O-glucoside biosynthesis	R-PAB-1119292;R-PAB-1119375;R-PAB-1119473
HORVU.MOREX.r3.1HG0003060	0	0	0	0	0	0	1	1	0	0	0	0	0	0	0	1	1	0	1	1	0																					1H	5894693	5895685	1		b:defense response;b:response to other organism;m:ADP binding;m:ATP binding	Maternal tissue PCD	R-OSA-9623513
HORVU.MOREX.r3.1HG0003070	0	0	0	0	0	0	0	0	0	0	0	0	0	0	0	0	0	0	0	0	0.104144	-0.0217412	-0.0258461	-0.0258461	-0.0783993	-0.0246834	0	0	0	-0.0406832	0	0	0	0	0	0	0	0	0	0		1H	5897382	5899214	1		b:defense response;m:ADP binding	Beta-alanine biosynthesis II	R-OLO-1119445
HORVU.MOREX.r3.1HG0003080	0	0	0	1	1	0	0	0	1	0	1	0	1	1	1	0	1	1	1	1	3.85132	-0.195502	-0.11423	-0.11423	2.98093	1.92869	1.39407	1.65458	3.49998	1.52925	0	0	0	0	0	0	0	0	0	0		1H	5918012	5928975	-1		m:fatty-acyl-CoA reductase (alcohol-forming) activity	Cutin, suberine and wax biosynthesis;Peroxisome;Anther and pollen development	ko00073;ko04146;R-AOF-8986768
HORVU.MOREX.r3.1HG0003090	0	0	0	0	0	0	0	0	0	0	0	0	0	0	0	0	0	0	0	0	1853.32	-1.32279	-0.635696	-0.635696	-0.791576	-0.473784	-0.715858	-1.27496	-1.11935	0.04759	0	0	0	0	0	0	0	0	0	0		1H	5944995	5974567	1		b:defense response;c:extracellular region;m:toxin activity
HORVU.MOREX.r3.1HG0003100	0	0	0	0	0	0	0	0	0	0	0	0	0	0	0	0	0	0	0	0	0																					1H	5950627	5961194	-1		b:branched-chain amino acid metabolic process;m:branched-chain-amino-acid transaminase activity;m:catalytic activity	Pantothenate and CoA biosynthesis;Glucosinolate biosynthesis;Valine, leucine and isoleucine degradation;Valine, leucine and isoleucine biosynthesis;Biosynthesis of cofactors;Cysteine and methionine metabolism;Pantothenate biosynthesis II;Leucine biosynthesis;Pantothenate biosynthesis I;Isoleucine biosynthesis from threonine	ko00770;ko00966;ko00280;ko00290;ko01240;ko00270;R-TTU-1119544;R-TTU-1119540;R-TTU-1119496;R-TTU-1119460
HORVU.MOREX.r3.1HG0003110	0	0	0	0	0	0	0	0	0	0	0	0	0	0	0	0	0	0	0	0	0																					1H	5968162	5970519	1		c:integral component of membrane;c:membrane;m:transmembrane transporter activity	Intracellular auxin transport	R-ATR-8868949
HORVU.MOREX.r3.1HG0003120	0	0	0	0	0	0	0	0	0	0	0	0	0	0	0	0	0	0	0	0	0																					1H	5980744	5982954	1		c:integral component of membrane;c:membrane;m:transmembrane transporter activity	Intracellular auxin transport	R-DCA-8868949
HORVU.MOREX.r3.1HG0003130	0	0	1	0	1	0	0	0	0	0	0	1	0	1	0	0	0	1	0	1	432.341	0.116155	0.0800047	0.0800047	0.925346	0.255807	1.31483	1.0588	1.29347	0.460633	0	0	0	0	0	0	0	0	0	0		1H	6053483	6059540	-1		m:metal ion binding
HORVU.MOREX.r3.1HG0003140	0	0	0	0	0	0	0	0	0	0	0	0	0	0	0	0	0	0	0	0	15788.1	-0.0328045	0.263328	0.263328	0.0533377	-0.2944	0.324359	0.118707	0.150419	-0.0446885	0	0	0	0	0	0	0	0	0	0		1H	6142235	6145606	1		c:cytoskeleton;m:ATP binding;m:nucleotide binding
HORVU.MOREX.r3.1HG0003150	0	0	0	0	0	0	0	0	0	0	0	0	0	0	0	0	0	0	0	0	204.15	-0.337152	-0.171028	-0.171028	-0.319062	-0.362258	-0.175799	-0.36792	-0.415099	-0.187386	0	0	0	0	0	0	0	0	0	0		1H	6145972	6148385	-1		c:chloroplast;c:endoplasmic reticulum
HORVU.MOREX.r3.1HG0003160	0	0	0	0	0	0	0	0	0	0	0	0	0	0	0	0	0	0	0	0	7.09343	-0.502671	0.137501	0.137501	0.171367	-0.260697	0.868673	0.178528	1.053	-0.795444	0	0	0	0	0	0	0	0	0	0		1H	6151265	6157784	1		m:phosphatase activity	Inositol phosphate metabolism;Phosphatidylinositol signaling system	ko00562;ko04070
HORVU.MOREX.r3.1HG0003170	0	0	0	0	0	0	0	0	0	0	0	0	0	0	0	0	0	0	0	0	0																					1H	6213763	6214055	1		:
HORVU.MOREX.r3.1HG0003180	0	0	0	0	0	0	0	0	0	0	0	0	0	0	0	0	0	0	0	0	0.756326	0.0576248	-0.0728121	-0.0728121	-1.30617	-0.666568	-0.7634	-0.323072	-1.17499	-1.07704	0	0	0	0	0	0	0	0	0	0		1H	6247206	6248702	-1		:	Root-specific gene network of NAC10_TF induced by drought, salinity, and ABA ;Response to Drought	R-OSA-9636884;R-OSA-9623744
HORVU.MOREX.r3.1HG0003200	0	0	0	0	0	0	0	0	0	0	0	0	0	0	0	0	0	0	0	0	0.336978	0.0821021	-0.09272	-0.09272	-0.269644	-0.128474	-0.079557	0	-0.29275	-0.102466	0	0	0	0	0	0	0	0	0	0		1H	6275984	6276736	-1		b:defense response
HORVU.MOREX.r3.1HG0003210	0	0	0	0	0	0	0	0	0	0	0	0	0	0	0	0	0	0	0	0	0.0799882	-0.0071575	0.00332121	0.00332121	-0.0783993	-0.0907966	0	0.0482001	0	-0.0406832	0	0	0	0	0	0	0	0	0	0		1H	6278996	6288427	-1		b:defense response;m:ADP binding;m:ATP binding	Beta-alanine biosynthesis II	R-OLO-1119445
HORVU.MOREX.r3.1HG0003220	0	0	0	0	0	0	0	0	0	0	0	0	0	0	0	0	0	0	0	0	0																					1H	6296831	6298132	-1		b:defense response	Beta-alanine biosynthesis II	R-OLO-1119445
HORVU.MOREX.r3.1HG0003230	0	0	0	0	0	0	0	0	0	0	0	0	0	0	0	0	0	0	0	0	0																					1H	6300235	6306834	-1		b:defense response;m:ADP binding	Maternal tissue PCD	R-OSA-9623513
HORVU.MOREX.r3.1HG0003240	0	0	0	0	0	0	0	0	0	0	0	0	0	0	0	0	0	0	0	0	0																					1H	6478360	6479033	1		:
HORVU.MOREX.r3.1HG0003260	0	0	0	0	0	0	0	0	0	0	0	0	0	0	0	0	0	0	0	0	0.195266	-0.0420297	-0.0128123	-0.0128123	0.30532	0.16699	0	0.114313	0.3245	0.0643191	0	0	0	0	0	0	0	0	0	0		1H	6684668	6692035	-1		b:defense response;b:response to other organism;m:ADP binding;m:ATP binding	Beta-alanine biosynthesis II	R-OLO-1119445
HORVU.MOREX.r3.1HG0003270	0	0	0	0	0	0	0	0	0	0	0	0	0	0	0	0	0	0	0	0	1.00353	0.146804	0.0984817	0.0984817	-0.668455	-0.424038	-0.86861	0.284619	0.712393	-2.19587	0	0	0	0	0	0	0	0	0	0		1H	6695881	6697565	1		c:membrane;m:glycosyltransferase activity
HORVU.MOREX.r3.1HG0003280	0	0	0	0	0	0	2	2	0	1	1	0	2	2	0	2	2	0	2	2	0.854385	0.0849882	0.209167	0.209167	1.61069	0.322474	0.627221	1.24531	1.87514	0.845387	0	0	0	0	0	0	0	0	0	0		1H	6698673	6706333	-1		:
HORVU.MOREX.r3.1HG0003290	0	0	0	0	0	0	0	0	0	0	0	0	0	0	0	0	0	0	0	0	194.957	0.528372	0.176548	0.176548	0.258641	0.571645	0.224518	-0.0125336	-0.191633	0.640942	0	0	0	0	0	0	0	0	0	0		1H	6745005	6752823	-1		:
HORVU.MOREX.r3.1HG0003300	0	0	0	0	0	0	0	0	0	0	0	0	0	0	0	0	0	0	0	0	35.2341	-0.218729	-0.0910172	-0.0910172	0.866928	1.00921	0.697778	0.361392	2.25871	0.430953	0	0	0	0	0	0	0	1	0	1		1H	6755469	6757255	-1		:
HORVU.MOREX.r3.1HG0003310	0	0	0	0	0	0	0	0	0	0	0	0	0	0	0	0	0	0	0	0	7.34398	0.315539	0.239337	0.239337	1.55896	0.662543	2.14773	1.12	2.17168	0.932403	0	0	0	0	0	1	0	1	0	2		1H	6787041	6788808	1		m:protein binding	Brassinosteroid signaling	R-ONI-5632095
HORVU.MOREX.r3.1HG0003380	0	0	0	0	0	0	0	0	0	0	0	0	0	0	0	0	0	0	0	0	0																					1H	6881481	6882105	1		:
HORVU.MOREX.r3.1HG0003390	0	0	0	0	0	0	0	0	0	0	0	0	0	0	0	0	0	0	0	0	2.25315	0.246939	0.450288	0.450288	2.31746	0.764335	1.69373	2.07311	1.95977	2.37387	0	0	0	0	0	0	0	0	0	0		1H	6892310	6906190	1		:
HORVU.MOREX.r3.1HG0003410	0	0	0	0	0	0	0	0	0	0	0	0	0	0	0	0	0	0	0	0	4.96187	0.140357	0.347086	0.347086	1.28373	0.83122	1.27442	0.838726	1.6685	0.796419	0	0	0	0	0	0	0	0	0	0		1H	6930088	6938798	1		:
HORVU.MOREX.r3.1HG0003430	0	0	0	0	0	0	0	0	0	0	0	0	0	0	0	0	0	0	0	0	416.269	-0.112553	-0.038344	-0.038344	0.358201	0.221312	0.477355	0.357276	0.812974	-0.1723	0	0	0	0	0	0	0	0	0	0		1H	6978204	6982039	1		:
HORVU.MOREX.r3.1HG0003440	0	0	0	0	0	0	0	0	0	0	0	0	0	0	0	0	0	0	0	0	0.940536	0.0584846	-0.296409	-0.296409	0.85102	0.523977	0.300998	0	0.615487	0.645637	0	0	0	0	0	0	0	0	0	0		1H	7031208	7035161	1		:
HORVU.MOREX.r3.1HG0003450	0	0	0	0	0	0	0	0	0	0	0	0	0	0	0	0	0	0	0	0	0																					1H	7097113	7101052	1		b:carbohydrate metabolic process;c:cell wall;c:vacuole;m:beta-galactosidase activity;m:carbohydrate binding;m:hydrolase activity, hydrolyzing O-glycosyl compounds
HORVU.MOREX.r3.1HG0003470	0	0	0	0	0	0	0	0	0	0	0	0	0	0	0	0	0	0	0	0	0																					1H	7182710	7184886	1		b:carbohydrate metabolic process;m:hydrolase activity, hydrolyzing O-glycosyl compounds
HORVU.MOREX.r3.1HG0003490	0	0	0	0	0	0	0	0	0	0	0	0	0	0	0	0	0	0	0	0	0																					1H	7252051	7255659	1		b:carbohydrate metabolic process;c:cell wall;c:vacuole;m:beta-galactosidase activity;m:carbohydrate binding;m:hydrolase activity, hydrolyzing O-glycosyl compounds
HORVU.MOREX.r3.1HG0003520	0	0	0	0	0	0	0	0	0	0	0	0	0	0	0	0	0	0	0	0	0																					1H	7285171	7288779	1		b:carbohydrate metabolic process;c:cell wall;c:vacuole;m:beta-galactosidase activity;m:carbohydrate binding;m:hydrolase activity, hydrolyzing O-glycosyl compounds
HORVU.MOREX.r3.1HG0003550	0	0	0	0	0	0	0	0	0	0	0	0	0	0	0	0	0	0	0	0	0																					1H	7301728	7305336	1		b:carbohydrate metabolic process;c:cell wall;c:vacuole;m:beta-galactosidase activity;m:carbohydrate binding;m:hydrolase activity, hydrolyzing O-glycosyl compounds
HORVU.MOREX.r3.1HG0003580	0	0	0	0	0	0	0	0	0	0	0	0	0	0	0	0	0	0	0	0	0																					1H	7368378	7370554	1		b:carbohydrate metabolic process;m:hydrolase activity, hydrolyzing O-glycosyl compounds
HORVU.MOREX.r3.1HG0003590	0	0	0	0	0	0	0	0	0	0	0	0	0	0	0	0	0	0	0	0	0																					1H	7460640	7464248	1		b:carbohydrate metabolic process;m:carbohydrate binding;m:hydrolase activity, hydrolyzing O-glycosyl compounds
HORVU.MOREX.r3.1HG0003600	0	0	0	0	0	0	0	0	0	0	0	0	0	0	0	0	0	0	0	0	0																					1H	7477205	7480813	1		b:carbohydrate metabolic process;c:cell wall;c:vacuole;m:beta-galactosidase activity;m:carbohydrate binding;m:hydrolase activity, hydrolyzing O-glycosyl compounds
HORVU.MOREX.r3.1HG0003610	0	0	0	0	0	0	0	0	0	0	0	0	0	0	0	0	0	0	0	0	292.724	-0.0512462	-0.177866	-0.177866	1.16653	1.16812	1.28769	0.92383	1.34926	0.877429	0	0	0	0	0	0	0	0	0	0		1H	7566833	7568605	1		:
HORVU.MOREX.r3.1HG0003620	0	0	1	1	1	0	0	0	0	0	0	1	0	1	0	1	1	1	1	1	57.373	0.234269	0.307209	0.307209	-0.333943	-0.142847	-0.356933	-0.430382	-0.0964452	-0.650058	0	0	0	0	0	0	0	0	0	0		1H	7573404	7583024	-1		b:transmembrane transport;c:integral component of membrane;m:transmembrane transporter activity	Iron uptake and transport in root vascular system	R-OBR-9025727
HORVU.MOREX.r3.1HG0003630	0	0	0	0	0	0	0	0	0	0	0	0	0	0	0	0	0	0	0	0	0																					1H	7599717	7601555	1		:
HORVU.MOREX.r3.1HG0003650	0	0	0	0	0	0	0	0	0	0	0	0	0	0	0	0	0	0	0	0	0																					1H	7633106	7635082	-1		:
HORVU.MOREX.r3.1HG0003660	0	0	0	0	0	0	0	0	0	0	0	0	0	0	0	0	0	0	0	0	0.0692405	0.0220098	0	0	-0.0146605	0	0.0273899	0	0	0.0583918	0	0	0	0	0	0	0	0	0	0		1H	7639773	7652128	-1		:
HORVU.MOREX.r3.1HG0003690	0	0	0	1	1	0	1	1	0	0	0	0	1	1	0	1	1	0	2	2	1767.21	0.127029	0.0879292	0.0879292	0.960233	0.431582	1.40994	0.855238	1.78309	0.238804	0	0	0	0	0	0	0	0	0	0		1H	7762537	7773612	1		b:transmembrane transport;c:integral component of membrane;m:ABC-type transporter activity;m:ATP binding;m:ATP hydrolysis activity;m:ATPase-coupled transmembrane transporter activity	ABC transporters;Peroxisome;Response to Aluminum stress	ko02010;ko04146;R-PHA-9639136
HORVU.MOREX.r3.1HG0003700	0	0	0	0	0	0	0	0	0	0	0	0	0	0	0	0	0	0	0	0	53.4862	0.0986793	0.0206834	0.0206834	2.23865	1.68176	2.22917	2.4318	2.29352	2.18489	0	0	0	1	0	1	1	1	1	5		1H	7841984	7852704	1		b:negative regulation of mRNA polyadenylation;b:regulation of mRNA stability;c:nucleus;m:metal ion binding;m:nucleic acid binding;m:poly(A) binding
HORVU.MOREX.r3.1HG0003710	0	0	0	0	0	0	1	1	0	0	0	0	0	0	0	1	1	0	1	1	584.398	-0.0489688	-0.209581	-0.209581	1.17923	1.11779	1.36756	0.937779	1.41701	0.825156	0	0	0	0	0	0	0	0	0	0		1H	7857468	7859177	-1		:
HORVU.MOREX.r3.1HG0003720	0	0	0	1	1	0	1	1	0	0	0	0	1	1	0	1	1	0	1	1	2.21796	-0.279037	-0.0621363	-0.0621363	0.390151	0.0906519	0.0681234	0.696654	0.331825	0.410349	0	0	0	0	0	0	0	0	0	0		1H	7878089	7881537	1		:
HORVU.MOREX.r3.1HG0003780	0	0	0	0	0	0	0	0	0	0	0	0	0	0	0	0	0	0	0	0	276.679	-0.0309582	0.350301	0.350301	0.523207	0.421478	-0.548827	0.873985	4.81011	-1.2452	0	0	0	0	0	0	0	1	0	1		1H	8052823	8054943	1		b:methylation;m:methyltransferase activity;m:O-methyltransferase activity;m:protein dimerization activity	Phenylpropanoid biosynthesis;Tryptophan metabolism;Tricin biosynthesis	ko00940;ko00380;R-ATA-9609573
HORVU.MOREX.r3.1HG0003800	0	0	1	0	1	0	0	0	0	0	0	1	0	1	0	0	0	1	0	1	2.01636	-0.118553	0.148251	0.148251	1.06399	0.0593513	0.608892	1.43804	0.924261	1.0811	0	0	0	0	0	0	0	0	0	0		1H	8103626	8104860	-1		b:nucleobase-containing compound metabolic process;m:3'-5' exonuclease activity;m:nucleic acid binding
HORVU.MOREX.r3.1HG0003810	0	0	0	0	0	0	1	1	0	0	0	0	1	1	0	0	0	0	1	1	0.340037	-0.0821298	-0.041944	-0.041944	0.610661	0.317574	-0.00895472	0.183051	0.484058	0.388355	0	0	0	0	0	0	0	0	0	0		1H	8131811	8133241	-1		b:nucleobase-containing compound metabolic process;m:3'-5' exonuclease activity;m:nucleic acid binding
HORVU.MOREX.r3.1HG0003820	0	0	0	0	0	0	0	0	0	0	0	0	0	0	0	0	0	0	0	0	5.12755	-0.00323137	-0.015222	-0.015222	0.014521	0.278783	0.0517254	-0.306621	0.784973	-0.635619	0	0	0	0	0	0	0	0	0	0		1H	8209951	8218139	1		b:transmembrane transport;b:xenobiotic detoxification by transmembrane export across the plasma membrane;c:integral component of membrane;c:membrane;m:antiporter activity;m:transmembrane transporter activity;m:xenobiotic transmembrane transporter activity	Tricin biosynthesis;Leucopelargonidin and leucocyanidin biosynthesis;Leucodelphinidin biosynthesis	R-TDI-9609573;R-TDI-1119415;R-TDI-1119322
HORVU.MOREX.r3.1HG0003860	0	0	2	3	3	1	0	1	2	0	2	2	0	2	2	3	3	2	3	3	341.643	-0.110682	0.06647	0.06647	0.44097	0.0907566	0.546449	0.677228	0.556795	0.333006	0	0	0	0	0	0	0	0	0	0		1H	8315499	8320178	1		b:transcription initiation from RNA polymerase II promoter;c:transcription factor TFIIA complex	Basal transcription factors	ko03022
HORVU.MOREX.r3.1HG0003870	0	0	2	3	3	0	0	0	2	0	2	2	0	2	2	3	3	2	3	3	0.2059	-0.0441153	-0.0313893	-0.0313893	-0.279827	-0.0907966	0	-0.0840262	-0.316033	-0.0460288	0	0	0	0	0	0	0	0	0	0		1H	8320544	8320891	1		:
HORVU.MOREX.r3.1HG0003890	0	0	0	0	0	0	0	0	0	0	0	0	0	0	0	0	0	0	0	0	45.1139	-0.26841	-0.20218	-0.20218	0.0854272	0.0821243	-0.0483171	0.204226	-0.634032	0.611552	0	0	0	0	0	0	0	0	0	0		1H	8353366	8355531	1		:	Intracellular auxin transport	R-ATA-8868949
HORVU.MOREX.r3.1HG0003900	0	0	0	0	0	0	0	0	0	0	0	0	0	0	0	0	0	0	0	0	748.976	-0.00451079	0.180717	0.180717	0.0703212	0.10135	-0.0222796	0.119142	-0.100446	0.307291	0	0	0	0	0	0	0	0	0	0		1H	8355574	8360530	-1		b:pseudouridine synthesis;b:RNA modification;b:RNA processing;m:mRNA binding;m:pseudouridine synthase activity;m:RNA binding
HORVU.MOREX.r3.1HG0003910	0	0	0	0	0	0	0	0	0	0	0	0	0	0	0	0	0	0	0	0	0																					1H	8375050	8375793	-1		c:integral component of membrane
HORVU.MOREX.r3.1HG0003920	0	0	0	0	0	0	0	0	0	0	0	0	0	0	0	0	0	0	0	0	0																					1H	8503960	8504157	1		b:response to wounding;m:serine-type endopeptidase inhibitor activity	Asparagine degradation I	R-SLY-1119393
HORVU.MOREX.r3.1HG0003950	0	0	0	1	1	0	0	0	0	0	0	0	0	0	0	1	1	0	1	1	739.178	-0.0476129	0.0785384	0.0785384	0.474256	0.240129	0.661982	0.498338	0.879646	0.178727	0	0	0	0	0	0	0	0	0	0		1H	8529506	8534412	-1		c:integral component of membrane;c:membrane
HORVU.MOREX.r3.1HG0003970	0	0	0	0	0	0	2	2	0	0	0	0	0	0	0	2	2	0	2	2	0.0406549	-0.0071575	-0.0112625	-0.0112625	-0.142138	-0.0907966	0	0	0	-0.139758	0	0	0	0	0	0	0	0	0	0		1H	8559444	8560040	-1		b:regulation of transcription, DNA-templated;m:DNA binding;m:DNA-binding transcription factor activity	GDP-D-rhamnose biosynthesis;GDP-L-fucose biosynthesis I (from GDP-D-mannose)	R-TUR-1119428;R-TUR-1119620
HORVU.MOREX.r3.1HG0003980	0	0	0	0	0	0	2	2	0	0	0	0	0	0	0	2	2	0	2	2	5.36317	0.170603	0.347879	0.347879	0.336831	0.364978	0.554723	0.00437261	0.670461	-0.105191	0	0	0	0	0	0	0	0	0	0		1H	8560802	8566078	1		m:protein binding	Calvin cycle;Cytosolic glycolysis	R-LAN-1119519;R-LAN-1119570
HORVU.MOREX.r3.1HG0003990	0	0	0	0	0	0	0	0	0	0	0	0	0	0	0	0	0	0	0	0	0.589785	0.11291	0.16845	0.16845	-0.10469	0.00451476	0.17769	-0.295079	0.441865	-0.453664	0	0	0	0	0	0	0	0	0	0		1H	8566909	8569838	1		m:protein binding
HORVU.MOREX.r3.1HG0004000	0	0	0	0	0	0	0	0	0	0	0	0	0	0	0	0	0	0	0	0	0.24286	-0.0858424	-0.068155	-0.068155	-0.0240025	-0.0299226	0	0.0539912	0.170036	-0.208586	0	0	0	0	0	0	0	0	0	0		1H	8569936	8571106	1		m:protein binding
HORVU.MOREX.r3.1HG0004020	0	0	0	0	0	0	0	0	0	0	0	0	0	0	0	0	0	0	0	0	0																					1H	8596238	8597031	1		m:protein binding
HORVU.MOREX.r3.1HG0004030	0	0	0	0	0	0	0	0	0	0	0	0	0	0	0	0	0	0	0	0	7.11754	0.566205	0.283439	0.283439	0.145062	0.531794	-0.095464	0.0895414	-0.626688	0.455245	0	0	0	0	0	0	0	0	0	0		1H	8607211	8613767	-1		b:defense response	Beta-alanine biosynthesis II	R-OLO-1119445
HORVU.MOREX.r3.1HG0004060	0	0	0	0	0	0	0	0	0	0	0	0	0	0	0	0	0	0	0	0	0.335289	0.0516714	0.0246062	0.0246062	-0.325571	-0.0899089	-0.237063	0.114393	-0.353502	0	0	0	0	0	0	0	0	0	0	0		1H	8701572	8703842	-1		:
HORVU.MOREX.r3.1HG0004110	0	0	1	1	1	0	0	0	0	0	0	1	0	1	0	1	1	1	1	1	86.3962	-0.419751	-0.668866	-0.668866	-2.06285	-2.19026	-1.88334	-0.516719	-2.22573	-1.5842	0	0	0	-1	-1	0	0	-1	0	3		1H	8866276	8866578	-1		:
HORVU.MOREX.r3.1HG0004130	0	0	1	1	1	1	0	1	1	0	1	1	0	1	1	1	1	1	1	1	0.08479	0	0.0324885	0.0324885	-0.0783993	0	0	-0.0179131	-0.180255	0.0583918	0	0	0	0	0	0	0	0	0	0		1H	8869427	8871028	-1		:	GDP-mannose metabolism;Ascorbate biosynthesis	R-SSP-1119628;R-SSP-1119410
HORVU.MOREX.r3.1HG0004150	0	0	1	2	2	1	0	1	1	0	1	1	0	1	1	2	2	1	2	2	212.736	-0.0681022	-0.0909301	-0.0909301	0.877229	0.504954	1.31676	0.717544	1.4533	0.233666	0	0	0	0	0	0	0	0	0	0	Probable serine/threonine-protein kinase WNK3 [Source:Projected from Arabidopsis thaliana (AT3G48260) UniProtKB/Swiss-Prot;Acc:Q9STK6]	1H	8874494	8879852	-1		b:protein phosphorylation;m:ATP binding;m:protein kinase activity;m:protein serine/threonine kinase activity	Phytic acid biosynthesis (lipid-independent)	R-MTR-1119434
HORVU.MOREX.r3.1HG0004160	0	0	0	0	0	0	0	0	0	0	0	0	0	0	0	0	0	0	0	0	265.383	0.0489468	0.177952	0.177952	0.84178	0.46432	1.04809	0.868422	0.293913	1.53636	0	0	0	0	0	0	0	0	0	0		1H	8888551	8893521	1		:	Glutathione metabolism;Arachidonic acid metabolism;Activation of pre-replication complex	ko00480;ko00590;R-CRU-9645850
HORVU.MOREX.r3.1HG0004210	0	0	0	0	0	0	0	0	0	0	0	0	0	0	0	0	0	0	0	0	411.133	0.081359	0.0816788	0.0816788	0.52038	0.100011	0.73917	0.667576	0.0396535	1.12226	0	0	0	0	0	0	0	0	0	0		1H	8934524	8936596	1		b:cellular response to DNA damage stimulus;b:DNA repair;b:nucleotide-excision repair;b:phosphorylation of RNA polymerase II C-terminal domain;b:transcription initiation from RNA polymerase II promoter;c:nucleus;c:transcription factor TFIIH core complex;c:transcription factor TFIIH holo complex	Basal transcription factors;Nucleotide excision repair	ko03022;ko03420
HORVU.MOREX.r3.1HG0004220	0	0	0	0	0	0	0	0	0	0	0	0	0	0	0	0	0	0	0	0	2309.83	-0.0654626	0.136125	0.136125	-0.928439	-0.812149	-0.957793	-0.8381	0.305545	-1.84462	0	0	0	0	0	0	0	0	0	0		1H	8937486	8938841	1		b:proteolysis;m:cysteine-type peptidase activity;m:hydrolase activity;m:peptidase activity	Maternal tissue PCD	R-OSA-9623513
HORVU.MOREX.r3.1HG0004230	0	0	1	1	1	0	0	0	0	0	0	1	0	1	0	1	1	1	1	1	148.206	0.202138	0.208224	0.208224	1.40423	0.597766	1.45869	1.8479	0.952774	1.72898	0	0	0	0	0	0	0	0	0	0		1H	8949406	8953478	1		m:GTP binding;m:GTPase activity;m:nucleotide binding	AMPK signaling pathway	ko04152
HORVU.MOREX.r3.1HG0004240	0	0	0	0	0	0	1	1	0	0	0	0	0	0	0	1	1	0	1	1	1.93275	0.150613	0.0609455	0.0609455	1.17191	0.116438	1.31322	1.36168	1.66609	0.86771	0	0	0	0	0	0	0	0	0	0		1H	8999026	9000759	1		:
HORVU.MOREX.r3.1HG0004250	0	0	0	0	0	0	0	0	0	0	0	0	0	0	0	0	0	0	0	0	0																					1H	9031877	9032581	-1		:
HORVU.MOREX.r3.1HG0004260	0	0	0	0	0	0	1	1	0	0	0	0	1	1	0	1	1	0	1	1	0																					1H	9048699	9050433	1		:
HORVU.MOREX.r3.1HG0004270	0	0	0	0	0	0	1	1	0	0	0	0	1	1	0	1	1	0	1	1	0.212337	0.0443294	0.0570532	0.0570532	-0.192476	0	-0.17095	0.0482001	-0.312289	0.0663117	0	0	0	0	0	0	0	0	0	0		1H	9058448	9060236	-1		:
HORVU.MOREX.r3.1HG0004280	0	0	0	1	1	1	0	1	0	0	0	0	0	0	1	1	1	1	1	1	977.674	0.242764	0.302269	0.302269	0.329514	0.500629	0.0954849	0.321143	-1.36503	1.34449	0	0	0	0	0	0	0	0	0	0		1H	9112595	9116319	1		b:negative regulation of endopeptidase activity;b:negative regulation of peptidase activity;b:response to wounding;m:peptidase inhibitor activity;m:serine-type endopeptidase inhibitor activity
HORVU.MOREX.r3.1HG0004290	0	0	0	1	1	1	0	1	0	0	0	0	0	0	1	1	1	1	1	1	889.025	0.192788	0.286211	0.286211	0.919352	1.1024	0.714239	0.716063	-0.743526	1.72586	0	0	0	0	0	0	0	0	0	0		1H	9112788	9113012	1		b:negative regulation of endopeptidase activity;b:negative regulation of peptidase activity;b:response to wounding;m:peptidase inhibitor activity;m:serine-type endopeptidase inhibitor activity	Asparagine degradation I	R-SLY-1119393
HORVU.MOREX.r3.1HG0004300	0	0	0	0	0	0	0	0	0	0	0	0	0	0	0	0	0	0	0	0	0																					1H	9121394	9125711	-1		b:defense response;b:response to other organism;m:ADP binding	Beta-alanine biosynthesis II	R-OLO-1119445
HORVU.MOREX.r3.1HG0004310	0	0	0	0	0	0	0	0	0	0	0	0	0	0	0	0	0	0	0	0	0																					1H	9126450	9126668	-1		b:negative regulation of endopeptidase activity;b:negative regulation of peptidase activity;b:response to wounding;m:peptidase inhibitor activity;m:serine-type endopeptidase inhibitor activity
HORVU.MOREX.r3.1HG0004320	0	0	0	0	0	0	0	0	0	0	0	0	0	0	0	0	0	0	0	0	0																					1H	9128928	9129182	-1	CI-2	b:negative regulation of endopeptidase activity;b:negative regulation of peptidase activity;b:response to wounding;m:peptidase inhibitor activity;m:protein binding;m:serine-type endopeptidase inhibitor activity	Asparagine degradation I	R-SLY-1119393
HORVU.MOREX.r3.1HG0004340	0	0	1	1	2	1	0	1	0	0	0	1	0	1	1	1	1	2	1	2	0.576222	0.198853	0.043317	0.043317	1.05729	0.255412	0.767602	0.0683468	0.94818	0.71675	0	0	0	0	0	0	0	0	0	0		1H	9143130	9147896	1		b:defense response;b:response to other organism;m:ADP binding;m:ATP binding	Beta-alanine biosynthesis II	R-OLO-1119445
HORVU.MOREX.r3.1HG0004350	0	0	0	0	0	0	0	0	0	0	0	0	0	0	0	0	0	0	0	0	0																					1H	9147982	9148724	1		:
HORVU.MOREX.r3.1HG0004370	0	0	0	0	0	0	0	0	0	0	0	0	0	0	0	0	0	0	0	0	340.332	-0.217584	-0.278342	-0.278342	0.311589	-0.282675	0.655369	0.679217	0.36828	0.233858	0	0	0	0	0	0	0	0	0	0		1H	9208362	9211854	-1		b:defense response;m:ADP binding;m:protein binding	Beta-alanine biosynthesis II	R-OLO-1119445
HORVU.MOREX.r3.1HG0004380	0	0	0	0	0	0	0	0	0	0	0	0	0	0	0	0	0	0	0	0	123.172	0.113773	-0.107409	-0.107409	1.08313	0.382512	1.34617	1.29297	1.27861	0.81481	0	0	0	0	0	0	0	0	0	0		1H	9211942	9216245	-1		b:defense response;b:response to other organism;m:ADP binding	Beta-alanine biosynthesis II	R-OLO-1119445
HORVU.MOREX.r3.1HG0004410	0	0	0	0	0	0	0	0	0	0	0	0	0	0	0	0	0	0	0	0	89.7017	-0.123044	-0.027993	-0.027993	0.711	-0.0981376	1.16724	1.06713	0.726981	0.672035	0	0	0	0	0	0	0	0	0	0		1H	9227804	9230174	1		b:defense response;m:ADP binding	Beta-alanine biosynthesis II	R-OLO-1119445
HORVU.MOREX.r3.1HG0004440	0	0	0	0	0	0	0	0	0	0	0	0	0	0	0	0	0	0	0	0	1.82187	-0.0513008	0.143677	0.143677	0.168524	0.372908	-0.0776388	0.0303856	-0.769477	0.99693	0	0	0	0	0	0	0	0	0	0		1H	9232835	9234249	1		b:nucleobase-containing compound metabolic process;m:3'-5' exonuclease activity;m:nucleic acid binding
HORVU.MOREX.r3.1HG0004450	0	0	0	0	0	0	0	0	0	0	0	0	0	0	0	0	0	0	0	0	334.135	-0.240213	-0.306888	-0.306888	0.256533	-0.32812	0.586561	0.643587	0.291412	0.207498	0	0	0	0	0	0	0	0	0	0		1H	9248078	9251570	-1		b:defense response;m:ADP binding;m:protein binding	Beta-alanine biosynthesis II	R-OLO-1119445
HORVU.MOREX.r3.1HG0004460	0	0	0	0	0	0	0	0	0	0	0	0	0	0	0	0	0	0	0	0	123.467	0.106937	-0.111676	-0.111676	1.07416	0.372408	1.34133	1.2873	1.26915	0.807531	0	0	0	0	0	0	0	0	0	0		1H	9251658	9255928	-1		b:defense response;b:response to other organism;m:ADP binding;m:ATP binding	Beta-alanine biosynthesis II	R-OLO-1119445
HORVU.MOREX.r3.1HG0004490	0	0	0	0	0	0	0	0	0	0	0	0	0	0	0	0	0	0	0	0	89.619	-0.120068	-0.0136071	-0.0136071	0.707423	-0.122671	1.17886	1.07085	0.73468	0.65444	0	0	0	0	0	0	0	0	0	0		1H	9267523	9269893	1		b:defense response;m:ADP binding	Beta-alanine biosynthesis II	R-OLO-1119445
HORVU.MOREX.r3.1HG0004520	0	0	0	0	0	0	0	0	0	0	0	0	0	0	0	0	0	0	0	0	1.51959	0.141459	0.284914	0.284914	0.318756	0.90061	-0.0591798	-0.0421999	-0.764297	1.75917	0	0	0	0	0	0	0	0	0	0		1H	9272554	9273968	1		b:nucleobase-containing compound metabolic process;m:3'-5' exonuclease activity;m:nucleic acid binding
HORVU.MOREX.r3.1HG0004540	0	0	0	0	0	0	0	0	0	0	0	0	0	0	0	0	0	0	0	0	613.407	0.0481358	0.0488138	0.0488138	1.22075	0.771193	1.5138	1.19686	1.59276	0.773346	0	0	0	0	0	0	0	0	0	0		1H	9312148	9318724	1		b:post-transcriptional regulation of gene expression;b:regulation of translation;c:cytoplasm;m:mRNA binding;m:RNA binding
HORVU.MOREX.r3.1HG0004550	0	0	0	0	0	0	0	0	0	0	0	0	0	0	0	0	0	0	0	0	0																					1H	9321179	9321469	1		:
HORVU.MOREX.r3.1HG0004560	0	0	1	1	1	1	0	1	0	0	0	1	0	1	1	1	1	1	1	1	1389.12	0.688473	0.595366	0.595366	-0.513911	-0.0770877	-0.359924	-0.790039	-1.47223	-0.252345	0	0	0	0	0	0	0	0	0	0		1H	9328912	9337145	1		b:cation transmembrane transport;b:ion transmembrane transport;c:integral component of membrane;c:membrane;c:plasma membrane;m:calcium activated cation channel activity	Trehalose degradation II	R-AOF-1119601
HORVU.MOREX.r3.1HG0004600	0	0	0	0	0	0	0	0	0	0	0	0	0	0	0	0	0	0	0	0	0																					1H	9362193	9365119	1		:
HORVU.MOREX.r3.1HG0004610	0	0	0	0	0	0	0	0	0	0	0	0	0	0	0	0	0	0	0	0	0																					1H	9373679	9374365	1		:
HORVU.MOREX.r3.1HG0004640	0	0	0	0	0	0	0	0	0	0	0	0	0	0	0	0	0	0	0	0	0																					1H	9392247	9393020	1		:	Gibberellin signaling;Jasmonic acid signaling	R-MPO-5679411;R-MPO-6787011
HORVU.MOREX.r3.1HG0004650	0	0	0	0	0	0	0	0	0	0	0	0	0	0	0	0	0	0	0	0	0																					1H	9401196	9401561	1		:	Jasmonic acid signaling;Gibberellin signaling	R-CSI-6787011;R-CSI-5679411
HORVU.MOREX.r3.1HG0004660	0	0	1	1	1	0	0	0	0	0	0	1	0	1	0	1	1	1	1	1	1704.54	-0.0461405	0.0890847	0.0890847	-0.0394932	0.0576404	-0.35795	0.159922	1.00219	-1.32542	0	0	0	0	0	0	0	0	0	0		1H	9409540	9416043	-1		m:oxidoreductase activity	Activation of pre-replication complex;DNA replication Initiation	R-DCA-9645850;R-DCA-9675824
HORVU.MOREX.r3.1HG0004670	0	0	0	0	0	0	1	1	0	0	0	0	1	1	0	1	1	0	1	1	4.93807	0.20152	0.302187	0.302187	0.288899	-0.53081	0.620543	0.420356	-0.0234244	0.852988	0	0	0	0	0	0	0	0	0	0		1H	9410361	9412520	1		b:regulation of transcription, DNA-templated;c:nucleus;m:DNA-binding transcription factor activity;m:sequence-specific DNA binding	Gibberellin signaling;Jasmonic acid signaling	R-PTI-5679411;R-PTI-6787011
HORVU.MOREX.r3.1HG0004690	0	0	0	0	0	0	0	0	0	0	0	0	0	0	0	0	0	0	0	0	245.512	0.0572291	0.0779111	0.0779111	-1.14542	-0.909557	-1.5775	-0.730481	-1.1154	-1.14642	0	0	0	0	0	0	0	0	0	0		1H	9451959	9452436	-1		b:negative regulation of translation in response to stress;c:chloroplast thylakoid membrane;c:integral component of membrane;c:membrane
HORVU.MOREX.r3.1HG0004700	0	0	0	0	0	0	0	0	0	0	0	0	0	0	0	0	0	0	0	0	0																					1H	9482089	9482583	-1		:
HORVU.MOREX.r3.1HG0004730	0	0	1	1	1	0	0	0	0	0	0	1	0	1	0	1	1	1	1	1	8097.96	-0.251194	-0.189458	-0.189458	-0.866521	-0.602409	-1.19495	-0.780529	-1.20316	-0.539965	0	0	0	0	0	0	0	0	0	0		1H	9495871	9497076	1		b:protein ubiquitination;c:cytoplasm;m:metal ion binding;m:ubiquitin protein ligase activity	Methylerythritol phosphate pathway	R-OME-1119464
HORVU.MOREX.r3.1HG0004780	0	0	0	0	0	0	0	0	0	0	0	0	0	0	0	0	0	0	0	0	0.506287	0.173373	0.105715	0.105715	-0.571646	0.12832	-0.259634	-0.38487	-0.616645	-0.243094	0	0	0	0	0	0	0	0	0	0		1H	9526259	9526918	1		:
HORVU.MOREX.r3.1HG0004840	0	0	0	0	0	0	0	0	0	0	0	0	0	0	0	0	0	0	0	0	0																					1H	9592678	9593046	-1		:	Gibberellin signaling;Jasmonic acid signaling	R-AOF-5679411;R-AOF-6787011
HORVU.MOREX.r3.1HG0004870	0	0	0	1	1	0	1	1	0	0	0	0	0	0	0	2	2	0	2	2	460.298	0.0839032	0.0580351	0.0580351	0.460949	0.13918	0.794468	0.386037	0.675734	0.221772	0	0	0	0	0	0	0	0	0	0		1H	9608078	9611504	1		m:ATP binding;m:nucleic acid binding;m:RNA helicase activity	Activation of pre-replication complex	R-BNA-9645850
HORVU.MOREX.r3.1HG0004880	0	0	0	0	0	0	1	1	1	1	2	1	0	1	0	1	1	1	1	2	6174.12	-0.116621	-0.367613	-0.367613	-1.42785	-0.893163	-1.81206	-1.40713	-1.94426	-0.822762	0	0	0	0	0	0	0	0	0	0		1H	9612054	9614384	-1		b:mitochondrial respirasome assembly;c:integral component of membrane;c:membrane
HORVU.MOREX.r3.1HG0004890	0	0	0	0	0	0	2	2	0	1	1	0	0	0	0	2	2	0	2	2	943.365	-0.24801	-0.314394	-0.314394	-0.394029	-0.46199	-0.314489	-0.348559	-0.750491	0.116952	0	0	0	0	0	0	0	0	0	0		1H	9619236	9623514	-1		b:cell cycle;b:cell division;b:chromosome segregation;c:chromosome;c:chromosome, centromeric region;c:kinetochore;c:Ndc80 complex;c:nucleus;g:GO_0000777
HORVU.MOREX.r3.1HG0004910	0	0	0	0	0	0	0	0	0	0	0	0	0	0	0	0	0	0	0	0	0																					1H	9760228	9762170	-1		b:gene silencing by RNA	Flower development	R-PVE-9609102
HORVU.MOREX.r3.1HG0004940	0	0	0	1	1	0	0	0	0	0	0	0	0	0	0	1	1	0	1	1	20316	-0.21739	-0.00522694	-0.00522694	1.96474	1.56836	1.92447	1.95094	1.04966	3.13921	0	0	0	0	0	0	0	0	1	1		1H	9863768	9864993	1		b:proteolysis;m:cysteine-type peptidase activity	Anther and pollen development	R-ACO-8986768
HORVU.MOREX.r3.1HG0004990	0	0	0	0	0	0	0	0	0	0	0	0	0	0	0	0	0	0	0	0	23.2551	0.303815	-0.187588	-0.187588	-0.652531	-0.195394	-0.679088	-0.0397843	-0.0416298	-0.86088	0	0	0	0	0	0	0	0	0	0		1H	9893106	9893938	-1		m:carbohydrate binding	Tetrahydrofolate biosynthesis II;Tetrahydrofolate biosynthesis I	R-CRU-1119523;R-CRU-1119265
HORVU.MOREX.r3.1HG0005000	0	0	0	0	0	0	0	0	0	0	0	0	0	0	0	0	0	0	0	0	247.125	0.033294	-0.193208	-0.193208	-1.06622	-0.732012	-1.42643	-0.704436	-0.852763	-1.16431	0	0	0	0	0	0	0	0	0	0		1H	9900298	9902719	1		m:acid phosphatase activity;m:hydrolase activity;m:metal ion binding
HORVU.MOREX.r3.1HG0005040	0	0	1	1	1	0	1	1	1	0	1	1	0	1	0	1	1	1	1	1	726.445	-0.153022	-0.307896	-0.307896	-1.13885	-1.07638	-1.34611	-0.792207	-2.15204	-0.0499465	0	0	0	0	0	0	0	-1	0	1		1H	9924594	9928072	-1		b:protein phosphorylation;m:ATP binding;m:protein kinase activity	Recognition of fungal and bacterial pathogens and immunity response	R-TDI-9611432
HORVU.MOREX.r3.1HG0005060	0	0	0	0	0	0	0	0	0	0	0	0	0	0	0	0	0	0	0	0	0																					1H	10024306	10024799	-1		:
HORVU.MOREX.r3.1HG0005070	0	0	0	0	0	0	0	0	0	0	0	0	0	0	0	0	0	0	0	0	11.5563	-0.0719065	-0.262106	-0.262106	-0.722121	-1.01459	-0.202193	-0.661223	-1.927	0.420532	0	0	0	0	0	0	0	0	0	0		1H	10031202	10032117	1		b:protein phosphorylation;m:ATP binding;m:protein kinase activity;m:protein tyrosine kinase activity	Recognition of fungal and bacterial pathogens and immunity response	R-ATA-9611432
HORVU.MOREX.r3.1HG0005090	0	0	1	0	1	0	0	0	0	0	0	1	0	1	0	0	0	1	0	1	142.99	-0.670864	-0.68422	-0.68422	-1.66364	-2.20649	-1.26107	-0.817389	-2.10591	-0.745004	0	0	0	0	-1	0	0	-1	0	2	Protein NRT1/ PTR FAMILY 6.2 [Source:Projected from Arabidopsis thaliana (AT2G26690) UniProtKB/Swiss-Prot;Acc:Q9SZY4]	1H	10098224	10100355	1		b:oligopeptide transport;b:response to jasmonic acid;b:response to wounding;b:transmembrane transport;c:integral component of membrane;c:membrane;m:transmembrane transporter activity	Glycine betaine biosynthesis III	R-OLO-1119579
HORVU.MOREX.r3.1HG0005110	0	0	0	0	0	0	0	0	0	0	0	0	0	0	0	0	0	0	0	0	11.456	-0.227963	-0.311974	-0.311974	0.941466	-0.160904	2.59972	1.11523	1.29421	0.469335	0	0	0	0	0	1	0	0	0	1		1H	10190785	10193166	1		m:protein binding	Intracellular auxin transport	R-TCA-8868949
HORVU.MOREX.r3.1HG0005130	0	0	0	0	0	0	0	0	0	0	0	0	0	0	0	0	0	0	0	0	1.4143	-0.104555	0.0709924	0.0709924	1.03531	0.734833	1.45083	0.148959	1.33177	0.312887	0	0	0	0	0	0	0	0	0	0		1H	10194485	10194862	1		m:protein binding	Intracellular auxin transport	R-ATR-8868949
HORVU.MOREX.r3.1HG0005170	0	0	0	0	0	0	0	0	0	0	0	0	0	0	0	0	0	0	0	0	0.0807469	-0.0071575	0.00332121	0.00332121	0.0490783	0.0414297	0	0.0482001	0.0178951	0.0583918	0	0	0	0	0	0	0	0	0	0		1H	10221562	10227206	-1		m:ATP binding;m:protein binding	Root-specific gene network of NAC10_TF induced by drought, salinity, and ABA ;Response to Drought	R-OSA-9636884;R-OSA-9623744
HORVU.MOREX.r3.1HG0005190	0	0	0	0	0	0	0	0	0	0	0	0	0	0	0	0	0	0	0	0	0.170008	-0.0071575	-0.0258461	-0.0258461	-0.269616	-0.15691	-0.104836	0	0	-0.337908	0	0	0	0	0	0	0	0	0	0		1H	10236718	10245962	-1		b:protein phosphorylation;c:integral component of membrane;m:ATP binding;m:protein binding;m:protein kinase activity;m:protein serine/threonine kinase activity	Anther and pollen development	R-PAB-8986768
HORVU.MOREX.r3.1HG0005200	0	0	0	0	0	0	0	0	0	0	0	0	0	0	0	0	0	0	0	0	0																					1H	10388353	10389543	1		b:biosynthetic process;m:acyltransferase activity;m:acyltransferase activity, transferring groups other than amino-acyl groups	Flavonoid biosynthesis;Flavonoid biosynthesis (R-OGL-1119531)	ko00941;R-OGL-1119531
HORVU.MOREX.r3.1HG0005210	0	0	0	0	0	0	0	0	0	0	0	0	0	0	0	0	0	0	0	0	0																					1H	10394521	10400153	1		m:methyltransferase activity;m:O-methyltransferase activity;m:protein dimerization activity	Phenylpropanoid biosynthesis;Tryptophan metabolism;Root-specific gene network of NAC10_TF induced by drought, salinity, and ABA ;Response to Drought	ko00940;ko00380;R-OSA-9636884;R-OSA-9623744
HORVU.MOREX.r3.1HG0005220	0	0	0	0	0	0	0	0	0	0	0	0	0	0	0	0	0	0	0	0	0.267939	-0.00973078	-0.0153116	-0.0153116	-0.502179	-0.15691	-0.104836	-0.0840262	-0.60389	0	0	0	0	0	0	0	0	0	0	0		1H	10407309	10408499	1		b:biosynthetic process;m:acyltransferase activity;m:acyltransferase activity, transferring groups other than amino-acyl groups	Flavonoid biosynthesis;Flavonoid biosynthesis (R-OGL-1119531)	ko00941;R-OGL-1119531
HORVU.MOREX.r3.1HG0005230	0	0	0	0	0	0	0	0	0	0	0	0	0	0	0	0	0	0	0	0	0.297708	-0.020219	-0.0259589	-0.0259589	-0.564321	-0.190424	-0.104836	-0.0840262	-0.686868	0	0	0	0	0	0	0	0	0	0	0		1H	10413167	10414357	1		b:biosynthetic process;m:acyltransferase activity;m:acyltransferase activity, transferring groups other than amino-acyl groups	Flavonoid biosynthesis;Flavonoid biosynthesis (R-OGL-1119531)	ko00941;R-OGL-1119531
HORVU.MOREX.r3.1HG0005240	0	0	0	0	0	0	0	0	0	0	0	0	0	0	0	0	0	0	0	0	0.267939	-0.00973078	-0.0153116	-0.0153116	-0.502179	-0.15691	-0.104836	-0.0840262	-0.60389	0	0	0	0	0	0	0	0	0	0	0		1H	10424863	10426053	1		b:biosynthetic process;m:acyltransferase activity;m:acyltransferase activity, transferring groups other than amino-acyl groups	Flavonoid biosynthesis;Flavonoid biosynthesis (R-OGL-1119531)	ko00941;R-OGL-1119531
HORVU.MOREX.r3.1HG0005250	0	0	0	0	0	0	0	0	0	0	0	0	0	0	0	0	0	0	0	0	0.297708	-0.020219	-0.0259589	-0.0259589	-0.564321	-0.190424	-0.104836	-0.0840262	-0.686868	0	0	0	0	0	0	0	0	0	0	0		1H	10430694	10431884	1		b:biosynthetic process;m:acyltransferase activity;m:acyltransferase activity, transferring groups other than amino-acyl groups	Flavonoid biosynthesis;Flavonoid biosynthesis (R-OGL-1119531)	ko00941;R-OGL-1119531
HORVU.MOREX.r3.1HG0005260	0	0	0	0	0	0	0	0	0	0	0	0	0	0	0	0	0	0	0	0	0.297708	-0.020219	-0.0259589	-0.0259589	-0.564321	-0.190424	-0.104836	-0.0840262	-0.686868	0	0	0	0	0	0	0	0	0	0	0		1H	10436525	10437715	1		b:biosynthetic process;m:acyltransferase activity;m:acyltransferase activity, transferring groups other than amino-acyl groups	Flavonoid biosynthesis;Flavonoid biosynthesis (R-ORU-1119531)	ko00941;R-ORU-1119531
HORVU.MOREX.r3.1HG0005270	0	0	0	0	0	0	0	0	0	0	0	0	0	0	0	0	0	0	0	0	0.23817	0.000176222	-0.00520878	-0.00520878	-0.436823	-0.123853	-0.104836	-0.0840262	-0.522424	0	0	0	0	0	0	0	0	0	0	0		1H	10448191	10449381	1		b:biosynthetic process;m:acyltransferase activity;m:acyltransferase activity, transferring groups other than amino-acyl groups	Flavonoid biosynthesis;Flavonoid biosynthesis (R-ORU-1119531)	ko00941;R-ORU-1119531
HORVU.MOREX.r3.1HG0005340	0	0	1	1	1	0	0	0	1	0	1	2	0	2	0	1	1	2	1	2	0																					1H	10531127	10532902	-1		b:protein phosphorylation;m:ATP binding;m:protein kinase activity	Recognition of fungal and bacterial pathogens and immunity response	R-TCA-9611432
HORVU.MOREX.r3.1HG0005350	0	0	1	1	1	0	0	0	1	0	1	2	0	2	0	1	1	2	1	2	0																					1H	10536404	10538930	-1		:
HORVU.MOREX.r3.1HG0005360	0	0	0	0	0	0	0	0	0	0	0	0	0	0	0	0	0	0	0	0	13.5088	0.0901683	0.0732793	0.0732793	0.639936	0.993028	-0.0305284	0.742807	-0.83367	2.41604	0	0	0	0	0	0	0	0	1	1		1H	10547668	10549344	1		m:oxidoreductase activity	Lagging strand synthesis;Maturation;Activation of pre-replication complex	R-TDI-9675885;R-TDI-9675782;R-TDI-9645850
HORVU.MOREX.r3.1HG0005370	0	0	1	0	1	0	0	0	0	0	0	1	0	1	0	0	0	1	0	1	353.019	0.141109	0.00621571	0.00621571	0.728349	0.43841	0.66381	1.01563	0.841171	0.588965	0	0	0	0	0	0	0	0	0	0		1H	10554564	10559311	1		b:DNA recombination;b:DNA repair;b:DNA replication;c:nucleus;m:DNA binding;m:nucleic acid binding;m:zinc ion binding	Fanconi anemia pathway;DNA replication;Homologous recombination;Mismatch repair;Nucleotide excision repair;Activation of pre-replication complex;Maturation;Lagging strand synthesis	ko03460;ko03030;ko03440;ko03430;ko03420;R-ATA-9645850;R-ATA-9675782;R-ATA-9675885
HORVU.MOREX.r3.1HG0005380	0	0	0	0	0	0	0	0	0	0	0	0	0	0	0	0	0	0	0	0	0																					1H	10643426	10644130	-1		:
HORVU.MOREX.r3.1HG0005390	0	0	0	0	0	0	0	0	0	0	0	0	0	0	0	0	0	0	0	0	0.787009	0.174626	0.113278	0.113278	0.873254	0.415583	0.289702	0.39859	0.421344	1.11434	0	0	0	0	0	0	0	0	0	0		1H	10699097	10700331	1		m:nucleic acid binding
HORVU.MOREX.r3.1HG0005400	0	0	0	0	0	0	1	1	0	1	1	0	1	1	0	1	1	0	1	1	562.402	0.0658826	0.228191	0.228191	0.745459	0.432314	0.96772	0.75332	0.761852	0.723741	0	0	0	0	0	0	0	0	0	0		1H	10817866	10824904	1		m:protein binding	Nucleocytoplasmic transport	ko03013
HORVU.MOREX.r3.1HG0005410	0	0	0	0	0	0	0	0	0	0	0	0	0	0	0	0	0	0	0	0	6275.35	-0.189772	-0.262052	-0.262052	-0.738716	-0.666675	-0.740098	-0.605663	-1.97475	0.873913	0	0	0	0	0	0	0	0	0	0		1H	10825469	10828617	-1		b:SCF-dependent proteasomal ubiquitin-dependent protein catabolic process;c:SCF ubiquitin ligase complex;m:protein binding	Jasmonic acid signaling	R-PAB-6787011
HORVU.MOREX.r3.1HG0005420	0	0	1	1	1	0	0	0	0	0	0	1	0	1	0	1	1	1	1	1	859.551	-0.132887	0.205212	0.205212	-0.695529	-0.446337	-0.44623	-0.955348	-1.19252	-0.420995	0	0	0	0	0	0	0	0	0	0		1H	10846912	10848716	-1		m:glycosyltransferase activity	Mannose type O-glycan biosynthesis;Other types of O-glycan biosynthesis;Xylan biosynthesis	ko00515;ko00514;R-ZJA-5654909
HORVU.MOREX.r3.1HG0005430	0	0	0	0	0	0	0	0	0	0	0	0	0	0	0	0	0	0	0	0	0.0546972	-0.0071575	-0.0112625	-0.0112625	-0.0146605	0.0414297	0	0	0	0.0583918	0	0	0	0	0	0	0	0	0	0		1H	10970858	10972271	1		b:nucleobase-containing compound metabolic process;m:3'-5' exonuclease activity;m:nucleic acid binding
HORVU.MOREX.r3.1HG0005440	0	0	0	0	0	0	0	0	0	0	0	0	0	0	0	0	0	0	0	0	0																					1H	11048312	11048677	-1		m:protein dimerization activity
HORVU.MOREX.r3.1HG0005450	0	0	0	0	0	0	0	0	0	0	0	0	0	0	0	0	0	0	0	0	0																					1H	11078185	11078559	-1		m:protein dimerization activity
HORVU.MOREX.r3.1HG0005480	0	0	1	1	1	1	0	1	0	0	0	1	0	1	1	1	1	1	1	1	264.316	-0.0811663	-0.00995379	-0.00995379	0.332652	0.602725	0.073316	0.26765	0.65256	-0.0185131	0	0	0	0	0	0	0	0	0	0		1H	11129339	11130008	-1		:
HORVU.MOREX.r3.1HG0005490	0	0	0	0	0	0	1	1	0	0	0	0	0	0	0	1	1	0	1	1	0																					1H	11161965	11162264	1		m:protein dimerization activity
HORVU.MOREX.r3.1HG0005580	0	0	1	1	1	1	0	1	1	0	1	1	0	1	1	1	1	1	1	1	14861.6	-0.104759	-0.177017	-0.177017	-0.00577095	0.379584	-0.374385	-0.0609376	-0.580586	0.565714	0	0	0	0	0	0	0	0	0	0		1H	11468561	11471133	1		b:transmembrane transport;c:integral component of membrane;c:membrane;m:transmembrane transporter activity
HORVU.MOREX.r3.1HG0005590	0	0	1	1	1	1	0	1	1	0	1	1	0	1	1	1	1	1	1	1	7714.11	0.0016138	-0.217408	-0.217408	-1.22756	-0.922105	-1.53486	-1.0027	-1.73192	-0.580197	0	0	0	0	0	0	0	0	0	0		1H	11473145	11475188	1		b:transmembrane transport;c:integral component of membrane;c:membrane;m:transmembrane transporter activity
HORVU.MOREX.r3.1HG0005600	0	0	2	2	2	1	1	1	2	1	2	2	1	2	1	2	2	2	2	2	285339	-0.0845815	-0.347328	-0.347328	-1.21191	-0.826468	-1.58824	-0.962642	-2.01575	-0.483879	0	0	0	0	0	0	0	-1	0	1		1H	11494736	11495674	1		m:metal ion binding
HORVU.MOREX.r3.1HG0005610	0	0	0	0	0	0	0	0	0	0	0	0	0	0	0	0	0	0	0	0	23.3077	-0.101172	-0.201213	-0.201213	-0.62636	-0.572128	-0.991085	-0.10588	-0.407642	-0.842264	0	0	0	0	0	0	0	0	0	0		1H	11518690	11521575	1		b:protein dephosphorylation;g:GO_0106306;g:GO_0106307;m:protein serine/threonine phosphatase activity	Abscisic acid (ABA) mediated signaling;Response to salinity;HSFA7/ HSFA6B-regulatory network-induced by drought and ABA.	R-CAN-3899351;R-CAN-9638808;R-CAN-9623703
HORVU.MOREX.r3.1HG0005620	0	0	0	0	0	0	0	0	0	0	0	0	0	0	0	0	0	0	0	0	131.653	-0.190245	-0.104656	-0.104656	0.483155	0.249827	0.486013	0.705961	0.540714	0.407735	0	0	0	0	0	0	0	0	0	0		1H	11544250	11548900	1		b:cell wall organization;c:cell wall;c:extracellular region;m:hydrolase activity	Wnt signaling pathway;Development of root hair	ko04310;R-LAN-9639861
HORVU.MOREX.r3.1HG0005640	0	0	1	1	1	0	2	2	0	0	0	1	1	2	0	3	3	1	3	3	146.284	0.432045	0.356731	0.356731	0.605867	1.12403	0.824056	-0.0819431	-0.26866	1.12939	0	0	0	0	0	0	0	0	0	0		1H	11618013	11629202	-1		b:defense response;m:ADP binding	Jasmonic acid signaling	R-OPU-6787011
HORVU.MOREX.r3.1HG0005660	0	0	1	1	1	0	0	0	0	0	0	1	0	1	0	1	1	1	1	1	0.0348828	-0.0071575	-0.0112625	-0.0112625	-0.0146605	0.0414297	0	0	0.0178951	0	0	0	0	0	0	0	0	0	0	0		1H	11637627	11637854	1		:
HORVU.MOREX.r3.1HG0005680	0	0	0	0	0	0	0	0	0	0	0	0	0	0	0	0	0	0	0	0	0																					1H	11672767	11673262	1		:
HORVU.MOREX.r3.1HG0005700	0	0	0	0	0	0	0	0	0	0	0	0	0	0	0	0	0	0	0	0	0																					1H	11739866	11740724	-1		m:copper ion binding	Ascorbate and aldarate metabolism	ko00053
HORVU.MOREX.r3.1HG0005720	0	0	0	0	0	0	0	0	0	0	0	0	0	0	0	0	0	0	0	0	0																					1H	11802490	11803149	-1		:
HORVU.MOREX.r3.1HG0005730	0	0	0	0	0	0	0	0	0	0	0	0	0	0	0	0	0	0	0	0	11.7239	0.588073	0.438295	0.438295	-0.624544	0.700544	-1.16357	-0.596879	-0.06129	-0.888887	0	0	0	0	0	0	0	0	0	0		1H	11809738	11810342	-1		:
HORVU.MOREX.r3.1HG0005750	0	0	1	1	1	1	1	2	1	0	1	1	0	1	1	2	2	1	2	2	8516.41	-0.300593	-0.26439	-0.26439	-0.864921	-0.849798	-1.03924	-0.574713	-1.53513	-0.0158451	0	0	0	0	0	0	0	0	0	0	E3 ubiquitin ligase, XA21-mediated disease resistanc [Source: Projected from Oryza sativa (Os05g0112000)]	1H	11836012	11838262	-1		m:protein binding;m:transferase activity
HORVU.MOREX.r3.1HG0005760	0	0	1	1	1	1	1	2	1	0	1	1	0	1	1	2	2	1	2	2	0																					1H	11839773	11840105	1		b:regulation of transcription, DNA-templated;m:DNA binding;m:DNA-binding transcription factor activity	Jasmonic acid signaling	R-OGL-6787011
HORVU.MOREX.r3.1HG0005770	0	0	0	0	0	0	0	0	0	0	0	0	0	0	0	0	0	0	0	0	0																					1H	11847470	11853664	1		:
HORVU.MOREX.r3.1HG0005780	0	0	0	0	0	0	0	0	0	0	0	0	0	0	0	0	0	0	0	0	18.5537	-0.208641	0.272299	0.272299	0.53003	-0.018898	0.782535	0.741567	0.0985541	0.890345	0	0	0	0	0	0	0	0	0	0		1H	11857018	11858745	-1		:
HORVU.MOREX.r3.1HG0005790	0	0	0	0	0	0	0	0	0	0	0	0	0	0	0	0	0	0	0	0	68.8572	0.234589	0.0685625	0.0685625	-1.11926	-0.203824	-1.32675	-1.45767	-1.65837	-0.852175	0	0	0	0	0	0	0	0	0	0		1H	11863337	11865485	1		b:clathrin coat assembly;b:clathrin-dependent endocytosis;b:vesicle budding from membrane;c:clathrin-coated pit;c:clathrin-coated vesicle;c:Golgi apparatus;m:1-phosphatidylinositol binding;m:clathrin binding;m:clathrin heavy chain binding;m:phosphatidylinositol-4,5-bisphosphate binding;m:phospholipid binding;m:SNARE binding
HORVU.MOREX.r3.1HG0005810	0	0	0	0	0	0	0	0	0	0	0	0	0	0	0	0	0	0	0	0	635.602	0.0261964	0.05201	0.05201	-0.12002	-0.23752	-0.18808	0.0739602	-0.50899	0.528965	0	0	0	0	0	0	0	0	0	0	Nuclear pore complex protein NUP43 [Source:Projected from Arabidopsis thaliana (AT4G30840) UniProtKB/Swiss-Prot;Acc:Q24JJ9]	1H	11881186	11884961	-1		c:nuclear envelope;m:protein binding	Nucleocytoplasmic transport	ko03013
HORVU.MOREX.r3.1HG0005830	0	0	0	1	1	0	0	0	0	0	0	0	0	0	0	1	1	0	1	1	255.139	0.0103337	-0.06092	-0.06092	0.226251	0.248438	-0.0469029	0.465901	0.497324	-0.109018	0	0	0	0	0	0	0	0	0	0		1H	12064600	12066525	-1		b:regulation of transcription, DNA-templated;c:nucleus;m:DNA binding;m:DNA-binding transcription factor activity
HORVU.MOREX.r3.1HG0005840	0	0	0	1	1	1	0	1	1	0	1	1	0	1	1	1	1	1	1	1	119.819	0.0690421	0.00555327	0.00555327	0.404876	0.0868833	0.675049	0.433864	0.183159	0.618024	0	0	0	0	0	0	0	0	0	0		1H	12107340	12110125	-1		:
HORVU.MOREX.r3.1HG0006070	0	0	0	0	0	0	0	0	0	0	0	0	0	0	0	0	0	0	0	0	0																					1H	12612647	12613878	1		c:nucleus;m:DNA binding	Regulation of embryo development	R-OSA-9631623
HORVU.MOREX.r3.1HG0006080	0	0	0	0	0	0	0	0	0	0	0	0	0	0	0	0	0	0	0	0	0																					1H	12615477	12616134	1		:
HORVU.MOREX.r3.1HG0006090	0	0	1	0	1	0	0	0	0	0	0	1	0	1	0	0	0	1	0	1	0																					1H	12626071	12627420	-1		c:apoplast
HORVU.MOREX.r3.1HG0006100	0	0	0	0	0	0	0	0	0	0	0	0	0	0	0	0	0	0	0	0	0																					1H	12641325	12645035	1		c:apoplast
HORVU.MOREX.r3.1HG0006110	0	0	0	0	0	0	0	0	0	0	0	0	0	0	0	0	0	0	0	0	0																					1H	12667045	12667818	1		:
HORVU.MOREX.r3.1HG0006120	0	0	0	0	0	0	0	0	0	0	0	0	0	0	0	0	0	0	0	0	0																					1H	12675755	12676243	-1		:
HORVU.MOREX.r3.1HG0006130	0	0	0	0	0	0	0	0	0	0	0	0	0	0	0	0	0	0	0	0	0																					1H	12691474	12691890	-1	B hordein	m:nutrient reservoir activity
HORVU.MOREX.r3.1HG0006160	0	0	0	0	0	0	0	0	0	0	0	0	0	0	0	0	0	0	0	0	0.150041	0.0220098	-0.0112625	-0.0112625	-0.0146605	0.0414297	-0.0387233	0	0.11697	-0.139758	0	0	0	0	0	0	0	0	0	0		1H	12730601	12734023	1		b:defense response;b:response to other organism;m:ADP binding;m:ATP binding	Beta-alanine biosynthesis II	R-OLO-1119445
HORVU.MOREX.r3.1HG0006210	0	0	0	0	0	0	0	0	0	0	0	0	0	0	0	0	0	0	0	0	4.80311	0.247233	-0.200398	-0.200398	-0.157728	-0.214927	-0.0291974	-0.174206	0.801698	-0.668375	0	0	0	0	0	0	0	0	0	0		1H	12801950	12804888	1		b:cell surface receptor signaling pathway;b:phosphorylation;b:protein phosphorylation;c:integral component of membrane;c:membrane;c:plasma membrane;m:ATP binding;m:calcium ion binding;m:kinase activity;m:nucleotide binding;m:polysaccharide binding;m:protein kinase activity;m:protein serine/threonine kinase activity;m:transferase activity	Root-specific gene network of NAC10_TF induced by drought, salinity, and ABA ;Response to Drought	R-OSA-9636884;R-OSA-9623744
HORVU.MOREX.r3.1HG0006230	0	0	0	0	0	0	0	0	0	0	0	0	0	0	0	0	0	0	0	0	0.120923	-0.0071575	0.0179049	0.0179049	-0.0146605	-0.0907966	0	0.114313	0.0178951	-0.0406832	0	0	0	0	0	0	0	0	0	0		1H	12824045	12827600	-1		b:defense response;m:ADP binding	Beta-alanine biosynthesis II	R-OLO-1119445
HORVU.MOREX.r3.1HG0006310	0	0	0	0	0	0	0	0	0	0	0	0	0	0	0	0	0	0	0	0	0																					1H	13158180	13158977	1		:
HORVU.MOREX.r3.1HG0006340	0	0	1	3	3	0	1	1	1	0	1	1	0	1	0	3	3	1	3	3	458.55	0.11146	-0.0959903	-0.0959903	-0.597631	-0.697336	-0.73662	-0.196765	-1.79483	0.782077	0	0	0	0	0	0	0	0	0	0	ACT domain-containing protein ACR9 [Source:Projected from Arabidopsis thaliana (AT2G39570) UniProtKB/Swiss-Prot;Acc:O80644]	1H	13207859	13210838	1		:
HORVU.MOREX.r3.1HG0006400	0	0	0	0	0	0	0	0	0	0	0	0	0	0	0	0	0	0	0	0	603.541	-0.18023	-0.128205	-0.128205	-0.0323726	-0.290785	0.137634	0.0908408	0.225072	-0.369216	0	0	0	0	0	0	0	0	0	0		1H	13340783	13345156	1		b:protein glycosylation;c:membrane;m:carbohydrate binding;m:hexosyltransferase activity	Galactosylcyclitol biosynthesis	R-ZJA-1119341
HORVU.MOREX.r3.1HG0006410	0	0	0	0	0	0	0	0	0	0	0	0	0	0	0	0	0	0	0	0	0.285507	0.0103517	-0.0360281	-0.0360281	-0.313572	-0.15691	-0.0387233	0	-0.360274	0	0	0	0	0	0	0	0	0	0	0		1H	13367480	13371236	-1		b:cell surface receptor signaling pathway;b:protein phosphorylation;m:ATP binding;m:calcium ion binding;m:polysaccharide binding;m:protein kinase activity	Root-specific gene network of NAC10_TF induced by drought, salinity, and ABA ;Response to Drought	R-OSA-9636884;R-OSA-9623744
HORVU.MOREX.r3.1HG0006420	0	0	0	0	0	0	0	0	0	0	0	0	0	0	0	0	0	0	0	0	74.8765	-0.0342411	-0.155952	-0.155952	0.836556	0.279118	1.03204	1.06474	0.568355	1.2361	0	0	0	0	0	0	0	0	0	0		1H	13380272	13383061	1		b:defense response;b:response to other organism;m:ADP binding;m:ATP binding	Beta-alanine biosynthesis II	R-OLO-1119445
HORVU.MOREX.r3.1HG0006430	0	0	0	1	1	0	0	0	0	0	0	0	0	0	0	1	1	0	1	1	11.0405	0.0361263	0.132825	0.132825	0.635172	-0.384634	1.14964	0.909814	-0.308379	1.56532	0	0	0	0	0	0	0	0	0	0		1H	13385748	13388261	-1		b:protein phosphorylation;m:ATP binding;m:protein kinase activity;m:protein serine/threonine kinase activity	Recognition of fungal and bacterial pathogens and immunity response	R-AHA-9611432
HORVU.MOREX.r3.1HG0006440	0	0	0	0	0	0	0	0	1	0	1	1	0	1	0	0	0	1	0	1	47.2087	-0.22158	0.202882	0.202882	-1.3097	-1.28681	-1.46694	-0.762129	0.543231	-2.74961	0	0	0	0	0	0	0	0	-1	1		1H	13394547	13399436	-1		:	Momilactone biosynthesis	R-PTI-1119308
HORVU.MOREX.r3.1HG0006450	0	0	0	1	1	1	0	1	0	0	0	0	0	0	1	1	1	1	1	1	0.0406549	-0.0071575	-0.0112625	-0.0112625	-0.142138	-0.0907966	0	0	0	-0.139758	0	0	0	0	0	0	0	0	0	0		1H	13405230	13405903	1		:
HORVU.MOREX.r3.1HG0006460	0	0	0	0	0	0	0	0	0	0	0	0	0	0	0	0	0	0	0	0	84.5215	-0.479714	0.0785908	0.0785908	0.799928	0.812103	0.196057	0.945385	0.840096	0.714937	0	0	0	0	0	0	0	0	0	0		1H	13408208	13409239	-1		b:defense response;c:extracellular region	OsNAC5_transcription_network_involved in drought and high salinity tolerance	R-OSA-9641042
HORVU.MOREX.r3.1HG0006480	0	0	0	1	1	0	0	0	0	0	0	0	0	0	0	1	1	0	1	1	70.92	0.203333	0.601798	0.601798	-0.23387	-0.0856275	-0.530784	-0.0680184	-0.124507	-0.314912	0	0	0	0	0	0	0	0	0	0		1H	13454084	13459040	1		b:cation transport;b:inorganic cation transmembrane transport;b:proton transmembrane transport;b:regulation of pH;b:transmembrane transport;c:chloroplast envelope;c:endomembrane system;c:integral component of membrane;c:membrane;m:solute:proton antiporter activity
HORVU.MOREX.r3.1HG0006490	0	0	0	0	0	0	0	0	0	0	0	0	0	0	0	0	0	0	0	0	1217.6	-0.273585	-0.434965	-0.434965	-0.00955149	0.0211071	0.0804642	-0.154135	0.114765	-0.244609	0	0	0	0	0	0	0	0	0	0		1H	13469764	13470780	-1		:
HORVU.MOREX.r3.1HG0006500	0	0	0	0	0	0	0	0	0	0	0	0	0	0	0	0	0	0	0	0	0																					1H	13476625	13476942	1		:
HORVU.MOREX.r3.1HG0006530	0	0	0	0	0	0	0	0	0	0	0	0	0	0	0	0	0	0	0	0	0.286528	-0.0231029	-0.0273952	-0.0273952	-0.335776	-0.224696	-0.104836	0.0482001	-0.382351	-0.0409679	0	0	0	0	0	0	0	0	0	0		1H	13512494	13515226	1		:	Glutathione biosynthesis;Gamma-glutamyl cycle	R-JCU-1119483;R-JCU-1119342
HORVU.MOREX.r3.1HG0006570	0	0	1	1	1	0	1	1	1	0	1	1	0	1	0	2	2	1	2	2	2196.22	-0.19941	-0.152418	-0.152418	0.422048	0.0279404	0.637635	0.617063	1.37982	-0.613829	0	0	0	0	0	0	0	0	0	0		1H	13863346	13865640	1		b:actin filament depolymerization;c:actin cytoskeleton;c:cytoplasm;m:actin binding;m:actin filament binding	Regulation of actin cytoskeleton;Trehalose degradation II	ko04810;R-OLO-1119601
HORVU.MOREX.r3.1HG0006580	0	0	0	0	0	0	0	0	0	0	0	0	0	0	0	0	0	0	0	0	1750	-0.236798	-0.257366	-0.257366	-0.210469	-0.559899	-0.14484	0.186939	-1.47379	0.780733	0	0	0	0	0	0	0	0	0	0		1H	13866063	13868614	-1		:
HORVU.MOREX.r3.1HG0006610	0	0	0	0	0	0	0	0	0	0	0	0	0	0	0	0	0	0	0	0	10139.6	0.169067	0.13364	0.13364	-1.34639	-0.696455	-2.00036	-1.12724	-0.779105	-1.8104	0	0	0	0	0	-1	0	0	0	1		1H	13953186	13954051	1		c:nucleosome;m:DNA binding;m:protein heterodimerization activity;m:structural constituent of chromatin	Necroptosis	ko04217
HORVU.MOREX.r3.1HG0006630	0	0	0	0	0	0	0	0	0	0	0	0	0	0	0	0	0	0	0	0	0																					1H	13963112	13963327	-1		b:arachidonic acid secretion;b:phospholipid metabolic process;m:phospholipase A2 activity	Ras signaling pathway;Ether lipid metabolism;Glycerophospholipid metabolism;alpha-Linolenic acid metabolism;Linoleic acid metabolism;Arachidonic acid metabolism;Jasmonic acid biosynthesis	ko04014;ko00565;ko00564;ko00592;ko00591;ko00590;R-ATA-1119332
HORVU.MOREX.r3.1HG0006650	0	0	0	1	1	2	0	2	1	1	2	2	1	2	1	1	1	2	2	2	9371.27	-0.050373	0.0273593	0.0273593	-0.948866	-0.479785	-1.20242	-1.01796	0.0810491	-1.65121	0	0	0	0	0	0	0	0	0	0		1H	14097773	14098865	1		c:nucleosome;m:DNA binding;m:protein heterodimerization activity;m:structural constituent of chromatin	Necroptosis	ko04217
HORVU.MOREX.r3.1HG0006660	0	0	1	1	1	1	1	1	2	0	2	2	0	2	1	1	1	1	1	1	691.186	-0.169616	-0.019313	-0.019313	0.00602638	0.0647017	0.317948	-0.328429	1.684	-1.02203	0	0	0	0	0	0	0	0	0	0	PPa4 [Source:Projected from Arabidopsis thaliana (AT3G53620) UniProtKB/TrEMBL;Acc:A0A178VKC0]	1H	14099496	14102975	-1		b:phosphate-containing compound metabolic process;c:cytoplasm;m:inorganic diphosphatase activity;m:magnesium ion binding	Oxidative phosphorylation	ko00190
HORVU.MOREX.r3.1HG0006690	0	0	0	0	0	0	0	0	0	0	0	0	0	0	0	0	0	0	0	0	756.858	0.140897	0.246992	0.246992	0.808205	0.419386	1.03181	0.806363	0.605238	1.02346	0	0	0	0	0	0	0	0	0	0	Similar to Poly(ADP)-ribose polymerase (EC 2.4.2.30) [Source: Projected from Oryza sativa (Os07g0413700)]	1H	14146310	14159635	1		b:DNA ADP-ribosylation;b:DNA repair;b:protein ADP-ribosylation;b:protein poly-ADP-ribosylation;b:response to abscisic acid;b:response to oxidative stress;c:nucleus;m:DNA binding;m:NAD binding;m:NAD+ ADP-ribosyltransferase activity;m:zinc ion binding	Apoptosis;Base excision repair;HSFA7/ HSFA6B-regulatory network-induced by drought and ABA.	ko04210;ko03410;R-OSA-9623703
HORVU.MOREX.r3.1HG0006720	0	0	0	0	0	0	0	0	0	0	0	0	0	0	0	0	0	0	0	0	0																					1H	14188899	14189906	1		m:protein binding	Anther and pollen development	R-PAB-8986768
HORVU.MOREX.r3.1HG0006730	0	0	0	0	0	0	0	0	0	0	0	0	0	0	0	0	0	0	0	0	0																					1H	14191174	14191842	1		b:protein phosphorylation;m:ATP binding;m:protein kinase activity	Anther and pollen development	R-CRU-8986768
HORVU.MOREX.r3.1HG0006740	0	0	0	0	0	0	0	0	0	0	0	0	0	0	0	0	0	0	0	0	0																					1H	14199491	14200498	1		m:protein binding	Anther and pollen development	R-PAB-8986768
HORVU.MOREX.r3.1HG0006770	0	0	0	0	0	0	0	0	0	0	0	0	0	0	0	0	0	0	0	0	0																					1H	14216485	14217492	1		m:protein binding	Anther and pollen development	R-PAB-8986768
HORVU.MOREX.r3.1HG0006780	0	0	0	0	0	0	0	0	0	0	0	0	0	0	0	0	0	0	0	0	0																					1H	14218760	14219428	1		b:protein phosphorylation;m:ATP binding;m:protein kinase activity	Anther and pollen development	R-CRU-8986768
HORVU.MOREX.r3.1HG0006820	0	0	0	0	0	0	0	0	0	0	0	0	0	0	0	0	0	0	0	0	27.9994	0.254151	0.65038	0.65038	0.951377	0.980085	2.42076	0.116147	1.01893	0.80365	0	0	0	0	0	1	0	0	0	1		1H	14250861	14303895	1		:	Anther and pollen development	R-MGU-8986768
HORVU.MOREX.r3.1HG0006840	0	0	0	0	0	0	0	0	0	0	0	0	0	0	0	0	0	0	0	0	50.112	0.328368	0.583355	0.583355	0.706069	0.84574	1.03479	0.260102	0.808377	0.556681	0	0	0	0	0	0	0	0	0	0		1H	14318423	14319464	1		b:protein phosphorylation;c:integral component of membrane;m:ATP binding;m:protein kinase activity;m:protein serine/threonine kinase activity	Anther and pollen development	R-PAB-8986768
HORVU.MOREX.r3.1HG0006880	0	0	0	0	0	0	0	0	0	0	0	0	0	0	0	0	0	0	0	0	2.20594	-0.0594782	-0.38703	-0.38703	0.330168	0.865804	-0.237658	-0.0516241	0.980334	-0.457867	0	0	0	0	0	0	0	0	0	0		1H	14386781	14388886	1		b:defense response;m:ADP binding	Maternal tissue PCD	R-OSA-9623513
HORVU.MOREX.r3.1HG0007100	0	0	0	0	0	0	0	0	0	0	0	0	0	0	0	0	0	0	0	0	0.123867	0.0220098	0.0179049	0.0179049	-0.142138	0	-0.0387233	-0.0840262	-0.229793	0.00885428	0	0	0	0	0	0	0	0	0	0		1H	14541495	14541989	1		:
HORVU.MOREX.r3.1HG0007110	0	0	0	0	0	0	0	0	0	0	0	0	0	0	0	0	0	0	0	0	0																					1H	14554785	14555458	1		:
HORVU.MOREX.r3.1HG0007160	0	0	0	1	1	0	2	2	0	1	1	0	1	1	0	4	4	0	4	4	499.169	0.00422144	0.0931315	0.0931315	0.521308	0.228763	0.653856	0.629393	0.623183	0.415723	0	0	0	0	0	0	0	0	0	0		1H	14644239	14662881	1		b:nucleic acid phosphodiester bond hydrolysis;b:positive regulation of defense response;b:positive regulation of response to biotic stimulus;b:positive regulation of response to external stimulus;m:ATP hydrolysis activity;m:endonuclease activity
HORVU.MOREX.r3.1HG0007170	0	0	0	0	0	0	0	0	0	0	0	0	0	0	0	0	0	0	0	0	0.249334	0.037039	0.0300962	0.0300962	-0.241341	-0.102687	-0.0436974	-0.020214	-0.266189	-0.0633921	0	0	0	0	0	0	0	0	0	0		1H	14663880	14667754	1		b:heme biosynthetic process;c:integral component of membrane;c:mitochondrial membrane;m:protoheme IX farnesyltransferase activity;m:transferase activity, transferring alkyl or aryl (other than methyl) groups	Porphyrin and chlorophyll metabolism;Oxidative phosphorylation;Biosynthesis of cofactors	ko00860;ko00190;ko01240
HORVU.MOREX.r3.1HG0007200	0	0	0	1	1	0	0	0	1	0	1	1	0	1	0	1	1	1	1	1	867.938	-0.0305948	0.0565208	0.0565208	0.695758	0.34053	1.25876	0.491483	1.13488	0.268803	0	0	0	0	0	0	0	0	0	0		1H	14710882	14717791	1		b:carbohydrate derivative metabolic process;b:gluconeogenesis;b:glycolytic process;m:carbohydrate derivative binding;m:glucose-6-phosphate isomerase activity;m:isomerase activity	Amino sugar and nucleotide sugar metabolism;Starch and sucrose metabolism;Glycolysis / Gluconeogenesis;Biosynthesis of nucleotide sugars;Pentose phosphate pathway;Ascorbate biosynthesis;Cytosolic glycolysis	ko00520;ko00500;ko00010;ko01250;ko00030;R-TUR-1119410;R-TUR-1119570
HORVU.MOREX.r3.1HG0007220	0	0	1	1	1	0	0	0	1	0	1	1	0	1	0	1	1	1	1	1	1013.81	0.114731	0.145725	0.145725	-0.360781	-0.0265788	-0.89129	-0.111885	0.0479376	-0.754223	0	0	0	0	0	0	0	0	0	0		1H	14719923	14722188	-1		:
HORVU.MOREX.r3.1HG0007230	0	0	1	1	1	0	0	0	1	0	1	1	0	1	0	1	1	1	1	1	120.1	0.0606359	0.151233	0.151233	1.1772	0.597691	1.58322	1.1464	1.24195	1.07724	0	0	0	0	0	0	0	0	0	0	PHIP1 [Source:Projected from Arabidopsis thaliana (AT3G55340) UniProtKB/TrEMBL;Acc:A0A384KSV0]	1H	14722320	14726912	1		m:nucleic acid binding;m:RNA binding;m:zinc ion binding	Lagging strand synthesis;Maturation;Activation of pre-replication complex	R-TUR-9675885;R-TUR-9675782;R-TUR-9645850
HORVU.MOREX.r3.1HG0007240	0	0	0	0	0	0	0	0	0	0	0	0	0	0	0	0	0	0	0	0	8.13015	-1.1408	-0.753127	-0.753127	-2.22152	-2.1885	-0.997343	-1.78933	-1.82208	-2.53257	0	0	0	-1	-1	0	0	0	-1	3		1H	14731614	14732584	1		:	Response to cold temperature	R-TDI-8879007
HORVU.MOREX.r3.1HG0007250	0	0	0	0	0	0	0	0	0	0	0	0	0	0	0	0	0	0	0	0	4.09981	-0.802762	-0.216713	-0.216713	-0.915105	-0.963269	-0.530211	-0.434454	-1.14744	-0.677647	0	0	0	0	0	0	0	0	0	0		1H	14737227	14738478	1	ZFP16-1	:	Response to cold temperature	R-TDI-8879007
HORVU.MOREX.r3.1HG0007280	0	0	0	0	0	0	0	0	0	0	0	0	0	0	0	0	0	0	0	0	21.6821	0.243819	0.167102	0.167102	-0.187277	0.012784	-0.589019	0.0819852	-0.518963	0.235178	0	0	0	0	0	0	0	0	0	0		1H	14837063	14838448	-1		c:integral component of membrane
HORVU.MOREX.r3.1HG0007290	0	0	0	0	0	0	0	0	0	0	0	0	0	0	0	0	0	0	0	0	846.259	-0.0982651	-0.111101	-0.111101	0.469491	0.378196	0.57585	0.428231	0.50488	0.422785	0	0	0	0	0	0	0	0	0	0		1H	14841990	14851305	-1		:
HORVU.MOREX.r3.1HG0007300	0	0	0	0	0	0	0	0	0	0	0	0	0	0	0	0	0	0	0	0	0																					1H	14859666	14860152	-1		b:phosphorelay signal transduction system
HORVU.MOREX.r3.1HG0007320	0	0	0	0	0	0	0	0	0	0	0	0	0	0	0	0	0	0	0	0	0.0389259	0	0.0179049	0.0179049	-0.142138	0	0	-0.0840262	-0.180255	0	0	0	0	0	0	0	0	0	0	0		1H	14913452	14913946	-1		:
HORVU.MOREX.r3.1HG0007330	0	0	0	0	0	0	0	0	0	0	0	0	0	0	0	0	0	0	0	0	0																					1H	14962336	14962979	1		:
HORVU.MOREX.r3.1HG0007340	0	0	0	0	0	0	0	0	0	0	0	0	0	0	0	0	0	0	0	0	0																					1H	14970443	14970832	-1		:
HORVU.MOREX.r3.1HG0007360	0	0	0	0	0	0	0	0	0	0	0	0	0	0	0	0	0	0	0	0	7.98042	0.0250066	0.0165591	0.0165591	-0.77409	-0.455893	-1.72134	0.136823	-0.690723	-0.927042	0	0	0	0	0	0	0	0	0	0	Type I inositol polyphosphate 5-phosphatase 8 [Source:Projected from Arabidopsis thaliana (AT2G37440) UniProtKB/Swiss-Prot;Acc:Q0WT19]	1H	15080517	15084580	1		b:inositol phosphate dephosphorylation;b:phosphatidylinositol dephosphorylation;m:catalytic activity;m:inositol-polyphosphate 5-phosphatase activity;m:phosphatase activity	Inositol phosphate metabolism;Phosphatidylinositol signaling system	ko00562;ko04070
HORVU.MOREX.r3.1HG0007370	0	0	0	0	0	0	0	0	0	0	0	0	0	0	0	0	0	0	0	0	247.098	0.31575	0.2793	0.2793	1.17628	0.906818	1.31632	1.06037	1.06527	1.30719	0	0	0	0	0	0	0	0	0	0		1H	15090639	15094473	1		:;c:nucleus;m:DNA binding
HORVU.MOREX.r3.1HG0007460	0	0	0	0	0	0	0	0	0	0	0	0	0	0	0	0	0	0	0	0	0																					1H	15220072	15225984	1		b:negative regulation of translation;m:rRNA N-glycosylase activity
HORVU.MOREX.r3.1HG0007510	0	0	0	0	0	0	0	0	0	0	0	0	0	0	0	0	0	0	0	0	0																					1H	15312355	15313012	-1		m:DNA binding	Citrulline biosynthesis;Proline biosynthesis I	R-FVE-1119495;R-FVE-1119631
HORVU.MOREX.r3.1HG0007520	0	0	0	0	0	0	1	1	0	0	0	0	1	1	0	1	1	0	1	1	0.351801	0.0955655	-0.00861305	-0.00861305	0.0354948	0.056613	-0.0501928	0.0196289	0.0295721	0.010761	0	0	0	0	0	0	0	0	0	0		1H	15331550	15333046	1		m:protein binding	Maturation	R-OGU-9675782
HORVU.MOREX.r3.1HG0007570	0	0	0	0	0	0	0	0	0	0	0	0	0	0	0	0	0	0	0	0	53.8981	0.0356719	0.115993	0.115993	0.273167	-0.00963986	0.0128983	0.735236	-0.552279	1.35063	0	0	0	0	0	0	0	0	0	0		1H	15393414	15394647	-1		b:nucleobase-containing compound metabolic process;m:3'-5' exonuclease activity;m:nucleic acid binding
HORVU.MOREX.r3.1HG0007590	0	0	1	1	1	0	1	1	1	0	1	1	1	2	1	2	2	1	2	2	80.4682	-0.0941335	-0.00113943	-0.00113943	0.0564879	-0.0178397	-0.0122493	0.169093	1.98973	-1.4432	0	0	0	0	0	0	0	0	0	0		1H	15435759	15440879	1		b:cation transmembrane transport;b:ion transmembrane transport;b:ion transport;c:integral component of membrane;c:membrane;m:calcium activated cation channel activity	Trehalose degradation II	R-AOF-1119601
HORVU.MOREX.r3.1HG0007600	0	0	1	2	2	1	1	1	1	0	1	1	0	1	1	2	2	1	2	2	2021.09	0.175569	0.151149	0.151149	0.133202	0.115794	0.272038	0.000611945	0.270751	-0.000149221	0	0	0	0	0	0	0	0	0	0		1H	15528997	15534507	1		b:calcium ion transmembrane transport;b:cellular calcium ion homeostasis;c:integral component of membrane;c:membrane;m:ATP binding;m:ATP hydrolysis activity;m:calmodulin binding;m:nucleotide binding;m:P-type calcium transporter activity;m:P-type proton-exporting transporter activity;m:transporter activity
HORVU.MOREX.r3.1HG0007610	0	0	0	1	1	0	0	0	0	0	0	0	0	0	0	1	1	0	1	1	0.0631849	0.0220098	0.010613	0.010613	0.0172089	0	0.0273899	0.0151435	0.0178951	0.00885428	0	0	0	0	0	0	0	0	0	0		1H	15538210	15538731	1		:
HORVU.MOREX.r3.1HG0007620	0	0	0	0	0	0	0	0	0	0	0	0	0	0	0	0	0	0	0	0	0																					1H	15574782	15576750	-1		m:calmodulin binding
HORVU.MOREX.r3.1HG0007630	0	0	0	0	0	0	0	0	0	0	0	0	0	0	0	0	0	0	0	0	0																					1H	15578859	15582777	-1		m:calmodulin binding
HORVU.MOREX.r3.1HG0007690	0	0	0	0	0	0	0	0	0	0	0	0	0	0	0	0	0	0	0	0	25.9298	-0.248488	0.20307	0.20307	-0.156456	-0.0772678	-0.16364	-0.176683	-0.470682	0.222659	0	0	0	0	0	0	0	0	0	0		1H	15759987	15762121	-1		b:regulation of cilium movement
HORVU.MOREX.r3.1HG0007700	0	0	0	0	0	0	0	0	0	0	0	0	0	0	0	0	0	0	0	0	1.59591	-0.0546888	-0.0638591	-0.0638591	0.675002	0.0708606	0.244113	0.906364	-0.306602	1.65529	0	0	0	0	0	0	0	0	0	0		1H	15853129	15854542	-1		b:nucleobase-containing compound metabolic process;m:3'-5' exonuclease activity;m:nucleic acid binding
HORVU.MOREX.r3.1HG0007740	0	0	1	1	1	0	0	0	1	0	1	1	0	1	1	1	1	1	1	1	1222.84	-0.0155676	-0.151961	-0.151961	-1.28706	-1.07726	-1.19178	-1.35963	-1.82494	-0.463867	0	0	0	0	0	0	0	0	0	0		1H	16287097	16287824	-1		c:extracellular region;m:serine-type endopeptidase inhibitor activity
HORVU.MOREX.r3.1HG0007770	0	0	0	0	0	0	0	0	0	0	0	0	0	0	0	0	0	0	0	0	0.0546972	-0.0071575	-0.0112625	-0.0112625	-0.0146605	0.0414297	0	0	0	0.0583918	0	0	0	0	0	0	0	0	0	0		1H	16340063	16340716	-1		b:DNA repair;b:telomere maintenance;m:DNA helicase activity	Fanconi anemia pathway;DNA replication;Homologous recombination;Mismatch repair;Nucleotide excision repair	ko03460;ko03030;ko03440;ko03430;ko03420
HORVU.MOREX.r3.1HG0007840	0	0	1	0	1	0	0	0	0	0	0	1	0	1	0	0	0	1	0	1	421.628	-0.0685013	-0.0590553	-0.0590553	0.395053	0.0596865	0.88927	0.218135	0.916851	-0.0112722	0	0	0	0	0	0	0	0	0	0		1H	16439665	16444085	-1		b:protein ufmylation;m:UFM1 ligase activity
HORVU.MOREX.r3.1HG0007850	0	0	0	0	0	0	0	0	0	0	0	0	0	0	0	0	0	0	0	0	635.933	0.0587871	0.247471	0.247471	0.798706	0.334902	1.1633	0.786378	0.664206	0.917599	0	0	0	0	0	0	0	0	0	0		1H	16447982	16456600	-1		b:protein ufmylation;m:UFM1 ligase activity
HORVU.MOREX.r3.1HG0007900	0	0	0	0	0	0	0	0	0	0	0	0	0	0	0	0	0	0	0	0	2.78782	-0.00835754	-0.13293	-0.13293	-0.746072	-0.415596	-0.109143	-1.21573	0.917431	-1.5586	0	0	0	0	0	0	0	0	0	0		1H	16529367	16533215	1		c:Golgi apparatus;c:Golgi membrane;c:integral component of membrane;c:membrane;m:O-acetyltransferase activity;m:transferase activity	Mevalonate pathway	R-VRA-1119615
HORVU.MOREX.r3.1HG0007910	0	0	0	0	0	0	0	0	0	0	0	0	0	0	0	0	0	0	0	0	239.161	-0.12702	-0.217234	-0.217234	0.413006	0.282247	0.653261	0.258257	0.495978	0.281449	0	0	0	0	0	0	0	0	0	0	Nudix hydrolase 9 [Source:Projected from Arabidopsis thaliana (AT3G46200) UniProtKB/Swiss-Prot;Acc:Q8VYR2]	1H	16533856	16537335	-1		b:cellular response to ammonium ion;m:GDP-mannose hydrolase activity;m:hydrolase activity
HORVU.MOREX.r3.1HG0007940	0	0	0	0	0	0	0	0	0	0	0	0	0	0	0	0	0	0	0	0	0																					1H	16548263	16548928	-1		:
HORVU.MOREX.r3.1HG0007950	0	0	0	0	0	0	1	1	0	0	0	0	0	0	0	1	1	0	1	1	0																					1H	16572393	16573166	1		:
HORVU.MOREX.r3.1HG0007970	0	0	0	0	0	0	0	0	0	0	0	0	0	0	0	0	0	0	0	0	0																					1H	16728716	16730649	1		b:regulation of transcription, DNA-templated
HORVU.MOREX.r3.1HG0008000	0	0	0	0	0	0	0	0	0	0	0	0	0	0	0	0	0	0	0	0	0																					1H	16740989	16743387	1		b:regulation of transcription, DNA-templated
HORVU.MOREX.r3.1HG0008070	0	0	0	0	0	0	0	0	0	0	0	0	0	0	0	0	0	0	0	0	42.7133	0.0881941	0.296111	0.296111	0.295181	-0.169456	0.149129	0.767627	0.209171	0.392764	0	0	0	0	0	0	0	0	0	0	KOB1 [Source:Projected from Arabidopsis thaliana (AT3G08550) UniProtKB/TrEMBL;Acc:A0A178V9W7]	1H	16849242	16850512	1		b:cellulose biosynthetic process;b:response to abscisic acid
HORVU.MOREX.r3.1HG0008080	0	0	0	0	0	0	0	0	0	0	0	0	0	0	0	0	0	0	0	0	5943.67	0.155578	0.261679	0.261679	0.118996	0.348986	-0.496021	0.470546	0.56447	-0.619073	0	0	0	0	0	0	0	0	0	0		1H	16855132	16857094	-1		m:quercetin 3-O-glucosyltransferase activity;m:quercetin 7-O-glucosyltransferase activity;m:UDP-glycosyltransferase activity	Monoterpenoid biosynthesis;Cytokinins-O-glucoside biosynthesis	ko00902;R-TTU-1119473
HORVU.MOREX.r3.1HG0008100	0	0	0	0	0	0	0	0	0	0	0	0	0	0	0	0	0	0	0	0	0																					1H	17041971	17042464	1		:
HORVU.MOREX.r3.1HG0008130	0	0	0	1	1	0	0	0	0	0	0	0	0	0	0	1	1	0	1	1	1314.12	0.36125	0.312795	0.312795	0.25725	0.96457	-0.502771	0.492547	2.11402	-1.17666	0	0	0	0	0	0	0	1	0	1		1H	17316873	17318727	-1		b:lignin biosynthetic process;m:cinnamyl-alcohol dehydrogenase activity;m:oxidoreductase activity;m:oxidoreductase activity, acting on the CH-OH group of donors, NAD or NADP as acceptor;m:zinc ion binding	Phenylpropanoid biosynthesis;Phenylpropanoid biosynthesis (R-PAB-1119316)	ko00940;R-PAB-1119316
HORVU.MOREX.r3.1HG0008140	0	0	0	1	1	0	0	0	0	0	0	0	0	0	0	1	1	0	1	1	4464.37	0.197209	0.343362	0.343362	0.761771	0.975351	0.0265523	1.12715	2.18773	-0.459259	0	0	0	0	0	0	0	1	0	1		1H	17320177	17322038	-1		m:glycosyltransferase activity;m:quercetin 3-O-glucosyltransferase activity;m:quercetin 7-O-glucosyltransferase activity;m:transferase activity;m:UDP-glycosyltransferase activity	Monoterpenoid biosynthesis;Cytokinins-O-glucoside biosynthesis	ko00902;R-TTU-1119473
HORVU.MOREX.r3.1HG0008150	0	0	0	0	0	0	0	0	0	0	0	0	0	0	0	0	0	0	0	0	1.06631	0.301488	-0.0155828	-0.0155828	-0.596311	-0.426899	-1.37416	1.01009	-1.85195	0.883299	0	0	0	0	0	0	0	0	0	0		1H	17334678	17336101	1		b:nucleobase-containing compound metabolic process;m:3'-5' exonuclease activity;m:nucleic acid binding
HORVU.MOREX.r3.1HG0008160	0	0	0	0	0	0	0	0	0	0	0	0	0	0	0	0	0	0	0	0	0																					1H	17365265	17365639	1		:
HORVU.MOREX.r3.1HG0008290	0	0	0	0	0	0	0	0	0	0	0	0	0	0	0	0	0	0	0	0	209.118	0.734404	0.396569	0.396569	-0.631833	0.66458	-1.65644	0.0589718	1.4679	-2.28487	0	0	0	0	0	0	0	0	-1	1		1H	17991113	17992509	-1		:	Pyruvate metabolism;Auxin signalling	ko00620;R-CCP-5608118
HORVU.MOREX.r3.1HG0008310	0	0	0	0	0	0	0	0	0	0	0	0	0	0	0	0	0	0	0	0	1931.77	0.374136	0.495231	0.495231	-1.0054	-0.581228	-1.32905	-0.762812	-0.222745	-2.48507	0	0	0	0	0	0	0	0	-1	1		1H	19430465	19441274	1		b:transmembrane transport;b:xenobiotic detoxification by transmembrane export across the plasma membrane;c:integral component of membrane;c:membrane;m:antiporter activity;m:xenobiotic transmembrane transporter activity	OsNAC5_transcription_network_involved in drought and high salinity tolerance	R-OSA-9641042
HORVU.MOREX.r3.1HG0008320	0	0	0	0	0	0	0	0	0	0	0	0	0	0	0	0	0	0	0	0	1.77036	0.251483	0.0731793	0.0731793	0.362411	1.27955	0.0208191	-0.280456	-0.435546	1.61718	0	0	0	0	0	0	0	0	0	0		1H	19443925	19446693	1		b:protein phosphorylation;m:ATP binding;m:protein kinase activity	Salicylic acid signaling	R-ATA-6788019
HORVU.MOREX.r3.1HG0008380	0	0	1	1	1	1	0	1	1	0	1	1	0	1	1	1	1	1	1	1	103.707	0.0527255	0.100696	0.100696	0.885461	0.377284	1.34719	0.816546	1.37192	0.322791	0	0	0	0	0	0	0	0	0	0		1H	19594397	19598333	-1		:
HORVU.MOREX.r3.1HG0008390	0	0	0	0	0	0	0	0	0	0	0	0	0	0	0	0	0	0	0	0	3.00445	0.155167	-0.00361683	-0.00361683	1.4551	0.994834	1.29895	1.09789	1.98151	0.745724	0	0	0	0	0	0	0	0	0	0		1H	19603792	19604238	-1		:
HORVU.MOREX.r3.1HG0008400	0	0	0	0	0	0	0	0	0	0	0	0	0	0	0	0	0	0	0	0	157.931	0.0216947	-0.18159	-0.18159	0.0905785	-0.0394981	0.149794	0.158765	-0.431873	0.814594	0	0	0	0	0	0	0	0	0	0		1H	19605799	19607123	-1		m:protein binding	SNAC1 transcription network involved in drought and salinity tolerance;Response to Drought	R-OSA-9627499;R-OSA-9623744
HORVU.MOREX.r3.1HG0008410	0	0	0	0	0	0	0	0	0	0	0	0	0	0	0	0	0	0	0	0	0																					1H	19734460	19735056	-1		b:negative regulation of catalytic activity;m:enzyme inhibitor activity;m:pectinesterase inhibitor activity	Mevalonate pathway	R-ATA-1119615
HORVU.MOREX.r3.1HG0008440	0	0	1	3	3	0	1	1	1	0	1	1	1	2	1	4	4	1	4	4	12734.8	0.0826869	0.256313	0.256313	1.62914	1.3663	1.76208	1.67163	1.39041	1.81992	0	0	0	0	0	0	0	0	0	0		1H	19818871	19824392	1		b:ascorbate glutathione cycle;b:cellular oxidant detoxification;b:protein glutathionylation;m:glutathione dehydrogenase (ascorbate) activity	Glutathione metabolism;Ascorbate and aldarate metabolism;tyrosine degradation I	ko00480;ko00053;R-BNA-1119506
HORVU.MOREX.r3.1HG0008450	0	0	1	1	1	0	0	0	0	0	0	1	0	1	0	1	1	1	1	1	11834.2	-0.254838	-0.356706	-0.356706	-0.798985	-0.63426	-0.968516	-0.691052	-1.38226	-0.173574	0	0	0	0	0	0	0	0	0	0		1H	19832954	19835880	1		m:nutrient reservoir activity
HORVU.MOREX.r3.1HG0008460	0	0	1	1	1	0	0	0	0	0	0	1	0	1	0	1	1	1	1	1	0.0595381	-0.0071575	-0.0112625	-0.0112625	-0.142138	-0.0907966	0	0	-0.180255	0	0	0	0	0	0	0	0	0	0	0		1H	19836888	19837882	1		c:integral component of membrane
HORVU.MOREX.r3.1HG0008470	0	0	0	0	0	0	0	0	0	0	0	0	0	0	0	0	0	0	0	0	0.163101	0.0511772	0	0	-0.142138	0	-0.104836	0	-0.27933	0.0583918	0	0	0	0	0	0	0	0	0	0		1H	19864713	19865417	-1		:
HORVU.MOREX.r3.1HG0008490	0	0	0	0	0	0	0	0	0	0	0	0	0	0	0	0	0	0	0	0	0																					1H	19982899	19983232	1		:
HORVU.MOREX.r3.1HG0008500	0	0	0	0	0	0	0	0	0	0	0	0	0	0	0	0	0	0	0	0	0																					1H	20108450	20108942	-1		:
HORVU.MOREX.r3.1HG0008510	0	0	1	1	1	1	1	1	1	0	1	1	0	1	1	1	1	1	1	1	843.009	-0.0267741	0.116579	0.116579	0.613604	0.0143006	1.06988	0.740062	1.0579	0.238333	0	0	0	0	0	0	0	0	0	0	Beta-hexosaminidase [Source:Projected from Arabidopsis thaliana (AT3G55260) UniProtKB/TrEMBL;Acc:A0A178VFV1]	1H	20122264	20128040	1		b:carbohydrate metabolic process;c:vacuole;m:beta-N-acetylhexosaminidase activity;m:hexosaminidase activity;m:hydrolase activity, hydrolyzing O-glycosyl compounds	Amino sugar and nucleotide sugar metabolism;Glycosaminoglycan degradation;Various types of N-glycan biosynthesis;Other glycan degradation;Lysosome;Glycosphingolipid biosynthesis - ganglio series;Glycosphingolipid biosynthesis - globo and isoglobo series;Brassinosteroid signaling	ko00520;ko00531;ko00513;ko00511;ko04142;ko00604;ko00603;R-OEU-5632095
HORVU.MOREX.r3.1HG0008520	0	0	0	1	1	0	0	0	0	0	0	0	0	0	0	1	1	0	1	1	582.856	0.0807958	-0.120816	-0.120816	0.239443	-0.0152836	0.3152	0.412086	0.0759667	0.463859	0	0	0	0	0	0	0	0	0	0		1H	20130667	20134704	1		b:dephosphorylation;b:protein dephosphorylation;m:phosphatase activity;m:protein tyrosine/serine/threonine phosphatase activity	MAPK signaling pathway	ko04010
HORVU.MOREX.r3.1HG0008600	0	0	1	1	1	1	0	1	1	0	1	1	0	1	1	1	1	1	1	1	6.8108	-0.255048	-0.214157	-0.214157	1.52225	0.964746	1.61	1.03057	3.06058	-0.031128	0	0	0	0	0	0	0	1	0	1		1H	20382140	20387164	-1		b:positive regulation of transcription by RNA polymerase II;b:regulation of transcription, DNA-templated;c:nucleus;m:DNA binding;m:DNA-binding transcription factor activity;m:protein dimerization activity;m:RNA polymerase II transcription regulatory region sequence-specific DNA binding	Flower development	R-ZJA-9609102
HORVU.MOREX.r3.1HG0008610	0	0	0	0	0	0	1	1	0	0	0	0	1	1	0	0	0	0	1	1	0.768391	-0.131721	-0.221159	-0.221159	0.768413	-0.0765014	1.01169	0.499223	0.792923	0.583485	0	0	0	0	0	0	0	0	0	0		1H	20454437	20460812	-1		b:positive regulation of transcription by RNA polymerase II;b:regulation of transcription, DNA-templated;c:nucleus;m:DNA binding;m:DNA-binding transcription factor activity;m:protein dimerization activity;m:RNA polymerase II transcription regulatory region sequence-specific DNA binding	Flower development	R-ZJA-9609102
HORVU.MOREX.r3.1HG0008620	0	0	0	1	1	1	0	1	0	0	0	0	0	0	1	1	2	1	1	2	386.952	-0.151823	-0.215139	-0.215139	0.247567	0.0338231	0.530233	0.189589	0.402495	0.0781949	0	0	0	0	0	0	0	0	0	0		1H	20536896	20542634	-1		b:transmembrane transport;c:integral component of endoplasmic reticulum membrane;c:integral component of Golgi membrane;m:3'-phosphoadenosine 5'-phosphosulfate transmembrane transporter activity;m:antiporter activity;m:transmembrane transporter activity
HORVU.MOREX.r3.1HG0008630	0	0	0	0	0	0	0	0	0	0	0	0	0	0	0	0	0	0	0	0	0																					1H	20551455	20552492	1		:
HORVU.MOREX.r3.1HG0008640	0	0	0	0	0	0	0	0	0	0	0	0	0	0	0	0	0	0	0	0	1725.01	-0.127065	-0.271777	-0.271777	-2.0357	-1.63144	-2.36425	-1.63073	-2.66743	-1.17141	0	0	0	-1	0	-1	0	-1	0	3		1H	20591330	20591869	-1		b:folic acid-containing compound metabolic process;m:dihydroneopterin aldolase activity	Folate biosynthesis;Biosynthesis of cofactors;Tetrahydrofolate biosynthesis I;Tetrahydrofolate biosynthesis II	ko00790;ko01240;R-TDI-1119265;R-TDI-1119523
HORVU.MOREX.r3.1HG0008650	0	0	0	0	0	0	0	0	0	0	0	0	0	0	0	0	0	0	0	0	1132.84	-0.11283	-0.230183	-0.230183	0.450341	0.0265818	0.914252	0.406432	1.17362	-0.347481	0	0	0	0	0	0	0	0	0	0		1H	20592129	20598014	-1		b:mRNA destabilization;c:cytoplasm;m:mRNA binding;m:RNA binding
HORVU.MOREX.r3.1HG0008660	0	0	0	0	0	0	0	0	0	0	0	0	0	0	0	0	0	0	0	0	1.00697	0.00758097	-0.173065	-0.173065	-1.44048	-1.08284	-0.353432	-0.871012	-0.964558	-1.61824	0	0	0	0	0	0	0	0	0	0		1H	20656862	20657602	-1		:
HORVU.MOREX.r3.1HG0008680	0	0	0	0	0	0	0	0	0	0	0	0	0	0	0	0	0	0	0	0	0.602382	0.164672	0.20515	0.20515	0.517705	-0.0910713	0.0909465	0.565976	0.185018	0.719835	0	0	0	0	0	0	0	0	0	0		1H	20661443	20665930	1		m:protein binding
HORVU.MOREX.r3.1HG0008690	0	0	0	0	0	0	1	1	0	0	0	0	1	1	0	1	1	0	1	1	0.981028	-0.0855755	-0.0590051	-0.0590051	-0.764837	-0.530179	0.143777	-0.747954	-0.36129	-0.880652	0	0	0	0	0	0	0	0	0	0		1H	20697597	20700892	-1		:
HORVU.MOREX.r3.1HG0008790	0	0	0	0	0	0	0	0	0	0	0	0	0	0	0	0	0	0	0	0	24.8592	-1.07793	-0.587283	-0.587283	-1.21847	-1.79728	-0.295484	-0.315197	-1.79886	-0.483493	0	0	0	0	0	0	0	0	0	0		1H	20738812	20744561	-1		b:lignin catabolic process;c:apoplast;m:copper ion binding;m:hydroquinone:oxygen oxidoreductase activity;m:oxidoreductase activity	Auxin signalling	R-ETE-5608118
HORVU.MOREX.r3.1HG0008810	0	0	0	0	0	0	0	0	0	0	0	0	0	0	0	0	0	0	0	0	35.1227	-0.47046	-0.218777	-0.218777	0.0158994	-0.607488	0.582096	0.315153	-0.00435007	0.0337811	0	0	0	0	0	0	0	0	0	0		1H	20811961	20813098	-1		:
HORVU.MOREX.r3.1HG0008820	0	0	1	0	1	0	0	0	0	0	0	1	0	1	0	0	0	1	0	1	551.032	0.0606035	-0.203696	-0.203696	0.0349279	-0.329771	0.140917	0.327537	-0.0677623	0.167463	0	0	0	0	0	0	0	0	0	0		1H	20816773	20819499	-1		b:transcription elongation from RNA polymerase II promoter;c:elongin complex;c:nucleus
HORVU.MOREX.r3.1HG0008840	0	0	0	0	0	0	1	1	0	0	0	0	1	1	0	0	0	0	1	1	0.050501	-0.0071575	-0.0112625	-0.0112625	-0.142138	-0.0907966	0	0	0	-0.139758	0	0	0	0	0	0	0	0	0	0		1H	20849423	20850848	-1		c:nucleus
HORVU.MOREX.r3.1HG0008860	0	0	0	0	0	0	1	1	0	0	0	0	0	0	0	1	1	0	1	1	23.0824	-0.332936	-0.0868314	-0.0868314	-0.209544	-0.0807729	-0.168357	-0.34054	-0.102428	-0.349837	0	0	0	0	0	0	0	0	0	0	Secreted protein with a CLE domain, Maintenance of the floral meristem (FM) and the vegetative shoot apical meristem (SAM [Source: Projected from Oryza sativa (Os02g0324400)]	1H	20930172	20931473	-1		:
HORVU.MOREX.r3.1HG0008890	0	0	0	0	0	0	0	0	0	0	0	0	0	0	0	0	0	0	0	0	1364.48	-0.00549083	0.00379633	0.00379633	-0.00519769	-0.16109	0.0527832	0.0929265	-0.434813	0.491618	0	0	0	0	0	0	0	0	0	0		1H	20940545	20945608	1		b:mRNA splicing, via spliceosome	IAA biosynthesis VI (via indole-3-acetamide)	R-CCP-1119388
HORVU.MOREX.r3.1HG0008900	0	0	1	1	1	0	0	0	1	0	1	1	0	1	0	1	1	1	1	1	64.7261	-0.198451	0.161829	0.161829	0.602389	0.448559	0.0279888	0.960213	0.904474	0.0767272	0	0	0	0	0	0	0	0	0	0	AT-hook motif nuclear-localized protein [Source:Projected from Arabidopsis thaliana (AT3G55560) UniProtKB/TrEMBL;Acc:A0A178VH84]	1H	20985238	20986705	-1		b:regulation of transcription, DNA-templated;c:nucleus;m:DNA binding;m:DNA-binding transcription factor activity;m:minor groove of adenine-thymine-rich DNA binding	Cellulose biosynthesis	R-PAV-1119314
HORVU.MOREX.r3.1HG0008910	0	0	0	0	0	0	1	1	0	0	0	0	1	1	0	1	1	0	1	1	0																					1H	21035310	21036509	-1		b:proteolysis;m:serine-type peptidase activity
HORVU.MOREX.r3.1HG0008930	0	0	0	0	0	0	0	0	0	0	0	0	0	0	0	0	0	0	0	0	0																					1H	21043962	21044462	-1		:
HORVU.MOREX.r3.1HG0008950	0	0	0	1	1	0	0	0	0	0	0	0	0	0	0	1	1	0	1	1	133.614	0.0544414	-0.0344217	-0.0344217	0.512438	0.540743	0.484662	0.468362	0.724968	0.249103	0	0	0	0	0	0	0	0	0	0		1H	21241389	21243784	1		b:histone lysine methylation;b:histone methylation;c:nucleus;m:histone-lysine N-methyltransferase activity;m:protein binding;m:zinc ion binding	Lysine degradation	ko00310
HORVU.MOREX.r3.1HG0008980	0	0	0	1	1	0	0	0	0	0	0	0	0	0	0	1	1	0	1	1	194.059	-0.146175	-0.0589121	-0.0589121	-0.0793794	-0.0302105	-0.588317	0.352797	-0.19052	0.0400878	0	0	0	0	0	0	0	0	0	0		1H	21387412	21389155	-1		:
HORVU.MOREX.r3.1HG0009000	0	0	0	0	0	0	0	0	0	0	0	0	0	0	0	0	0	0	0	0	0																					1H	21441486	21441910	-1		:
HORVU.MOREX.r3.1HG0009020	0	0	0	0	0	0	0	0	0	0	0	0	0	0	0	0	0	0	0	0	0.340469	0.0495688	0.0725172	0.0725172	-0.156197	0.0722429	-0.0629151	-0.130795	-0.70953	0.477779	0	0	0	0	0	0	0	0	0	0		1H	21448508	21449920	1		b:nucleobase-containing compound metabolic process;m:3'-5' exonuclease activity;m:nucleic acid binding
HORVU.MOREX.r3.1HG0009050	0	0	1	1	1	0	0	0	1	0	1	1	0	1	1	1	1	1	1	1	2774.45	-0.495384	-0.390808	-0.390808	-0.757423	-1.32302	-1.04889	0.384502	-0.955968	-0.3099	0	0	0	0	0	0	0	0	0	0		1H	21488716	21489588	-1		b:regulation of transcription, DNA-templated;m:DNA-binding transcription factor activity;m:sequence-specific DNA binding	Response to cold temperature	R-PAB-8879007
HORVU.MOREX.r3.1HG0009100	0	0	0	0	0	0	0	0	0	0	0	0	0	0	0	0	0	0	0	0	0.0386155	0	0.0179049	0.0179049	-0.0146605	0	0	0.0482001	0	0.0583918	0	0	0	0	0	0	0	0	0	0		1H	21627252	21629039	1		:
HORVU.MOREX.r3.1HG0009110	0	0	0	0	0	0	0	0	0	0	0	0	0	0	0	0	0	0	0	0	0.0386155	0	0.0179049	0.0179049	-0.0146605	0	0	0.0482001	0	0.0583918	0	0	0	0	0	0	0	0	0	0		1H	21631278	21633624	1		:
HORVU.MOREX.r3.1HG0009120	0	0	0	0	0	0	0	0	0	0	0	0	0	0	0	0	0	0	0	0	1.22209	-0.0323249	-0.033332	-0.033332	-0.873866	-0.379626	-0.203982	-0.844568	-0.484209	-1.02232	0	0	0	0	0	0	0	0	0	0		1H	21742867	21745553	1		:
HORVU.MOREX.r3.1HG0009210	0	0	0	1	1	0	0	0	0	0	0	0	0	0	0	1	1	0	1	1	93.7263	0.105471	-0.0305132	-0.0305132	1.23236	0.595607	1.26937	1.09397	3.51684	-1.83011	0	0	0	0	0	0	0	1	0	1		1H	22084321	22088312	1		c:endoplasmic reticulum	Spermidine biosynthesis;Spermine biosynthesis	R-CCD-1119343;R-CCD-1119317
HORVU.MOREX.r3.1HG0009220	0	0	0	0	0	0	0	0	0	0	0	0	0	0	0	0	0	0	0	0	0.126611	-0.0071575	0.0179049	0.0179049	0.112817	0.0414297	0	0.114313	0.0178951	0.157467	0	0	0	0	0	0	0	0	0	0		1H	22091993	22092613	-1		m:manganese ion binding	Lysine biosynthesis II;Cytosolic glycolysis;Lysine biosynthesis I	R-FVE-1119283;R-FVE-1119570;R-FVE-1119273
HORVU.MOREX.r3.1HG0009270	0	0	0	0	0	0	0	0	0	0	0	0	0	0	0	0	0	0	0	0	0																					1H	22153955	22154628	-1		:
HORVU.MOREX.r3.1HG0009360	0	0	0	0	0	0	0	0	0	0	0	0	0	0	0	0	0	0	0	0	576.882	0.0514892	-0.00953311	-0.00953311	0.940061	0.648924	1.14178	0.937892	1.05823	0.792852	0	0	0	0	0	0	0	0	0	0		1H	22297960	22301225	-1		:
HORVU.MOREX.r3.1HG0009380	0	0	0	0	0	0	0	0	0	0	0	0	0	0	0	0	0	0	0	0	0																					1H	22320560	22320902	-1		b:defense response to fungus;c:extracellular region
HORVU.MOREX.r3.1HG0009390	0	0	0	0	0	0	0	0	0	0	0	0	0	0	0	0	0	0	0	0	0.442083	-0.066742	0.0884743	0.0884743	0.304309	0.136943	-0.265414	0.394789	0.299613	0.17732	0	0	0	0	0	0	0	0	0	0		1H	22321663	22325012	-1		m:protein binding	Anther and pollen development	R-FVE-8986768
HORVU.MOREX.r3.1HG0009400	0	0	0	0	0	0	1	1	0	0	0	0	0	0	0	1	1	0	1	1	1.52398	-0.0582219	0.139343	0.139343	2.13433	0.92715	0.438014	1.06136	2.24388	1.12735	0	0	0	0	0	0	0	0	0	0		1H	22349039	22352462	1		b:protein phosphorylation;m:ATP binding;m:protein binding;m:protein kinase activity	Anther and pollen development	R-MGU-8986768
HORVU.MOREX.r3.1HG0009420	0	0	0	0	0	0	0	0	0	0	0	0	0	0	0	0	0	0	0	0	137.39	-0.00140062	0.116263	0.116263	0.627653	0.114478	1.0417	0.657446	1.15417	0.0184682	0	0	0	0	0	0	0	0	0	0		1H	22382250	22386447	1		b:potassium ion transmembrane transport;c:integral component of membrane;c:membrane;m:potassium ion transmembrane transporter activity
HORVU.MOREX.r3.1HG0009450	0	0	1	0	1	0	0	0	1	0	1	1	0	1	0	0	0	1	0	1	5.35824	-0.119182	-0.0337093	-0.0337093	2.99267	1.05712	0.679513	0.551293	0.0658877	5.36244	0	0	0	1	0	0	0	0	1	2		1H	22434837	22435414	1		c:integral component of membrane;c:membrane	HSFA7/ HSFA6B-regulatory network-induced by drought and ABA.	R-OSA-9623703
HORVU.MOREX.r3.1HG0009460	0	0	0	0	0	0	0	0	0	0	0	0	0	0	0	0	0	0	0	0	35.1165	-0.247687	-0.0287239	-0.0287239	-0.841184	-0.751894	-1.23925	-0.469703	-0.284764	-1.46145	0	0	0	0	0	0	0	0	0	0		1H	22443010	22444324	1		:
HORVU.MOREX.r3.1HG0009470	0	0	0	0	0	0	0	0	0	0	0	0	0	0	0	0	0	0	0	0	0.37082	0.177448	0.123924	0.123924	-0.177723	0	-0.450165	0.360511	-0.439769	0.231099	0	0	0	0	0	0	0	0	0	0		1H	22494195	22495346	1		b:nucleobase-containing compound metabolic process;m:3'-5' exonuclease activity;m:nucleic acid binding
HORVU.MOREX.r3.1HG0009480	0	0	0	0	0	0	0	0	0	0	0	0	0	0	0	0	0	0	0	0	14.0635	0.180692	0.0992683	0.0992683	1.23837	1.117	1.73905	0.477613	1.38821	1.04148	0	0	0	0	0	0	0	0	0	0		1H	22509100	22511103	-1		b:phosphorylation;b:protein phosphorylation;c:integral component of membrane;c:plasma membrane;m:ATP binding;m:carbohydrate binding;m:kinase activity;m:nucleotide binding;m:protein kinase activity;m:transferase activity	Root-specific gene network of NAC10_TF induced by drought, salinity, and ABA ;Response to Drought	R-OSA-9636884;R-OSA-9623744
HORVU.MOREX.r3.1HG0009490	0	0	0	0	0	0	0	0	0	0	0	0	0	0	0	0	0	0	0	0	4.61249	-0.0138417	0.181012	0.181012	1.31927	0.888252	2.06118	0.606416	1.40363	1.17744	0	0	0	0	0	0	0	0	0	0		1H	22513114	22515114	-1		b:phosphorylation;b:protein phosphorylation;c:integral component of membrane;c:plasma membrane;m:ATP binding;m:carbohydrate binding;m:kinase activity;m:nucleotide binding;m:protein kinase activity;m:transferase activity	Root-specific gene network of NAC10_TF induced by drought, salinity, and ABA ;Response to Drought	R-OSA-9636884;R-OSA-9623744
HORVU.MOREX.r3.1HG0009610	0	0	0	0	0	0	0	0	0	0	0	0	0	0	0	0	0	0	0	0	0.145713	0.0220098	0.0397804	0.0397804	0.144687	0	0.0273899	0.14737	0.166508	0.0583918	0	0	0	0	0	0	0	0	0	0		1H	22575008	22575943	1		m:UDP-glycosyltransferase activity	Cytokinins-O-glucoside biosynthesis	R-PAB-1119473
HORVU.MOREX.r3.1HG0009630	0	0	0	0	0	0	0	0	0	0	0	0	0	0	0	0	0	0	0	0	0.277168	0.0138285	0.0067638	0.0067638	0.294736	0.118443	0.109071	-0.0201812	0.0164465	0.386956	0	0	0	0	0	0	0	0	0	0		1H	22591951	22593252	1		m:ATP binding;m:carbohydrate binding	Root-specific gene network of NAC10_TF induced by drought, salinity, and ABA ;Response to Drought	R-OSA-9636884;R-OSA-9623744
HORVU.MOREX.r3.1HG0009640	0	0	0	0	0	0	0	0	0	0	0	0	0	0	0	0	0	0	0	0	0.57444	-0.0660766	-0.0422343	-0.0422343	-0.631425	-0.0381633	-0.357676	-0.17603	-1.2782	0.380264	0	0	0	0	0	0	0	0	0	0		1H	22593495	22594138	1		:
HORVU.MOREX.r3.1HG0009650	0	0	0	0	0	0	0	0	0	0	0	0	0	0	0	0	0	0	0	0	0.143714	0.0220098	0.0324885	0.0324885	0.112817	0	0.0273899	0.114313	0.0178951	0.157467	0	0	0	0	0	0	0	0	0	0		1H	22601443	22602357	1		b:protein phosphorylation;m:ATP binding;m:protein kinase activity	Root-specific gene network of NAC10_TF induced by drought, salinity, and ABA ;Response to Drought	R-OSA-9636884;R-OSA-9623744
HORVU.MOREX.r3.1HG0009670	0	0	0	0	0	0	0	0	0	0	0	0	0	0	0	0	0	0	0	0	0																					1H	22640115	22640618	-1		:
HORVU.MOREX.r3.1HG0009680	0	0	0	0	0	0	0	0	0	0	0	0	0	0	0	0	0	0	0	0	0.791189	0.149067	0.0707606	0.0707606	1.38361	-0.00969492	0.84052	0.694443	1.31022	0.864066	0	0	0	0	0	0	0	0	0	0		1H	22655335	22656156	1		b:ATP synthesis coupled electron transport;m:NADH dehydrogenase (ubiquinone) activity	Oxidative phosphorylation	ko00190
HORVU.MOREX.r3.1HG0009730	0	0	0	0	0	0	0	0	0	0	0	0	0	0	0	0	0	0	0	0	0																					1H	22714112	22714723	-1		:
HORVU.MOREX.r3.1HG0009740	0	0	0	0	0	0	0	0	0	0	0	0	0	0	0	0	0	0	0	0	0																					1H	22740693	22745070	-1		:
HORVU.MOREX.r3.1HG0009760	0	0	0	0	0	0	0	0	0	0	0	0	0	0	0	0	0	0	0	0	0																					1H	22752281	22755301	1		m:GTP binding;m:GTPase activity	Ribosome biogenesis in eukaryotes	ko03008
HORVU.MOREX.r3.1HG0009770	0	0	0	0	0	0	0	0	0	0	0	0	0	0	0	0	0	0	0	0	13.7034	-0.320652	-0.395267	-0.395267	-0.351898	-0.501038	-0.738962	0.318728	-0.801905	0.378082	0	0	0	0	0	0	0	0	0	0		1H	22764922	22765573	-1		:
HORVU.MOREX.r3.1HG0009810	0	0	0	0	0	0	0	0	0	0	0	0	0	0	0	0	0	0	0	0	15.0738	-0.332051	-0.400619	-0.400619	-0.422035	-0.521454	-0.787836	0.177109	-0.882384	0.345446	0	0	0	0	0	0	0	0	0	0		1H	22785853	22786504	-1		:
HORVU.MOREX.r3.1HG0009860	0	0	0	0	0	0	0	0	0	0	0	0	0	0	0	0	0	0	0	0	18.3398	0.00441887	-0.0592963	-0.0592963	-0.475037	-0.785986	-0.780451	0.372042	-1.59421	1.59629	0	0	0	0	0	0	0	0	0	0		1H	22920619	22921594	-1		b:regulation of transcription, DNA-templated
HORVU.MOREX.r3.1HG0009870	0	0	0	0	0	0	0	0	0	0	0	0	0	0	0	0	0	0	0	0	0																					1H	22972624	22973712	1		m:ATP binding;m:nucleic acid binding;m:RNA helicase activity	Spliceosome;Activation of pre-replication complex	ko03040;R-BNA-9645850
HORVU.MOREX.r3.1HG0009920	0	0	0	0	0	0	0	0	0	0	0	0	0	0	0	0	0	0	0	0	3.27834	-0.0379143	0.0947825	0.0947825	0.332625	0.887414	-0.526608	0.323488	-0.968549	0.986873	0	0	0	0	0	0	0	0	0	0		1H	23009935	23011347	-1		b:nucleobase-containing compound metabolic process;m:3'-5' exonuclease activity;m:nucleic acid binding
HORVU.MOREX.r3.1HG0009930	0	0	0	0	0	0	0	0	0	0	0	0	0	0	0	0	0	0	0	0	83.6477	-0.263228	-0.133172	-0.133172	-1.15725	-0.850376	-1.35872	-1.04352	-0.888054	-1.35289	0	0	0	0	0	0	0	0	0	0		1H	23153371	23154208	1		b:lipid transport;m:lipid binding
HORVU.MOREX.r3.1HG0009940	0	0	0	0	0	0	0	0	0	0	0	0	0	0	0	0	0	0	0	0	0.280416	-0.0101718	0.00434652	0.00434652	-0.394237	-0.0234181	-0.104836	-0.150139	0	-0.416251	0	0	0	0	0	0	0	0	0	0		1H	23155526	23156184	1		:
HORVU.MOREX.r3.1HG0009950	0	0	0	0	0	0	0	0	0	0	0	0	0	0	0	0	0	0	0	0	60.5423	-0.263376	-0.115304	-0.115304	-1.07579	-0.654267	-1.38556	-1.01639	-0.738968	-1.30946	0	0	0	0	0	0	0	0	0	0		1H	23171525	23172058	1		b:lipid transport;m:lipid binding
HORVU.MOREX.r3.1HG0009960	0	0	0	0	0	0	0	0	0	0	0	0	0	0	0	0	0	0	0	0	0.217243	-0.0217412	0.00332121	0.00332121	-0.234601	-0.0246834	0	-0.150139	0	-0.236427	0	0	0	0	0	0	0	0	0	0		1H	23173580	23174238	1		:
HORVU.MOREX.r3.1HG0010020	0	0	0	0	0	0	0	0	0	0	0	0	0	0	0	0	0	0	0	0	0																					1H	23464558	23465112	1		b:defense response;m:ADP binding	Jasmonic acid signaling	R-OGU-6787011
HORVU.MOREX.r3.1HG0010030	0	0	0	0	0	0	0	0	0	0	0	0	0	0	0	0	0	0	0	0	0																					1H	23465239	23466681	1		b:defense response	Maternal tissue PCD	R-OSA-9623513
HORVU.MOREX.r3.1HG0010060	0	0	0	0	0	0	0	0	0	0	0	0	0	0	0	0	0	0	0	0	0																					1H	23488842	23489918	1		c:integral component of membrane
HORVU.MOREX.r3.1HG0010070	0	0	0	0	0	0	0	0	0	0	0	0	0	0	0	0	0	0	0	0	0																					1H	23495040	23495533	1		:
HORVU.MOREX.r3.1HG0010080	0	0	0	0	0	0	0	0	0	0	0	0	0	0	0	0	0	0	0	0	0.84567	-0.0998402	0.219903	0.219903	0.481035	0.272571	-0.18068	0.349557	0.775821	0.0553786	0	0	0	0	0	0	0	0	0	0		1H	23545919	23549762	-1		m:protein binding	Anther and pollen development	R-FVE-8986768
HORVU.MOREX.r3.1HG0010090	0	0	0	0	0	0	0	0	0	0	0	0	0	0	0	0	0	0	0	0	1.28755	-0.152618	0.106172	0.106172	2.60936	1.46303	0.810914	1.78641	2.65411	1.91481	0	0	0	0	0	0	0	0	0	0		1H	23562795	23566212	1		b:protein phosphorylation;m:ATP binding;m:protein binding;m:protein kinase activity	Anther and pollen development	R-CSI-8986768
HORVU.MOREX.r3.1HG0010130	0	0	0	0	0	0	0	0	0	0	0	0	0	0	0	0	0	0	0	0	0.0738086	-0.0071575	0.00332121	0.00332121	-0.0783993	0.0414297	0	-0.0840262	-0.08118	0	0	0	0	0	0	0	0	0	0	0		1H	23785513	23788354	-1		:
HORVU.MOREX.r3.1HG0010140	0	0	0	0	0	0	0	0	0	0	0	0	0	0	0	0	0	0	0	0	0.265407	0.0631035	0.00555596	0.00555596	-0.0243283	-0.105276	0.0316859	0.0557602	0.0270996	-0.0650842	0	0	0	0	0	0	0	0	0	0		1H	23810028	23812447	1		c:integral component of membrane;c:membrane
HORVU.MOREX.r3.1HG0010170	0	0	0	0	0	0	0	0	0	0	0	0	0	0	0	0	0	0	0	0	0.202234	0.0267808	0.00404113	0.00404113	0.0662498	-0.0907966	0.093503	0.0482001	0.0200455	0.0654085	0	0	0	0	0	0	0	0	0	0		1H	23841245	23843321	1		c:integral component of membrane;c:membrane
HORVU.MOREX.r3.1HG0010270	0	0	0	0	0	0	0	0	0	0	0	0	0	0	0	0	0	0	0	0	0.167221	-0.0217412	-0.0112625	-0.0112625	-0.0151833	-0.0246834	0	0.0482001	-0.180255	0.157467	0	0	0	0	0	0	0	0	0	0		1H	23987825	23988355	-1		:	Aminoacyl-tRNA biosynthesis;DNA replication Initiation;Activation of pre-replication complex;Assembly of pre-replication complex	ko00970;R-ETE-9675824;R-ETE-9645850;R-ETE-9640882
HORVU.MOREX.r3.1HG0010310	0	0	0	0	0	0	0	0	0	0	0	0	0	0	0	0	0	0	0	0	0.195601	0.0220098	0.0324885	0.0324885	0.112817	0	0.0273899	0.114313	0.11697	0.0583918	0	0	0	0	0	0	0	0	0	0		1H	24062752	24063411	1		:
HORVU.MOREX.r3.1HG0010330	0	0	0	0	0	0	0	0	1	0	1	0	0	0	1	0	1	1	0	1	163.971	-0.336249	-0.240217	-0.240217	-0.892308	-1.04588	-1.36405	-0.0112656	-1.28909	-0.155517	0	0	0	0	0	0	0	0	0	0		1H	24139793	24140691	1		:
HORVU.MOREX.r3.1HG0010340	0	0	0	0	0	0	0	0	0	0	0	0	0	0	0	0	0	0	0	0	21.2627	-0.297517	0.236945	0.236945	-0.900596	-0.661306	-1.33739	-0.628326	-0.400759	-1.29347	0	0	0	0	0	0	0	0	0	0		1H	24152467	24153336	-1		b:lipid transport;m:lipid binding
HORVU.MOREX.r3.1HG0010350	0	0	0	0	0	0	0	0	0	0	0	0	0	0	0	0	0	0	0	0	7.06165	0.189827	-0.164798	-0.164798	-0.128022	0.284082	-0.92684	0.551199	-1.27688	1.44455	0	0	0	0	0	0	0	0	0	0		1H	24196572	24198051	1		b:nucleobase-containing compound metabolic process;m:3'-5' exonuclease activity;m:nucleic acid binding
HORVU.MOREX.r3.1HG0010370	0	0	1	0	1	0	0	0	0	0	0	1	0	1	0	0	0	1	0	1	597.643	0.178146	0.161675	0.161675	1.19915	0.694904	1.46692	1.16105	1.47792	0.800351	0	0	0	0	0	0	0	0	0	0	Nuclear pore complex protein NUP107 [Source:Projected from Arabidopsis thaliana (AT3G14120) UniProtKB/Swiss-Prot;Acc:Q8L748]	1H	24252084	24261147	-1		c:nuclear envelope;c:nuclear pore;m:structural constituent of nuclear pore	Nucleocytoplasmic transport	ko03013
HORVU.MOREX.r3.1HG0010380	0	0	1	0	1	0	0	0	0	0	0	1	0	1	0	0	0	1	0	1	0.29293	0.0103144	0.045702	0.045702	-0.0212645	0.0422025	0.0273899	-0.0840262	0	0.0681204	0	0	0	0	0	0	0	0	0	0		1H	24265848	24266880	1		:
HORVU.MOREX.r3.1HG0010400	0	0	0	0	0	0	0	0	0	0	0	0	0	0	0	0	0	0	0	0	0																					1H	24278786	24279073	-1		m:protein dimerization activity	IAA biosynthesis I	R-FVE-1119486
HORVU.MOREX.r3.1HG0010450	0	0	0	0	0	0	0	0	0	0	0	0	0	0	0	0	0	0	0	0	856.469	-0.132717	0.108671	0.108671	0.121165	0.373463	-0.156084	0.0885149	0.28037	0.0068076	0	0	0	0	0	0	0	0	0	0		1H	24311973	24314309	-1		c:membrane;m:ABC-type transporter activity;m:ATP binding	ABC transporters;Isoleucine biosynthesis from threonine;Valine biosynthesis	ko02010;R-FVE-1119460;R-FVE-1119600
HORVU.MOREX.r3.1HG0010470	0	0	1	1	1	1	0	1	0	0	0	1	0	1	1	1	2	2	1	2	2509.26	0.0721196	-0.0728316	-0.0728316	0.413222	0.540826	0.376503	0.285238	-0.0483829	1.06218	0	0	0	0	0	0	0	0	0	0		1H	24632159	24636657	1		m:nucleic acid binding;m:RNA binding;m:zinc ion binding	Spliceosome;Regulation of leaf development	ko03040;R-OSA-9627657
HORVU.MOREX.r3.1HG0010480	0	0	0	0	0	0	0	0	0	0	0	0	0	0	0	0	0	0	0	0	0																					1H	24656588	24657061	1		:
HORVU.MOREX.r3.1HG0010490	0	0	0	0	0	0	0	0	0	0	0	0	0	0	0	0	0	0	0	0	1319.48	-0.1035	0.212872	0.212872	0.244739	0.0336303	0.414308	0.273285	-0.0994074	0.634277	0	0	0	0	0	0	0	0	0	0		1H	24677344	24679026	-1		b:regulation of phosphoprotein phosphatase activity;b:regulation of signal transduction;m:protein phosphatase inhibitor activity
HORVU.MOREX.r3.1HG0010520	0	0	0	0	0	0	0	0	0	0	0	0	0	0	0	0	0	0	0	0	0																					1H	24703596	24705940	-1		m:DNA-binding transcription factor activity
HORVU.MOREX.r3.1HG0010530	0	0	0	0	0	0	0	0	0	0	0	0	0	0	0	0	0	0	0	0	156.294	-0.279399	-0.358768	-0.358768	-1.22987	-1.54804	-1.27588	-0.65356	-1.59535	-0.791182	0	0	0	0	0	0	0	0	0	0		1H	24804526	24809130	1		b:organic substance metabolic process;m:metal ion binding;m:oxidoreductase activity;m:zinc ion binding	Naphthalene degradation;Chloroalkane and chloroalkene degradation;Pyruvate metabolism;Drug metabolism - cytochrome P450;Metabolism of xenobiotics by cytochrome P450;Fatty acid degradation;Glycolysis / Gluconeogenesis;Tyrosine metabolism;Retinol metabolism;Phenylalanine degradation III	ko00626;ko00625;ko00620;ko00982;ko00980;ko00071;ko00010;ko00350;ko00830;R-OEU-1119267
HORVU.MOREX.r3.1HG0010600	0	0	0	1	1	0	0	0	0	0	0	0	0	0	0	1	1	0	1	1	22.4141	-0.342575	-0.201899	-0.201899	-1.60594	-1.36966	-1.93165	-1.18627	-1.1128	-1.94817	0	0	0	0	0	0	0	0	0	0		1H	24930426	24931964	1		b:carboxylic acid metabolic process;b:cellular amino acid metabolic process;c:cytoplasm;m:carbon-carbon lyase activity;m:carboxy-lyase activity;m:catalytic activity;m:pyridoxal phosphate binding	Phenylalanine metabolism;Indole alkaloid biosynthesis;Tyrosine metabolism;Betalain biosynthesis;Tryptophan metabolism;Isoquinoline alkaloid biosynthesis;IAA biosynthesis I;Secologanin and strictosidine biosynthesis;Hydroxycinnamic acid serotonin amides biosynthesis	ko00360;ko00901;ko00350;ko00965;ko00380;ko00950;R-OPU-1119486;R-OPU-1119438;R-OPU-1119344
HORVU.MOREX.r3.1HG0010610	0	0	0	0	0	0	0	0	1	0	1	1	0	1	0	0	0	1	0	1	155.256	0.0462585	0.209572	0.209572	0.488115	0.729247	0.409729	0.331475	0.300031	0.690328	0	0	0	0	0	0	0	0	0	0		1H	24974702	24975771	1		m:protein binding	Intracellular auxin transport	R-CCL-8868949
HORVU.MOREX.r3.1HG0010620	0	0	0	0	0	0	0	0	0	0	0	0	0	0	0	0	0	0	0	0	0																					1H	25043875	25045116	1		b:DNA repair;b:telomere maintenance;m:DNA helicase activity	Fanconi anemia pathway;DNA replication;Homologous recombination;Mismatch repair;Nucleotide excision repair	ko03460;ko03030;ko03440;ko03430;ko03420
HORVU.MOREX.r3.1HG0010640	0	0	0	0	0	0	0	0	0	0	0	0	0	0	0	0	0	0	0	0	56.6282	-0.655631	-0.892732	-0.892732	-3.39398	-3.72459	-2.66619	-1.65082	-4.70418	-1.30782	0	0	0	-1	-1	-1	0	-1	0	4		1H	25065100	25067418	1		b:carbohydrate transmembrane transport;b:carbohydrate transport;c:integral component of membrane;c:membrane;c:plasma membrane;m:sugar transmembrane transporter activity
HORVU.MOREX.r3.1HG0010650	0	0	0	0	0	0	0	0	0	0	0	0	0	0	0	0	0	0	0	0	2137.71	-0.0181576	-0.144497	-0.144497	-2.03604	-1.84298	-2.34663	-1.25943	-2.36689	-1.22456	0	0	0	-1	0	-1	0	-1	0	3		1H	25071991	25072755	1		b:defense response	Jasmonic acid signaling	R-ATA-6787011
HORVU.MOREX.r3.1HG0010660	0	0	2	3	3	3	0	3	2	0	2	2	0	2	3	3	3	3	3	3	2182.66	-0.160509	0.212934	0.212934	-0.20759	-0.0982962	-0.461414	-0.091909	-0.575392	0.223518	0	0	0	0	0	0	0	0	0	0		1H	25076566	25077284	1		b:defense response	Jasmonic acid signaling	R-ATA-6787011
HORVU.MOREX.r3.1HG0010690	0	0	0	0	0	0	0	0	0	0	0	0	0	0	0	0	0	0	0	0	0																					1H	25175542	25175931	-1		:
HORVU.MOREX.r3.1HG0010700	0	0	0	0	0	0	0	0	0	0	0	0	0	0	0	0	0	0	0	0	0																					1H	25227281	25228446	-1		:
HORVU.MOREX.r3.1HG0010720	0	0	0	0	0	0	0	0	0	0	0	0	0	0	0	0	0	0	0	0	0																					1H	25304879	25307299	-1		:
HORVU.MOREX.r3.1HG0010730	0	0	0	0	0	0	0	0	0	0	0	0	0	0	0	0	0	0	0	0	0.873822	-0.223241	-0.0991048	-0.0991048	1.80845	0.867814	0.621395	1.10285	0.651775	2.37114	0	0	0	0	0	0	0	0	0	0		1H	25342180	25343118	1		b:transposition
HORVU.MOREX.r3.1HG0010750	0	0	0	0	0	0	0	0	0	0	0	0	0	0	0	0	0	0	0	0	0																					1H	25426261	25429786	1		:
HORVU.MOREX.r3.1HG0010780	0	0	1	1	2	0	0	0	0	0	0	1	0	1	0	1	1	1	1	2	5.75026	0.592616	-0.0427702	-0.0427702	-0.382534	0.380246	-0.941496	-0.104293	0.403371	-0.826428	0	0	0	0	0	0	0	0	0	0		1H	25519259	25519531	1		:
HORVU.MOREX.r3.1HG0010790	0	0	1	1	2	0	0	0	0	0	0	1	0	1	0	1	1	1	1	2	8.12531	0.315093	-0.182294	-0.182294	-0.64847	-0.411582	-0.784658	-0.468673	-0.51942	-0.708076	0	0	0	0	0	0	0	0	0	0		1H	25519674	25524957	1		c:cellular anatomical entity;m:actin binding
HORVU.MOREX.r3.1HG0010800	0	0	0	1	1	0	0	0	0	0	0	0	0	0	0	1	1	0	1	1	242.325	-0.264717	0.00793252	0.00793252	-0.0506442	0.113655	-0.714439	0.304281	-0.198745	0.153706	0	0	0	0	0	0	0	0	0	0		1H	25580810	25582447	1		:
HORVU.MOREX.r3.1HG0010810	0	0	0	0	0	0	0	0	0	0	0	0	0	0	0	0	0	0	0	0	0.0867496	0.0365935	0	0	0.0490783	0	0.093503	0	0	0.157467	0	0	0	0	0	0	0	0	0	0		1H	25586834	25587494	1		:
HORVU.MOREX.r3.1HG0010840	0	0	0	0	0	0	0	0	0	0	0	0	0	0	0	0	0	0	0	0	0.0406549	-0.0071575	-0.0112625	-0.0112625	-0.142138	-0.0907966	0	0	0	-0.139758	0	0	0	0	0	0	0	0	0	0		1H	25635364	25635675	-1		:
HORVU.MOREX.r3.1HG0010890	0	0	1	3	3	1	1	2	1	0	1	1	0	1	1	4	4	2	4	4	24599.4	0.353657	0.224036	0.224036	-1.00582	-0.14843	-1.13942	-1.32523	-2.4197	-0.400888	0	0	0	0	0	0	0	-1	0	1		1H	25695616	25698464	1		:	Necroptosis;Protein processing in endoplasmic reticulum;Endocytosis;Phagosome;Response to Aluminum stress	ko04217;ko04141;ko04144;ko04145;R-TDI-9639136
HORVU.MOREX.r3.1HG0010920	0	0	0	0	0	0	0	0	1	0	1	1	0	1	0	0	0	1	0	1	117.865	-0.184865	-0.242892	-0.242892	0.23018	0.945475	-0.412459	-0.037908	0.0305548	0.312574	0	0	0	0	0	0	0	0	0	0	Bacterial-type ATP binding cassette (ABC) transporter, Al toleranc [Source: Projected from Oryza sativa (Os05g0119000)]	1H	25739743	25741504	-1		b:response to aluminum ion;b:UDP-glucose transmembrane transport;c:plasma membrane;c:vesicle membrane;m:UDP-glucose transmembrane transporter activity	Response to Aluminum stress	R-TDI-9639136
HORVU.MOREX.r3.1HG0010930	0	0	0	0	0	0	1	1	1	0	1	1	1	2	0	1	1	1	1	2	345.37	-0.0630462	-0.297434	-0.297434	-0.335581	-0.383236	-0.348329	-0.241742	0.0775415	-0.773297	0	0	0	0	0	0	0	0	0	0		1H	25742393	25745210	-1		:	Response to Aluminum stress	R-TTU-9639136
HORVU.MOREX.r3.1HG0010950	0	0	0	0	0	0	0	0	0	0	0	0	0	0	0	0	0	0	0	0	0.894434	0.115838	-0.0310315	-0.0310315	-1.80369	-0.367531	-1.07097	-0.585959	-1.03271	-1.82789	0	0	0	0	0	0	0	0	0	0		1H	25758227	25758934	1		:	Cytokinins-O-glucoside biosynthesis	R-JCU-1119473
HORVU.MOREX.r3.1HG0010970	0	0	0	1	1	0	0	0	0	0	0	0	0	0	0	1	1	0	1	1	19.3529	-0.100105	-0.303004	-0.303004	0.0605088	0.0973662	-0.666458	0.876266	0.357083	-0.357692	0	0	0	0	0	0	0	0	0	0		1H	26128483	26129495	1		b:plant organ development;c:nucleus;m:DNA binding;m:DNA-binding transcription factor activity
HORVU.MOREX.r3.1HG0010980	0	0	0	0	0	0	0	0	0	0	0	0	0	0	0	0	0	0	0	0	0.176191	0.00842459	-0.0293211	-0.0293211	-0.100299	-0.0246834	-0.0387233	0	0.0187922	-0.146765	0	0	0	0	0	0	0	0	0	0		1H	26243486	26244243	1		c:apoplast;c:cell wall;m:manganese ion binding	Maturation	R-CAN-9675782
HORVU.MOREX.r3.1HG0010990	0	0	0	0	0	0	0	0	0	0	0	0	0	0	0	0	0	0	0	0	0																					1H	26293168	26293925	1		m:manganese ion binding	Maturation	R-CAN-9675782
HORVU.MOREX.r3.1HG0011010	0	0	0	0	0	0	0	0	0	0	0	0	0	0	0	0	0	0	0	0	0.499728	-0.083379	0.184562	0.184562	0.880229	0.0594374	0	0.831524	1.01384	0.316811	0	0	0	0	0	0	0	0	0	0		1H	26308627	26308965	1		:
HORVU.MOREX.r3.1HG0011020	0	0	1	2	2	0	0	0	1	0	1	1	0	1	0	2	2	1	2	2	808.825	-0.0909095	-0.0909004	-0.0909004	-0.16718	0.147433	-0.215092	-0.444454	-0.0646444	-0.260586	0	0	0	0	0	0	0	0	0	0		1H	26310692	26314459	1		m:hydrolase activity, acting on ester bonds	TCA cycle (plant)	R-TUR-1119533
HORVU.MOREX.r3.1HG0011080	0	0	0	0	0	0	0	0	0	0	0	0	0	0	0	0	0	0	0	0	0																					1H	26346006	26349137	-1		:
HORVU.MOREX.r3.1HG0011090	0	0	0	0	0	0	0	0	0	0	0	0	0	0	0	0	0	0	0	0	0																					1H	26359594	26360437	1		c:integral component of membrane;c:plasma membrane
HORVU.MOREX.r3.1HG0011100	0	0	0	0	0	0	0	0	0	0	0	0	0	0	0	0	0	0	0	0	0																					1H	26377758	26378515	-1		m:manganese ion binding	Maturation	R-CAN-9675782
HORVU.MOREX.r3.1HG0011110	0	0	0	0	0	0	0	0	0	0	0	0	0	0	0	0	0	0	0	0	341.349	-0.0984158	0.052221	0.052221	0.463466	0.0556541	0.836248	0.45439	0.0213481	1.00387	0	0	0	0	0	0	0	0	0	0		1H	26476764	26479657	-1		m:protein binding	Ras signaling pathway;Strigolactone signaling	ko04014;R-ATH-5654828
HORVU.MOREX.r3.1HG0011130	0	0	0	0	0	0	0	0	0	0	0	0	0	0	0	0	0	0	0	0	0																					1H	26598686	26599459	1		:
HORVU.MOREX.r3.1HG0011140	0	0	1	1	1	0	0	0	1	0	1	1	0	1	0	1	1	1	1	1	0																					1H	26639586	26640378	1		:
HORVU.MOREX.r3.1HG0011170	0	0	1	1	1	0	0	0	0	0	0	1	0	1	0	1	1	1	1	1	373.984	-0.0984357	-0.0144522	-0.0144522	0.0881062	0.437626	-0.169348	-0.0324932	0.699406	-0.556515	0	0	0	0	0	0	0	0	0	0		1H	26648449	26649643	-1		:
HORVU.MOREX.r3.1HG0011180	0	0	0	1	1	0	0	0	0	0	0	0	0	0	0	1	1	0	1	1	578.093	0.316847	0.273741	0.273741	0.812805	0.538692	1.04146	0.705629	0.557573	1.04958	0	0	0	0	0	0	0	0	0	0		1H	26914076	26919215	1		c:Ino80 complex
HORVU.MOREX.r3.1HG0011190	0	0	0	1	1	0	0	0	0	0	0	0	0	0	0	1	1	0	1	1	650.164	0.084184	0.00187223	0.00187223	0.713166	0.332727	1.09971	0.557508	1.59677	-0.19738	0	0	0	0	0	0	0	0	0	0		1H	26920150	26925603	-1		b:microtubule-based movement;c:microtubule;g:GO_1990939;m:ATP binding;m:microtubule binding;m:microtubule motor activity	Choline biosynthesis III	R-PAB-1119276
HORVU.MOREX.r3.1HG0011220	0	0	0	0	0	0	0	0	0	0	0	0	0	0	0	0	0	0	0	0	3.39721	0.267806	0.0172941	0.0172941	0.181739	0.0884292	-0.29305	0.782372	-0.610051	1.26247	0	0	0	0	0	0	0	0	0	0		1H	27043456	27045020	-1		b:nucleobase-containing compound metabolic process;m:3'-5' exonuclease activity;m:nucleic acid binding
HORVU.MOREX.r3.1HG0011250	0	0	0	0	0	0	0	0	0	0	0	0	0	0	0	0	0	0	0	0	39.7919	-0.0862439	0.234182	0.234182	1.26564	1.1276	1.45522	1.08585	1.4778	1.00707	0	0	0	0	0	0	0	0	0	0		1H	27073571	27076601	-1		m:protein binding	Intracellular auxin transport	R-ACH-8868949
HORVU.MOREX.r3.1HG0011260	0	0	0	0	0	0	0	0	0	0	0	0	0	0	0	0	0	0	0	0	0																					1H	27093607	27094101	-1		:
HORVU.MOREX.r3.1HG0011270	0	0	0	0	0	0	0	0	0	0	0	0	0	0	0	0	0	0	0	0	310.298	0.0791745	0.201443	0.201443	0.0850657	-0.510951	0.244824	0.437203	-0.229434	0.442718	0	0	0	0	0	0	0	0	0	0	Ribonuclease II, chloroplastic/mitochondrial [Source:Projected from Arabidopsis thaliana (AT5G02250) UniProtKB/Swiss-Prot;Acc:Q6NQJ6]	1H	27141276	27148410	-1		b:chloroplast organization;b:rRNA processing;c:chloroplast;c:mitochondrion;m:3'-5'-exoribonuclease activity;m:ribonuclease activity;m:RNA binding
HORVU.MOREX.r3.1HG0011280	0	0	0	0	0	0	0	0	0	0	0	0	0	0	0	0	0	0	0	0	0																					1H	27157102	27158389	1		c:clathrin-coated vesicle;c:Golgi apparatus	Endocytosis	ko04144
HORVU.MOREX.r3.1HG0011360	0	0	1	1	1	0	0	0	1	0	1	1	0	1	1	1	1	1	1	1	2695.59	0.0742741	-0.126363	-0.126363	-0.88511	-0.367853	-1.02245	-1.26819	-1.1927	-0.598668	0	0	0	0	0	0	0	0	0	0		1H	27495202	27497787	1		:
HORVU.MOREX.r3.1HG0011370	0	0	1	1	1	1	2	2	1	0	1	1	1	2	1	2	2	1	2	2	252.707	-0.0355253	-0.0683366	-0.0683366	0.139237	-0.0375985	0.135297	0.312668	0.0548667	0.264526	0	0	0	0	0	0	0	0	0	0	Thylakoid membrane protein TERC, chloroplastic [Source:Projected from Arabidopsis thaliana (AT5G12130) UniProtKB/Swiss-Prot;Acc:F4JZG9]	1H	27497901	27506248	-1		b:seedling development;b:thylakoid membrane organization;c:chloroplast thylakoid;c:chloroplast thylakoid membrane;c:integral component of membrane
HORVU.MOREX.r3.1HG0011380	0	0	1	1	1	1	1	1	1	0	1	1	0	1	1	1	1	1	1	1	203.973	-0.146973	-0.019177	-0.019177	0.861037	0.544573	1.00818	0.985981	0.576536	1.15808	0	0	0	0	0	0	0	0	0	0		1H	27506664	27509509	1		:	SNAC1 transcription network involved in drought and salinity tolerance;Response to Drought	R-OSA-9627499;R-OSA-9623744
HORVU.MOREX.r3.1HG0011400	0	0	0	1	1	0	0	0	1	0	1	1	0	1	0	1	1	1	1	2	24.9038	0.101448	0.0214864	0.0214864	1.40211	0.916083	1.70706	1.31049	1.84328	0.910148	0	0	0	0	0	0	0	0	0	0		1H	27528767	27531247	1		m:protein binding	Intracellular auxin transport	R-CAN-8868949
HORVU.MOREX.r3.1HG0011440	0	0	0	0	0	0	0	0	0	0	0	0	0	0	0	0	0	0	0	0	27.5012	-0.370268	-0.474899	-0.474899	-0.64927	-1.08345	-0.741312	0.295572	-0.398993	-1.2074	0	0	0	0	0	0	0	0	0	0		1H	27553036	27554801	-1		b:carbohydrate metabolic process;c:anchored component of plasma membrane;m:hydrolase activity, hydrolyzing O-glycosyl compounds
HORVU.MOREX.r3.1HG0011450	0	0	0	0	0	0	0	0	0	0	0	0	0	0	0	0	0	0	0	0	36.173	-0.0852759	0.252529	0.252529	1.50117	0.847936	1.89001	1.51407	1.54041	1.40771	0	0	0	0	0	0	0	0	0	0		1H	27708959	27711541	1		m:protein binding	Intracellular auxin transport	R-ACH-8868949
HORVU.MOREX.r3.1HG0011510	0	0	0	0	0	0	1	1	0	0	0	0	0	0	0	1	1	0	1	1	20.4743	0.0790969	0.234636	0.234636	1.23039	0.541831	1.41136	1.45571	1.20612	1.21967	0	0	0	0	0	0	0	0	0	0		1H	27742290	27744587	1		m:protein binding	Intracellular auxin transport	R-ACH-8868949
HORVU.MOREX.r3.1HG0011540	0	0	0	0	0	0	1	1	0	0	0	0	0	0	0	1	1	0	1	1	0.687038	0.00639505	-0.251511	-0.251511	-1.24706	-0.882144	-0.645077	-0.344913	-1.30147	-0.733887	0	0	0	0	0	0	0	0	0	0		1H	27799861	27800952	-1		b:carbohydrate metabolic process;m:hydrolase activity, hydrolyzing O-glycosyl compounds
HORVU.MOREX.r3.1HG0011550	0	0	0	0	0	0	1	1	0	0	0	0	0	0	0	1	1	0	1	1	0.127793	0.014718	0.0324885	0.0324885	0.0172089	0	-0.0717799	0.114313	0.0674326	0	0	0	0	0	0	0	0	0	0	0		1H	27801460	27802103	1		:
HORVU.MOREX.r3.1HG0011560	0	0	0	0	0	0	0	0	0	0	0	0	0	0	0	0	0	0	0	0	19.3961	0.160982	0.150263	0.150263	1.36548	1.10273	1.567	1.07036	1.30296	1.39388	0	0	0	0	0	0	0	0	0	0		1H	27996624	27999194	1		m:protein binding	Intracellular auxin transport	R-ACH-8868949
HORVU.MOREX.r3.1HG0011570	0	0	0	0	0	0	1	1	0	0	0	0	0	0	0	1	1	0	1	1	0.797054	0.530573	0.422272	0.422272	0.29824	-0.337062	-0.068563	0.787147	0.327297	0.197605	0	0	0	0	0	0	0	0	0	0		1H	28003240	28004649	-1		b:carbohydrate metabolic process;m:hydrolase activity, hydrolyzing O-glycosyl compounds
HORVU.MOREX.r3.1HG0011590	0	0	0	0	0	0	0	0	0	0	0	0	0	0	0	0	0	0	0	0	39.5312	0.236668	0.345499	0.345499	1.40202	0.944318	1.4747	1.44271	1.54271	1.23772	0	0	0	0	0	0	0	0	0	0		1H	28132649	28135231	1		m:protein binding	Intracellular auxin transport	R-ACH-8868949
HORVU.MOREX.r3.1HG0011660	0	0	0	0	0	0	1	1	0	0	0	0	0	0	0	1	1	0	1	1	11.0169	-0.180337	-0.210993	-0.210993	-0.408452	-0.616643	-0.518276	0.125266	-0.0977759	-1.12828	0	0	0	0	0	0	0	0	0	0		1H	28197005	28198240	-1		b:carbohydrate metabolic process;m:hydrolase activity, hydrolyzing O-glycosyl compounds
HORVU.MOREX.r3.1HG0011680	0	0	0	0	0	0	0	0	0	0	0	0	0	0	0	0	0	0	0	0	62.5242	-0.0242526	0.210183	0.210183	1.21226	0.998964	1.25087	1.24688	1.19853	1.21124	0	0	0	0	0	0	0	0	0	0		1H	28392543	28396163	1		m:protein binding	Intracellular auxin transport	R-ACH-8868949
HORVU.MOREX.r3.1HG0011700	0	0	0	1	1	0	0	0	0	0	0	0	0	0	0	1	1	0	1	1	34.4073	0.170213	0.131511	0.131511	1.63659	1.35526	1.92451	1.17081	1.55867	1.66689	0	0	0	0	0	0	0	0	0	0		1H	28406118	28408059	1		m:protein binding	Intracellular auxin transport	R-PTI-8868949
HORVU.MOREX.r3.1HG0011730	0	0	0	0	0	0	0	0	0	0	0	0	0	0	0	0	0	0	0	0	36.7957	0.119143	0.078885	0.078885	1.61466	1.05153	1.87525	1.37624	1.36174	1.86455	0	0	0	0	0	0	0	0	0	0		1H	28471682	28473814	1		m:protein binding	Intracellular auxin transport	R-PTI-8868949
HORVU.MOREX.r3.1HG0011760	0	0	0	0	0	0	0	0	0	0	0	0	0	0	0	0	0	0	0	0	39.6625	0.0733485	0.123096	0.123096	1.27103	0.777367	1.66732	1.15179	1.34307	1.17464	0	0	0	0	0	0	0	0	0	0		1H	28546218	28548800	1		m:protein binding	Intracellular auxin transport	R-ACH-8868949
HORVU.MOREX.r3.1HG0011790	0	0	0	0	0	0	0	0	0	0	0	0	0	0	0	0	0	0	0	0	47.2186	0.124129	0.321052	0.321052	1.02296	0.371542	1.5076	1.04274	1.5336	0.568379	0	0	0	0	0	0	0	0	0	0		1H	28912707	28914497	1		m:protein binding	Tetrahydrofolate biosynthesis I;Tetrahydrofolate biosynthesis II	R-OGU-1119265;R-OGU-1119523
HORVU.MOREX.r3.1HG0011820	0	0	0	1	1	0	0	0	0	0	0	0	0	0	0	1	1	0	1	1	18.4306	-0.305847	0.284195	0.284195	0.613898	0.222763	0.647999	0.832759	0.767722	0.47469	0	0	0	0	0	0	0	0	0	0		1H	28917891	28919666	-1		:
HORVU.MOREX.r3.1HG0011870	0	0	0	0	0	0	0	0	0	0	0	0	0	0	0	0	0	0	0	0	203.195	-0.310214	-0.229492	-0.229492	-0.640159	-1.11345	-0.8751	0.29092	-0.642447	-0.652353	0	0	0	0	0	0	0	0	0	0		1H	28926872	28927636	-1		:
HORVU.MOREX.r3.1HG0011880	0	0	0	0	0	0	0	0	0	0	0	0	0	0	0	0	0	0	0	0	29.4064	0.160455	-0.117216	-0.117216	-2.06361	-1.95276	-2.55995	-0.910707	-1.94418	-2.14461	0	0	0	-1	0	-1	0	0	-1	3		1H	28930514	28930990	-1		:
HORVU.MOREX.r3.1HG0011890	0	0	0	0	0	0	0	0	0	0	0	0	0	0	0	0	0	0	0	0	367.253	-0.219153	-0.581154	-0.581154	-1.26479	-1.41169	-1.13334	-0.806051	-2.66554	0.406324	0	0	0	0	0	0	0	-1	0	1		1H	28932284	28934972	-1		m:protein binding	Reproductive meristem phase change;Auxin signalling	R-ETE-9608575;R-ETE-5608118
HORVU.MOREX.r3.1HG0011900	0	0	0	1	1	0	0	0	1	0	1	0	0	0	1	1	1	1	1	1	753.391	0.0643058	-0.141372	-0.141372	-1.64838	-1.59699	-1.88415	-1.21898	-1.38296	-1.95813	0	0	0	0	0	0	0	0	0	0		1H	29087622	29091059	1		b:metabolic process;b:nucleobase-containing compound metabolic process;b:organonitrogen compound metabolic process;b:purine nucleoside catabolic process;c:cytosol;m:hydrolase activity;m:hydrolase activity, acting on glycosyl bonds;m:hydrolase activity, hydrolyzing N-glycosyl compounds;m:purine nucleosidase activity	Nicotinate and nicotinamide metabolism;Pyrimidine metabolism	ko00760;ko00240
HORVU.MOREX.r3.1HG0011910	0	0	0	1	1	0	0	0	1	0	1	0	0	0	1	1	1	1	1	1	0																					1H	29092472	29093361	1		:	Apelin signaling pathway;PI3K-Akt signaling pathway;mTOR signaling pathway;AMPK signaling pathway;Autophagy - animal;Tight junction;FoxO signaling pathway	ko04371;ko04151;ko04150;ko04152;ko04140;ko04530;ko04068
HORVU.MOREX.r3.1HG0011960	0	0	0	0	0	0	0	0	0	0	0	0	0	0	0	0	0	0	0	0	0																					1H	29249801	29252796	1		b:cytokinin biosynthetic process;b:tRNA modification;c:mitochondrion;m:tRNA dimethylallyltransferase activity	Zeatin biosynthesis;Trans-zeatin biosynthesis	ko00908;R-OSA-1119413
HORVU.MOREX.r3.1HG0011970	0	0	0	0	0	0	0	0	0	0	0	0	0	0	0	0	0	0	0	0	0																					1H	29264357	29264791	1		m:protein binding	Tetrahydrofolate biosynthesis I;Tetrahydrofolate biosynthesis II	R-ZJA-1119265;R-ZJA-1119523
HORVU.MOREX.r3.1HG0012000	0	0	0	0	0	0	0	0	0	0	0	0	0	0	0	0	0	0	0	0	0																					1H	29268855	29269365	-1		:
HORVU.MOREX.r3.1HG0012010	0	0	0	0	0	0	0	0	0	0	0	0	0	0	0	0	0	0	0	0	0																					1H	29273649	29273888	-1		:
HORVU.MOREX.r3.1HG0012020	0	0	0	0	0	0	0	0	0	0	0	0	0	0	0	0	0	0	0	0	478.325	-0.160668	-0.0651237	-0.0651237	-0.126004	-0.773667	0.0805655	0.358957	-0.290347	0.0456372	0	0	0	0	0	0	0	0	0	0		1H	29287296	29289643	1		b:chlorophyll biosynthetic process;b:porphyrin-containing compound biosynthetic process;b:protoporphyrinogen IX biosynthetic process;b:tetrapyrrole biosynthetic process;c:chloroplast;c:plastid;m:glutamyl-tRNA reductase activity;m:NADP binding;m:oxidoreductase activity	Porphyrin and chlorophyll metabolism;Biosynthesis of cofactors	ko00860;ko01240
HORVU.MOREX.r3.1HG0012030	0	0	0	0	0	0	1	1	0	0	0	0	1	1	0	1	1	0	1	1	0.605154	-0.168286	-0.10412	-0.10412	0.985044	0.77104	0.0671467	0.182712	1.43634	-0.130776	0	0	0	0	0	0	0	0	0	0		1H	29290743	29291861	1		:	Homologous recombination	ko03440
HORVU.MOREX.r3.1HG0012040	0	0	0	0	0	0	1	1	0	0	0	0	1	1	0	1	1	0	1	1	0.234886	0.0456342	0.0333039	0.0333039	0.617267	0.152458	0.201267	0.244559	0.478908	0.482727	0	0	0	0	0	0	0	0	0	0		1H	29292397	29292990	1		:	Glycerophospholipid metabolism	ko00564
HORVU.MOREX.r3.1HG0012100	0	0	0	1	1	0	0	0	0	0	0	0	0	0	0	1	1	0	1	1	210.258	-0.0490175	0.0171309	0.0171309	0.440338	-0.13	0.917638	0.550984	0.695528	0.158096	0	0	0	0	0	0	0	0	0	0		1H	29422367	29424663	1		m:protein binding	Tetrahydrofolate biosynthesis I;Tetrahydrofolate biosynthesis II	R-ZJA-1119265;R-ZJA-1119523
HORVU.MOREX.r3.1HG0012110	0	0	0	0	0	0	0	0	0	0	0	0	0	0	0	0	0	0	0	0	43.7841	-0.201941	-0.120063	-0.120063	-0.727401	-0.855278	-0.443202	-0.769712	-0.824814	-0.646549	0	0	0	0	0	0	0	0	0	0		1H	29425330	29427216	-1		:
HORVU.MOREX.r3.1HG0012140	0	0	0	0	0	0	0	0	0	0	0	0	0	0	0	0	0	0	0	0	0																					1H	29523267	29523620	1		b:cell surface receptor signaling pathway;b:protein phosphorylation;m:ATP binding;m:protein kinase activity	Root-specific gene network of NAC10_TF induced by drought, salinity, and ABA ;Response to Drought	R-OSA-9636884;R-OSA-9623744
HORVU.MOREX.r3.1HG0012160	0	0	0	0	0	0	0	0	0	0	0	0	0	0	0	0	0	0	0	0	11.0631	0.00946698	-0.282965	-0.282965	1.04109	0.885927	1.09265	0.832467	1.35884	0.486567	0	0	0	0	0	0	0	0	0	0		1H	29528336	29539992	1		b:protein phosphorylation;m:ATP binding;m:protein kinase activity	Salicylic acid signaling	R-ATA-6788019
HORVU.MOREX.r3.1HG0012170	0	0	0	0	0	0	0	0	0	0	0	0	0	0	0	0	0	0	0	0	118.953	0.131458	0.263562	0.263562	0.145245	0.0088371	0.0876638	0.293467	-0.131865	0.462252	0	0	0	0	0	0	0	0	0	0		1H	29613767	29618266	1		b:defense response;b:response to other organism;m:ADP binding;m:ATP binding	Beta-alanine biosynthesis II	R-OLO-1119445
HORVU.MOREX.r3.1HG0012180	0	0	0	0	0	0	0	0	0	0	0	0	0	0	0	0	0	0	0	0	6.90514	-0.3288	-0.138734	-0.138734	-0.954672	-1.18537	-0.113433	-0.870224	0.72985	-2.13438	0	0	0	0	0	0	0	0	-1	1		1H	29618560	29625165	-1		b:protein phosphorylation;c:plasma membrane;m:ATP binding;m:protein kinase activity;m:protein serine/threonine kinase activity	Salicylic acid signaling	R-ATA-6788019
HORVU.MOREX.r3.1HG0012250	0	0	0	0	0	0	0	0	0	0	0	0	0	0	0	0	0	0	0	0	779.782	-0.546967	-0.796691	-0.796691	-0.0804702	-0.502516	0.0387937	0.590606	-0.174574	0.113611	0	0	0	0	0	0	0	0	0	0		1H	29883924	29888675	-1		b:negative regulation of transcription, DNA-templated;b:regulation of endosperm development;b:regulation of flower development;b:regulation of seed development;b:regulation of starch biosynthetic process;b:regulation of transcription, DNA-templated;c:nucleus;m:DNA binding;m:DNA-binding transcription factor activity	Reproductive meristem phase change	R-VVN-9608575
HORVU.MOREX.r3.1HG0012290	0	0	0	0	0	0	0	0	0	0	0	0	0	0	0	0	0	0	0	0	0.0848124	0.0220098	0.0179049	0.0179049	0.0490783	0	0.0273899	0.0482001	0.11697	0	0	0	0	0	0	0	0	0	0	0		1H	30116419	30122815	1		b:cell surface receptor signaling pathway;b:protein phosphorylation;m:ATP binding;m:calcium ion binding;m:polysaccharide binding;m:protein kinase activity	Root-specific gene network of NAC10_TF induced by drought, salinity, and ABA ;Response to Drought	R-OSA-9636884;R-OSA-9623744
HORVU.MOREX.r3.1HG0012300	0	0	0	0	0	0	0	0	0	0	0	0	0	0	0	0	0	0	0	0	0																					1H	30165733	30166239	-1		:
HORVU.MOREX.r3.1HG0012310	0	0	0	0	0	0	0	0	0	0	0	0	0	0	0	0	0	0	0	0	178.754	0.0139116	0.0930258	0.0930258	0.083506	0.0518227	-0.0460612	0.227013	-0.505095	0.663614	0	0	0	0	0	0	0	0	0	0	DNA repair (Rad51) family protein [Source:Projected from Arabidopsis thaliana (AT2G28560) TAIR;Acc:AT2G28560]	1H	30185117	30189175	-1		b:DNA repair;b:double-strand break repair via homologous recombination;c:Rad51B-Rad51C-Rad51D-XRCC2 complex;m:ATP binding;m:ATP-dependent activity, acting on DNA;m:ATP-dependent DNA damage sensor activity;m:DNA binding	Homologous recombination;Calvin cycle	ko03440;R-AOF-1119519
HORVU.MOREX.r3.1HG0012320	0	0	0	0	0	0	0	0	0	0	0	0	0	0	0	0	0	0	0	0	0																					1H	30244202	30244869	-1		:
HORVU.MOREX.r3.1HG0012330	0	0	1	1	1	0	0	0	1	0	1	1	0	1	0	1	1	1	1	1	659.65	0.132228	0.0619755	0.0619755	0.451601	0.0706378	0.595232	0.62327	0.615706	0.263671	0	0	0	0	0	0	0	0	0	0		1H	30263084	30267311	1		m:microtubule binding
HORVU.MOREX.r3.1HG0012340	0	0	0	1	1	0	0	0	0	0	0	0	0	0	0	1	1	0	1	1	50.9822	-0.150384	0.0754373	0.0754373	-0.131345	0.182294	-0.42277	-0.156092	-0.0648814	-0.176493	0	0	0	0	0	0	0	0	0	0		1H	30267405	30269183	-1		c:Golgi apparatus;c:integral component of membrane;m:antiporter activity	UDP-L-arabinose biosynthesis and transport	R-ATA-1119574
HORVU.MOREX.r3.1HG0012370	0	0	0	0	0	0	0	0	0	0	0	0	0	0	0	0	0	0	0	0	0																					1H	30410957	30412390	-1		:	Salicylic acid signaling	R-OBA-6788019
HORVU.MOREX.r3.1HG0012390	0	0	0	0	0	0	0	0	0	0	0	0	0	0	0	0	0	0	0	0	591.712	-0.0668641	-0.0854354	-0.0854354	-0.643499	-0.101683	-0.937213	-0.37241	4.24318	-1.58081	0	0	0	0	0	0	0	1	0	1		1H	30612935	30614519	-1		b:aromatic compound biosynthetic process;b:methylation;m:methyltransferase activity;m:O-methyltransferase activity;m:protein dimerization activity;m:S-adenosylmethionine-dependent methyltransferase activity	Phenylpropanoid biosynthesis;Tryptophan metabolism;Tricin biosynthesis	ko00940;ko00380;R-ATA-9609573
HORVU.MOREX.r3.1HG0012400	0	0	0	1	1	0	0	0	1	0	1	1	0	1	0	1	1	1	1	1	653.775	-0.0680092	-0.0837036	-0.0837036	-0.63494	-0.100745	-0.94803	-0.362472	4.29739	-1.58089	0	0	0	0	0	0	0	1	0	1		1H	30642407	30644094	-1		b:aromatic compound biosynthetic process;b:methylation;m:catechol O-methyltransferase activity;m:L-dopa O-methyltransferase activity;m:methyltransferase activity;m:O-methyltransferase activity;m:orcinol O-methyltransferase activity;m:protein dimerization activity;m:S-adenosylmethionine-dependent methyltransferase activity;m:transferase activity	Phenylpropanoid biosynthesis;Tryptophan metabolism;Tricin biosynthesis	ko00940;ko00380;R-ATA-9609573
HORVU.MOREX.r3.1HG0012410	0	0	0	1	1	0	0	0	0	0	0	0	0	0	0	1	1	0	1	1	510.163	-0.0734656	-0.0619696	-0.0619696	-0.632136	-0.119598	-0.940054	-0.353025	4.24529	-1.5846	0	0	0	0	0	0	0	1	0	1		1H	30663236	30664607	-1		b:aromatic compound biosynthetic process;b:methylation;m:methyltransferase activity;m:O-methyltransferase activity;m:protein dimerization activity;m:S-adenosylmethionine-dependent methyltransferase activity	Phenylpropanoid biosynthesis;Tryptophan metabolism;Tricin biosynthesis	ko00940;ko00380;R-ATA-9609573
HORVU.MOREX.r3.1HG0012420	0	0	0	0	0	1	0	1	0	0	0	0	0	0	1	0	1	1	0	1	510.163	-0.0734656	-0.0619696	-0.0619696	-0.632136	-0.119598	-0.940054	-0.353025	4.24529	-1.5846	0	0	0	0	0	0	0	1	0	1		1H	30683879	30685250	-1		b:aromatic compound biosynthetic process;b:methylation;m:methyltransferase activity;m:O-methyltransferase activity;m:protein dimerization activity;m:S-adenosylmethionine-dependent methyltransferase activity	Phenylpropanoid biosynthesis;Tryptophan metabolism;Tricin biosynthesis	ko00940;ko00380;R-ATA-9609573
HORVU.MOREX.r3.1HG0012430	0	0	0	0	0	0	0	0	0	0	0	0	0	0	0	0	0	0	0	0	510.163	-0.0734656	-0.0619696	-0.0619696	-0.632136	-0.119598	-0.940054	-0.353025	4.24529	-1.5846	0	0	0	0	0	0	0	1	0	1		1H	30704523	30705894	-1		b:aromatic compound biosynthetic process;b:methylation;m:methyltransferase activity;m:O-methyltransferase activity;m:protein dimerization activity;m:S-adenosylmethionine-dependent methyltransferase activity	Phenylpropanoid biosynthesis;Tryptophan metabolism;Tricin biosynthesis	ko00940;ko00380;R-ATA-9609573
HORVU.MOREX.r3.1HG0012440	0	0	0	0	0	0	1	1	0	0	0	0	0	0	0	1	1	0	1	1	0.590493	0.14936	0.0773359	0.0773359	0.633318	-0.169805	0.52989	0.149924	0.0854248	0.792568	0	0	0	0	0	0	0	0	0	0		1H	30754212	30755139	-1		b:transposition
HORVU.MOREX.r3.1HG0012480	0	0	0	0	0	0	0	0	0	0	0	0	0	0	0	0	0	0	0	0	17.3561	-0.191801	-0.216267	-0.216267	-2.01659	-1.76528	-0.708226	-1.75499	-4.09896	2.49463	0	0	0	-1	0	0	0	-1	1	3		1H	31087994	31088212	1		b:negative regulation of endopeptidase activity;b:negative regulation of peptidase activity;b:response to wounding;m:peptidase inhibitor activity;m:serine-type endopeptidase inhibitor activity
HORVU.MOREX.r3.1HG0012490	0	0	0	0	0	0	0	0	0	0	0	0	0	0	0	0	0	0	0	0	35.7144	0.245136	0.15632	0.15632	0.362714	0.279618	0.517818	0.103972	-1.84222	1.66185	0	0	0	0	0	0	0	0	0	0		1H	31095960	31096184	-1		b:negative regulation of endopeptidase activity;b:negative regulation of peptidase activity;b:response to wounding;m:peptidase inhibitor activity;m:serine-type endopeptidase inhibitor activity	Asparagine degradation I	R-SLY-1119393
HORVU.MOREX.r3.1HG0012520	0	0	0	1	1	1	0	1	1	0	1	1	0	1	1	1	1	1	1	1	4113.56	0.038407	0.102444	0.102444	1.64189	1.32809	1.78293	1.46766	0.173133	2.80417	0	0	0	0	0	0	0	0	1	1		1H	31110909	31111133	-1		b:response to wounding;m:serine-type endopeptidase inhibitor activity	Asparagine degradation I	R-SLY-1119393
HORVU.MOREX.r3.1HG0012530	0	0	0	0	0	0	0	0	0	0	0	0	0	0	0	0	0	0	0	0	0																					1H	31120948	31122655	1		:
HORVU.MOREX.r3.1HG0012540	0	0	0	0	0	0	0	0	0	0	0	0	0	0	0	0	0	0	0	0	0																					1H	31129975	31130574	-1		:
HORVU.MOREX.r3.1HG0012570	0	0	0	0	0	0	0	0	0	0	0	0	0	0	0	0	0	0	0	0	0.823547	-0.0351619	-0.0685966	-0.0685966	-0.789563	-0.513829	-0.323389	-0.0948329	-0.961222	0	0	0	0	0	0	0	0	0	0	0		1H	31165194	31165721	1		b:negative regulation of endopeptidase activity;b:negative regulation of peptidase activity;b:response to wounding;m:peptidase inhibitor activity;m:serine-type endopeptidase inhibitor activity
HORVU.MOREX.r3.1HG0012580	0	0	0	0	0	0	0	0	0	0	0	0	0	0	0	0	0	0	0	0	6.18402	0.0163525	-0.1167	-0.1167	-3.32345	-0.892566	-0.963177	-0.551011	-5.98495	-0.599661	0	0	0	-1	0	0	0	-1	0	2		1H	31187891	31188421	1		b:negative regulation of endopeptidase activity;b:negative regulation of peptidase activity;b:response to wounding;m:peptidase inhibitor activity;m:serine-type endopeptidase inhibitor activity
HORVU.MOREX.r3.1HG0012590	0	0	0	0	0	0	0	0	0	0	0	0	0	0	0	0	0	0	0	0	0																					1H	31285122	31285895	1		:
HORVU.MOREX.r3.1HG0012620	0	0	1	1	1	0	1	1	0	0	0	1	0	1	0	2	2	1	2	2	2367.45	0.106161	-0.301351	-0.301351	0.683852	0.741125	0.989362	-0.126843	2.27332	0.183883	0	0	0	0	0	0	0	1	0	1		1H	31322085	31323977	1		b:lipid catabolic process;b:lipid metabolic process;m:hydrolase activity;m:lipase activity	Primary root development	R-ETE-9030654
HORVU.MOREX.r3.1HG0012630	0	0	0	0	0	0	0	0	0	0	0	0	0	0	0	0	0	0	0	0	116.224	-0.194072	-0.144587	-0.144587	0.725703	0.401836	0.793998	0.916905	1.44679	0.321119	0	0	0	0	0	0	0	0	0	0	D-ribulose kinase [Source:Projected from Arabidopsis thaliana (AT2G21370) UniProtKB/Swiss-Prot;Acc:Q8L794]	1H	31332411	31335064	1		b:carbohydrate metabolic process;b:carbohydrate phosphorylation;c:plastid;m:ATP binding;m:D-ribulokinase activity;m:phosphotransferase activity, alcohol group as acceptor
HORVU.MOREX.r3.1HG0012640	0	0	0	0	0	0	1	1	0	0	0	0	0	0	0	1	1	0	1	1	0																					1H	31383363	31383617	-1	CI-2	b:negative regulation of endopeptidase activity;b:negative regulation of peptidase activity;b:response to wounding;m:peptidase inhibitor activity;m:serine-type endopeptidase inhibitor activity	Asparagine degradation I	R-SLY-1119393
HORVU.MOREX.r3.1HG0012650	0	0	0	0	0	0	0	0	0	0	0	0	0	0	0	0	0	0	0	0	0.471874	0.027937	0.0624303	0.0624303	0.747326	0.335369	0.0315222	0.407641	0.320615	0.811274	0	0	0	0	0	0	0	0	0	0		1H	31395462	31398171	1		b:defense response;b:obsolete chaperone-mediated protein transport;c:mitochondrial intermembrane space;m:ADP binding;m:ATP binding	Maternal tissue PCD	R-OSA-9623513
HORVU.MOREX.r3.1HG0012660	0	0	0	0	0	0	0	0	0	0	0	0	0	0	0	0	0	0	0	0	0.0438772	0.0220098	0	0	-0.0146605	0	0.0273899	0	0.0178951	0	0	0	0	0	0	0	0	0	0	0		1H	31399609	31400329	1		:
HORVU.MOREX.r3.1HG0012670	0	0	0	0	0	0	0	0	0	0	0	0	0	0	0	0	0	0	0	0	0																					1H	31439742	31443228	1		b:defense response;b:protein transport;b:response to other organism;c:mitochondrial inner membrane;c:mitochondrial intermembrane space;c:mitochondrion;m:ADP binding;m:ATP binding	Beta-alanine biosynthesis II	R-OLO-1119445
HORVU.MOREX.r3.1HG0012680	0	0	0	0	0	0	0	0	0	0	0	0	0	0	0	0	0	0	0	0	0.0458641	0	0.0179049	0.0179049	-0.0146605	0	0	0.0482001	0	0.0583918	0	0	0	0	0	0	0	0	0	0		1H	31448557	31448937	-1		m:DNA binding	Citrulline biosynthesis;Proline biosynthesis I	R-FVE-1119495;R-FVE-1119631
HORVU.MOREX.r3.1HG0012720	0	0	0	0	0	0	0	0	0	0	0	0	0	0	0	0	0	0	0	0	0																					1H	31501575	31504223	-1		:
HORVU.MOREX.r3.1HG0012730	0	0	0	1	1	0	0	0	0	0	0	0	0	0	0	1	1	0	1	1	1328.42	0.564033	0.328353	0.328353	-1.68453	-0.00590711	-1.99758	-2.25997	-2.38441	-1.50445	0	0	0	0	0	0	-1	-1	0	2	AZG1 [Source:Projected from Arabidopsis thaliana (AT3G10960) UniProtKB/TrEMBL;Acc:A0A178VPT2]	1H	31614586	31616414	-1		b:transmembrane transport;c:integral component of membrane;c:membrane;m:nucleobase transmembrane transporter activity;m:transmembrane transporter activity
HORVU.MOREX.r3.1HG0012760	0	0	0	0	0	0	0	0	0	0	0	0	0	0	0	0	0	0	0	0	0																					1H	31665022	31669021	-1		:
HORVU.MOREX.r3.1HG0012840	0	0	0	0	0	0	0	0	0	0	0	0	0	0	0	0	0	0	0	0	7.57992	-0.142542	0.0860656	0.0860656	0.107734	-0.378997	0.235923	0.416059	0.16005	0.0462094	0	0	0	0	0	0	0	0	0	0		1H	31861414	31866909	1		b:ubiquitin-dependent protein catabolic process;m:ubiquitin protein ligase activity;m:ubiquitin-protein transferase activity	Ubiquitin mediated proteolysis	ko04120
HORVU.MOREX.r3.1HG0012850	0	0	0	0	0	0	0	0	0	0	0	0	0	0	0	0	0	0	0	0	1.30024	0.0424514	-0.0652486	-0.0652486	-2.55377	-1.04073	-1.17874	-0.766252	-1.02911	-3.0018	0	0	0	0	0	0	0	0	0	0		1H	31868001	31869776	-1		:
HORVU.MOREX.r3.1HG0012860	0	0	0	1	1	0	0	0	0	0	0	0	0	0	0	1	1	0	1	1	1.91726	-0.198701	-0.132447	-0.132447	-1.93228	-1.55057	-1.03198	-0.623973	-2.22407	-1.1867	0	0	0	0	0	0	0	0	0	0		1H	31873273	31874976	-1		:
HORVU.MOREX.r3.1HG0012870	0	0	0	0	0	0	0	0	0	0	0	0	0	0	0	0	0	0	0	0	0.332515	0.0963045	0.0611098	0.0611098	-0.262046	0	0.0350563	-0.192163	0.0290842	-0.399758	0	0	0	0	0	0	0	0	0	0		1H	31881904	31883406	-1		:
HORVU.MOREX.r3.1HG0012880	0	0	0	0	0	0	0	0	0	0	0	0	0	0	0	0	0	0	0	0	0																					1H	31896379	31896783	-1		:
HORVU.MOREX.r3.1HG0012890	0	0	0	0	0	0	0	0	0	0	0	0	0	0	0	0	0	0	0	0	0																					1H	31898849	31899455	1		b:gene silencing by RNA	Flower development	R-PVE-9609102
HORVU.MOREX.r3.1HG0012950	0	0	0	0	0	0	0	0	0	0	0	0	0	0	0	0	0	0	0	0	0																					1H	32174508	32175776	1		:	GDP-mannose metabolism;Ascorbate biosynthesis	R-SSP-1119628;R-SSP-1119410
HORVU.MOREX.r3.1HG0012990	0	0	0	0	0	0	0	0	0	0	0	0	0	0	0	0	0	0	0	0	0.173715	0.0220098	0.0324885	0.0324885	-0.0146605	0	-0.104836	0.114313	0.0178951	0	0	0	0	0	0	0	0	0	0	0		1H	32184246	32185482	-1		b:response to acidic pH;b:response to aluminum ion	Gibberellin signaling	R-EGR-5679411
HORVU.MOREX.r3.1HG0013000	0	0	1	1	1	0	0	0	0	0	0	1	0	1	0	1	1	1	1	1	17.4586	0.266858	0.151155	0.151155	1.11524	0.380922	1.67375	1.03191	1.72463	0.577079	0	0	0	0	0	0	0	0	0	0		1H	32207541	32211971	1		b:attachment of GPI anchor to protein;b:proteolysis;c:GPI-anchor transamidase complex;m:GPI-anchor transamidase activity;m:peptidase activity	Glycosylphosphatidylinositol (GPI)-anchor biosynthesis;Regulatory network of nutrient accumulation	ko00563;R-OSA-9626305
HORVU.MOREX.r3.1HG0013020	0	0	0	1	1	0	0	0	0	0	0	0	0	0	0	1	1	0	1	1	223.69	0.0835678	0.204596	0.204596	-0.106488	-0.460894	-0.409447	0.480966	-0.326486	0.210453	0	0	0	0	0	0	0	0	0	0		1H	32223495	32225812	1		m:protein binding	Intracellular auxin transport	R-HAN-8868949
HORVU.MOREX.r3.1HG0013030	0	0	0	0	0	0	0	0	0	0	0	0	0	0	0	0	0	0	0	0	0																					1H	32339386	32339831	-1		:
HORVU.MOREX.r3.1HG0013050	0	0	0	0	0	0	0	0	0	0	0	0	0	0	0	0	0	0	0	0	1440.46	-0.00605508	0.061093	0.061093	0.543699	0.310833	0.767951	0.481909	0.148067	1.01941	0	0	0	0	0	0	0	0	0	0		1H	32373711	32376691	1		b:ribosome biogenesis;c:nucleus
HORVU.MOREX.r3.1HG0013070	0	0	0	0	0	0	0	0	0	0	0	0	0	0	0	0	0	0	0	0	0.747622	0.218516	0.135825	0.135825	0.188475	-0.15936	0.303525	0.001217	-1.15873	1.45926	0	0	0	0	0	0	0	0	0	0		1H	32378871	32380400	-1		b:multicellular organism development;b:ubiquitin-dependent protein catabolic process;c:cytoplasm;m:zinc ion binding	Wnt signaling pathway;MAPK signaling pathway - fly;Ubiquitin mediated proteolysis;p53 signaling pathway;Salicylate biosynthesis;Suberin biosynthesis;Phenylpropanoid biosynthesis, initial reactions	ko04310;ko04013;ko04120;ko04115;R-SLY-1119261;R-SLY-1119418;R-SLY-1119582
HORVU.MOREX.r3.1HG0013140	0	0	0	1	1	0	1	1	1	0	1	1	1	2	0	1	1	1	2	2	0.655183	-0.200105	-0.278694	-0.278694	-1.61492	-1.31181	-0.291438	-0.431773	-1.07543	-1.54688	0	0	0	0	0	0	0	0	0	0		1H	32482994	32483496	1		:
HORVU.MOREX.r3.1HG0013150	0	0	0	0	0	0	0	0	0	0	0	0	0	0	0	0	0	0	0	0	0																					1H	32491377	32492026	1		:
HORVU.MOREX.r3.1HG0013170	0	0	0	0	0	0	0	0	0	0	0	0	0	0	0	0	0	0	0	0	0																					1H	32499601	32500546	1		:
HORVU.MOREX.r3.1HG0013180	0	0	1	1	1	1	0	1	1	0	1	1	0	1	1	1	1	1	1	1	560.444	0.0571202	0.141891	0.141891	-1.3169	-0.37412	-1.53155	-1.58841	-1.1992	-1.38632	0	0	0	0	0	0	0	0	0	0		1H	32533051	32537212	1		m:UDP-glycosyltransferase activity	Monoterpenoid biosynthesis;Cytokinins-O-glucoside biosynthesis	ko00902;R-PAB-1119473
HORVU.MOREX.r3.1HG0013220	0	0	2	2	2	0	0	0	0	0	0	2	0	2	0	2	2	2	2	2	3391.06	-0.210444	-0.299813	-0.299813	-0.640485	-0.928577	-0.764755	-0.065834	-1.43413	0.0694605	0	0	0	0	0	0	0	0	0	0		1H	32549488	32553080	-1		b:auxin-activated signaling pathway;c:integral component of membrane
HORVU.MOREX.r3.1HG0013230	0	0	0	1	1	0	0	0	0	0	0	0	0	0	0	1	1	0	1	1	0																					1H	32680846	32681124	-1		m:protein dimerization activity
HORVU.MOREX.r3.1HG0013240	0	0	1	1	1	0	0	0	0	0	0	1	0	1	0	1	1	1	1	1	0																					1H	32682471	32683259	-1		:
HORVU.MOREX.r3.1HG0013250	0	0	1	1	1	0	1	1	0	0	0	1	0	1	0	2	2	1	2	2	0																					1H	32685216	32685749	-1		:
HORVU.MOREX.r3.1HG0013270	0	0	0	0	0	0	0	0	0	0	0	0	0	0	0	0	0	0	0	0	1.60904	0.0335294	0.0217361	0.0217361	1.91454	0.407568	0.479592	0.110919	0	2.67487	0	0	0	0	0	0	0	0	0	0		1H	32694670	32695191	1		c:integral component of membrane;c:membrane	GDP-L-fucose biosynthesis I (from GDP-D-mannose)	R-ZJA-1119620
HORVU.MOREX.r3.1HG0013280	0	0	0	0	0	0	0	0	0	0	0	0	0	0	0	0	0	0	0	0	384.015	0.0296356	-0.234868	-0.234868	-0.99087	-0.29821	-1.30367	-1.09173	-1.91843	-0.338393	0	0	0	0	0	0	0	0	0	0		1H	32858742	32859389	-1		b:multicellular organism development	Primary root development	R-CCD-9030654
HORVU.MOREX.r3.1HG0013300	0	0	1	2	2	0	1	1	0	1	1	1	1	2	0	3	3	1	3	3	603.235	0.0562236	0.013521	0.013521	0.258228	0.0601328	0.294728	0.381093	-0.277375	1.01632	0	0	0	0	0	0	0	0	0	0		1H	32991347	33002318	1		b:lysine biosynthetic process via aminoadipic acid;b:protein phosphopantetheinylation;c:cytosol;m:holo-[acyl-carrier-protein] synthase activity;m:magnesium ion binding;m:transferase activity	Pantothenate and CoA biosynthesis	ko00770
HORVU.MOREX.r3.1HG0013310	0	0	0	0	0	0	0	0	0	0	0	0	0	0	0	0	0	0	0	0	0																					1H	33014257	33014986	1		:
HORVU.MOREX.r3.1HG0013330	0	0	0	0	0	0	0	0	0	0	0	0	0	0	0	0	0	0	0	0	0																					1H	33065591	33066078	1		:
HORVU.MOREX.r3.1HG0013340	0	0	0	0	0	0	0	0	0	0	0	0	0	0	0	0	0	0	0	0	0																					1H	33110004	33110491	1		:
HORVU.MOREX.r3.1HG0013350	0	0	0	0	0	0	0	0	0	0	0	0	0	0	0	0	0	0	0	0	0																					1H	33151178	33151552	1		:
HORVU.MOREX.r3.1HG0013380	0	0	0	0	0	0	0	0	0	0	0	0	0	0	0	0	0	0	0	0	0																					1H	33178379	33178882	-1		:
HORVU.MOREX.r3.1HG0013400	0	0	0	0	0	0	0	0	0	0	0	0	0	0	0	0	0	0	0	0	0																					1H	33180721	33181186	1		:
HORVU.MOREX.r3.1HG0013440	0	0	0	0	0	0	0	0	0	0	0	0	0	0	0	0	0	0	0	0	0																					1H	33309963	33310337	1		:
HORVU.MOREX.r3.1HG0013450	0	0	0	0	0	0	0	0	0	0	0	0	0	0	0	0	0	0	0	0	0																					1H	33430365	33430852	1		:
HORVU.MOREX.r3.1HG0013470	0	0	0	0	0	0	0	0	0	0	0	0	0	0	0	0	0	0	0	0	0																					1H	33600469	33601173	1		:
HORVU.MOREX.r3.1HG0013480	0	0	0	0	0	0	0	0	0	0	0	0	0	0	0	0	0	0	0	0	0																					1H	33710765	33711252	-1		:
HORVU.MOREX.r3.1HG0013490	0	0	0	0	0	0	0	0	0	0	0	0	0	0	0	0	0	0	0	0	0																					1H	33865329	33866085	-1		:
HORVU.MOREX.r3.1HG0013510	0	0	0	0	0	0	0	0	0	0	0	0	0	0	0	0	0	0	0	0	0																					1H	33891607	33892094	-1		:
HORVU.MOREX.r3.1HG0013540	0	0	0	0	0	0	0	0	0	0	0	0	0	0	0	0	0	0	0	0	0																					1H	34175150	34175637	-1		:
HORVU.MOREX.r3.1HG0013570	0	0	0	0	0	0	0	0	0	0	0	0	0	0	0	0	0	0	0	0	0																					1H	34394724	34395211	-1		:
HORVU.MOREX.r3.1HG0013590	0	0	0	0	0	0	0	0	0	0	0	0	0	0	0	0	0	0	0	0	0																					1H	34470109	34470599	1		:
HORVU.MOREX.r3.1HG0013650	0	0	0	0	0	0	0	0	0	0	0	0	0	0	0	0	0	0	0	0	0																					1H	34685640	34686422	-1		:	Nitrate assimilation;Glutamine biosynthesis I;Ammonia assimilation cycle	R-CCP-1119291;R-CCP-1119293;R-CCP-1119443
HORVU.MOREX.r3.1HG0013690	0	0	0	1	1	0	1	1	0	0	0	0	0	0	0	1	1	0	1	1	261.656	0.0836443	0.127353	0.127353	0.0153481	-0.264079	0.20079	0.0863515	-0.195822	0.28827	0	0	0	0	0	0	0	0	0	0	Ubiquitin-conjugating enzyme 37 [Source:Projected from Arabidopsis thaliana (AT3G24515) UniProtKB/TrEMBL;Acc:A0A1I9LLL0]	1H	34712219	34716361	-1		b:cellular response to DNA damage stimulus;b:protein polyubiquitination;c:nucleus;m:ubiquitin conjugating enzyme activity	Fanconi anemia pathway;Strigolactone signaling	ko03460;R-ZJA-5654828
HORVU.MOREX.r3.1HG0013700	0	0	0	1	1	0	1	1	0	0	0	0	0	0	0	1	1	0	1	1	401.839	5.17874e-05	-0.0773014	-0.0773014	-0.819295	-0.464948	-1.08515	-0.747753	-1.29937	-0.152082	0	0	0	0	0	0	0	0	0	0		1H	34716494	34718274	1		m:metal ion binding;m:zinc ion binding
HORVU.MOREX.r3.1HG0013800	0	0	4	3	4	1	0	1	2	0	2	4	0	4	1	3	3	4	3	4	2654.95	0.101837	-0.0296253	-0.0296253	-0.576013	0.0663906	-0.81989	-0.918376	-0.211339	-0.840774	0	0	0	0	0	0	0	0	0	0		1H	34999371	35005142	1		b:carbohydrate metabolic process;b:cell wall organization;b:glucuronoxylan biosynthetic process;b:plant-type secondary cell wall biogenesis;b:xylan biosynthetic process;c:Golgi apparatus;c:Golgi membrane;c:integral component of membrane;c:membrane;m:galactosylgalactosylxylosylprotein 3-beta-glucuronosyltransferase activity;m:transferase activity;m:xylosyltransferase activity	Xylan biosynthesis	R-TTU-5654909
HORVU.MOREX.r3.1HG0013820	0	0	1	1	1	0	0	0	1	0	1	1	0	1	0	1	1	1	1	1	1910.99	-0.0273983	-0.178901	-0.178901	-0.145643	-0.336028	0.0345884	-0.111979	0.715899	-1.15106	0	0	0	0	0	0	0	0	0	0		1H	35124576	35128776	1		m:protein binding	Regulation of seed size	R-OSA-9035605
HORVU.MOREX.r3.1HG0013910	0	0	0	0	0	0	0	0	0	0	0	0	0	0	0	0	0	0	0	0	0																					1H	35944065	35944754	-1		:
HORVU.MOREX.r3.1HG0013920	0	0	0	0	0	0	0	0	0	0	0	0	0	0	0	0	0	0	0	0	0																					1H	35971090	35981861	-1		m:nucleic acid binding;m:RNA binding
HORVU.MOREX.r3.1HG0013940	0	0	0	0	0	0	0	0	0	0	0	0	0	0	0	0	0	0	0	0	0																					1H	36057548	36058237	-1		:
HORVU.MOREX.r3.1HG0013960	0	0	0	0	0	0	0	0	0	0	0	0	0	0	0	0	0	0	0	0	0.221355	0.0365935	0.0324885	0.0324885	-0.0900477	0	0.093503	-0.150139	0.11697	-0.238833	0	0	0	0	0	0	0	0	0	0		1H	36256411	36257664	1		m:protein binding
HORVU.MOREX.r3.1HG0013970	0	0	0	0	0	0	0	0	0	0	0	0	0	0	0	0	0	0	0	0	10.8559	-0.0922364	0.330404	0.330404	1.16483	1.95577	0.760145	0.746932	1.17134	1.11598	0	0	0	0	0	0	0	0	0	0		1H	36342190	36342543	-1		b:acetyl-CoA biosynthetic process from pyruvate;m:catalytic activity;m:oxidoreductase activity;m:pyruvate dehydrogenase (acetyl-transferring) activity	Pyruvate metabolism;Glycolysis / Gluconeogenesis;Citrate cycle (TCA cycle);HIF-1 signaling pathway	ko00620;ko00010;ko00020;ko04066
HORVU.MOREX.r3.1HG0013980	0	0	0	0	0	0	0	0	0	0	0	0	0	0	0	0	0	0	0	0	57.4975	0.236842	0.413499	0.413499	1.6724	1.25711	2.29138	1.33872	1.49305	1.96287	0	0	0	0	0	1	0	0	0	1		1H	36343061	36345343	-1		:	Amino sugar and nucleotide sugar metabolism	ko00520
HORVU.MOREX.r3.1HG0014090	0	0	0	0	0	0	0	0	0	0	0	0	0	0	0	0	0	0	0	0	0																					1H	36569909	36582848	1		m:nucleic acid binding;m:RNA binding
HORVU.MOREX.r3.1HG0014100	0	0	1	1	1	1	0	1	1	0	1	1	0	1	1	1	1	1	1	1	175.727	0.479664	0.220133	0.220133	1.39978	1.26328	1.88467	0.684677	2.03129	0.969555	0	0	0	0	0	0	0	1	0	1		1H	36716780	36725938	-1		b:trehalose biosynthetic process;m:alpha,alpha-trehalose-phosphate synthase (UDP-forming) activity;m:catalytic activity	Starch and sucrose metabolism;Trehalose biosynthesis I	ko00500;R-EGR-1119516
HORVU.MOREX.r3.1HG0014120	0	0	0	0	0	0	0	0	1	0	1	1	0	1	0	0	0	1	0	1	50.5456	-0.656618	-0.698452	-0.698452	-1.41164	-1.36538	-1.50503	-0.73371	-2.09687	-0.158788	0	0	0	0	0	0	0	-1	0	1		1H	36763771	36767443	-1		b:carbohydrate transport;b:monosaccharide transmembrane transport;b:transmembrane transport;c:integral component of membrane;c:membrane;m:carbohydrate transmembrane transporter activity;m:monosaccharide transmembrane transporter activity;m:symporter activity;m:transmembrane transporter activity
HORVU.MOREX.r3.1HG0014190	0	0	1	1	1	0	1	1	0	0	0	1	0	1	0	1	1	1	1	1	186.148	0.700449	0.575309	0.575309	-0.0920143	0.547285	0.0781034	-0.679888	-0.262856	0.0320732	0	0	0	0	0	0	0	0	0	0		1H	36905025	36915870	1		m:protein binding	Regulation of seed size	R-SBI-9035605
HORVU.MOREX.r3.1HG0014220	0	0	1	1	1	1	0	1	1	0	1	1	0	1	1	1	1	1	1	1	19.178	-0.333702	0.117134	0.117134	0.389342	0.178955	1.24896	-0.000430277	-0.398492	1.18994	0	0	0	0	0	0	0	0	0	0		1H	36982940	36988441	1		b:nucleocytoplasmic transport;c:nuclear pore;m:structural constituent of nuclear pore	Nucleocytoplasmic transport	ko03013
HORVU.MOREX.r3.1HG0014240	0	0	0	1	1	1	0	1	0	0	0	0	0	0	1	1	1	1	1	1	0																					1H	37079408	37080358	-1		b:carbohydrate metabolic process;m:polygalacturonase activity
HORVU.MOREX.r3.1HG0014260	0	0	0	0	0	0	0	0	0	0	0	0	0	0	0	0	0	0	0	0	0																					1H	37096091	37096405	1		b:carbohydrate metabolic process;m:polygalacturonase activity
HORVU.MOREX.r3.1HG0014320	0	0	0	0	0	0	0	0	0	0	0	0	0	0	0	0	0	0	0	0	219.685	0.109104	0.269591	0.269591	0.817889	0.271704	0.956613	1.01098	0.612657	1.0723	0	0	0	0	0	0	0	0	0	0		1H	37257869	37261541	-1		b:intracellular protein transport;b:protein import into nucleus;c:cytoplasm;m:small GTPase binding	Nucleocytoplasmic transport	ko03013
HORVU.MOREX.r3.1HG0014340	0	0	1	2	2	2	1	2	1	1	1	1	1	1	2	2	3	2	2	3	929.687	0.389791	0.256327	0.256327	0.00988984	0.494793	-0.0155002	-0.357536	-0.0868514	0.0831658	0	0	0	0	0	0	0	0	0	0	SUMO (small ubiquitin-related modifier) E3-ligase, Abiotic stress response, Stress adaptatio [Source: Projected from Oryza sativa (Os05g0125000)]	1H	37459186	37480530	1		b:protein sumoylation;m:transferase activity;m:zinc ion binding	Ubiquitin mediated proteolysis;JAK-STAT signaling pathway	ko04120;ko04630
HORVU.MOREX.r3.1HG0014350	0	0	2	3	3	1	1	2	0	0	0	2	0	2	1	3	3	2	3	3	947.745	-0.331083	-0.453741	-0.453741	-1.74619	-1.67106	-1.98688	-0.96702	-1.95951	-1.24299	0	0	0	0	0	0	0	0	0	0		1H	37482421	37483980	-1		:
HORVU.MOREX.r3.1HG0014380	0	0	0	0	0	0	0	0	0	0	0	0	0	0	0	0	0	0	0	0	41.6482	-0.307929	-0.429628	-0.429628	-0.619469	-0.43529	-0.954958	-0.254633	-0.705254	-0.565354	0	0	0	0	0	0	0	0	0	0		1H	37651355	37651908	-1		:
HORVU.MOREX.r3.1HG0014400	0	0	0	0	0	0	1	1	0	1	1	0	1	1	0	1	1	0	1	1	0																					1H	37685573	37687785	1		m:nutrient reservoir activity
HORVU.MOREX.r3.1HG0014410	0	0	3	2	3	1	1	2	2	0	2	3	0	3	2	2	3	3	2	3	1506.88	0.034577	-0.157085	-0.157085	-1.0892	-0.628327	-1.58227	-0.870357	-1.13057	-1.02509	0	0	0	0	0	0	0	0	0	0		1H	37729805	37732245	-1		b:phosphorylation;b:protein phosphorylation;c:integral component of membrane;c:membrane;c:plasma membrane;m:ATP binding;m:carbohydrate binding;m:kinase activity;m:nucleotide binding;m:protein kinase activity;m:transferase activity	Root-specific gene network of NAC10_TF induced by drought, salinity, and ABA ;Response to Drought	R-OSA-9636884;R-OSA-9623744
HORVU.MOREX.r3.1HG0014430	0	0	0	0	0	0	0	0	0	0	0	0	0	0	0	0	0	0	0	0	609.562	-0.152827	-0.127687	-0.127687	0.0283352	-0.164239	0.174388	0.0960574	-0.0677916	0.128926	0	0	0	0	0	0	0	0	0	0	Hydroxyproline O-galactosyltransferase GALT3 [Source:Projected from Arabidopsis thaliana (AT3G06440) UniProtKB/Swiss-Prot;Acc:Q9ASW1]	1H	38006064	38011594	1		b:arabinogalactan protein metabolic process;b:mucilage biosynthetic process involved in seed coat development;b:protein glycosylation;b:protein O-linked glycosylation via hydroxyproline;b:root hair cell development;c:Golgi apparatus;c:membrane;m:carbohydrate binding;m:hexosyltransferase activity;m:hydroxyproline O-galactosyltransferase activity	Glycosaminoglycan biosynthesis - heparan sulfate / heparin;Glycosaminoglycan biosynthesis - chondroitin sulfate / dermatan sulfate;Various types of N-glycan biosynthesis;Galactosylcyclitol biosynthesis	ko00534;ko00532;ko00513;R-MGU-1119341
HORVU.MOREX.r3.1HG0014440	0	0	0	0	0	0	0	0	0	0	0	0	0	0	0	0	0	0	0	0	230.109	-0.173774	0.055166	0.055166	-0.058075	-0.668889	0.131255	0.367749	0.545754	-0.73364	0	0	0	0	0	0	0	0	0	0		1H	38011869	38015053	1		b:cell redox homeostasis;m:dihydrolipoyl dehydrogenase activity;m:flavin adenine dinucleotide binding;m:nucleotide binding;m:oxidoreductase activity;m:oxidoreductase activity, acting on a sulfur group of donors, NAD(P) as acceptor	Propanoate metabolism;Pyruvate metabolism;Glyoxylate and dicarboxylate metabolism;Lysine degradation;Glycolysis / Gluconeogenesis;Valine, leucine and isoleucine degradation;Biosynthesis of cofactors;Citrate cycle (TCA cycle);Glycine, serine and threonine metabolism;Tryptophan metabolism;Photorespiration;Mitochondrial pyruvate metabolism;TCA cycle (plant)	ko00640;ko00620;ko00630;ko00310;ko00010;ko00280;ko01240;ko00020;ko00260;ko00380;R-TTU-1119312;R-TTU-1119351;R-TTU-1119533
HORVU.MOREX.r3.1HG0014490	0	0	0	0	0	0	0	0	0	0	0	0	0	0	0	0	0	0	0	0	20.618	0.084525	0.374449	0.374449	1.646	1.47593	1.90114	1.18601	2.05728	1.12579	0	0	0	0	0	0	0	1	0	1		1H	38112467	38114968	-1		m:protein binding	Intracellular auxin transport	R-ATR-8868949
HORVU.MOREX.r3.1HG0014500	0	0	0	0	0	0	0	0	0	0	0	0	0	0	0	0	0	0	0	0	0																					1H	38235603	38236096	-1		:
HORVU.MOREX.r3.1HG0014520	0	0	0	0	0	0	1	1	0	0	0	0	1	1	0	0	0	0	1	1	10.9814	0.00925645	-0.0346685	-0.0346685	-1.90534	-1.26358	-1.37847	-0.8277	-5.05221	3.09202	0	0	0	0	0	0	0	-1	1	2		1H	38263300	38265751	1		b:phosphorylation;b:protein phosphorylation;m:ATP binding;m:kinase activity;m:nucleotide binding;m:protein kinase activity;m:protein serine/threonine kinase activity;m:transferase activity	Recognition of fungal and bacterial pathogens and immunity response	R-TTU-9611432
HORVU.MOREX.r3.1HG0014530	0	0	1	1	1	1	1	1	1	0	1	1	1	1	1	1	1	1	1	1	4207.64	0.215986	-0.261205	-0.261205	-1.72115	-1.64668	-1.77068	-0.513432	-4.63061	1.98806	0	0	0	0	0	0	0	-1	0	1	Isovaleryl-CoA dehydrogenase, mitochondrial [Source:Projected from Arabidopsis thaliana (AT3G45300) UniProtKB/Swiss-Prot;Acc:Q9SWG0]	1H	38265796	38270390	-1		b:alternative respiration;b:branched-chain amino acid catabolic process;b:leucine catabolic process;c:mitochondrial matrix;c:mitochondrion;m:acyl-CoA dehydrogenase activity;m:flavin adenine dinucleotide binding;m:isovaleryl-CoA dehydrogenase activity;m:oxidoreductase activity, acting on the CH-CH group of donors	Valine, leucine and isoleucine degradation;Valine degradation	ko00280;R-TTU-1119479
HORVU.MOREX.r3.1HG0014540	0	0	0	0	0	0	0	0	0	0	0	0	0	0	0	0	0	0	0	0	1.22222	0.120146	0.200458	0.200458	-0.420311	-0.126975	-0.754763	0.101303	-1.81733	0.898287	0	0	0	0	0	0	0	0	0	0		1H	38368937	38370092	1		b:nucleobase-containing compound metabolic process;m:3'-5' exonuclease activity;m:nucleic acid binding
HORVU.MOREX.r3.1HG0014550	0	0	0	0	0	0	0	0	0	0	0	0	0	0	0	0	0	0	0	0	0																					1H	38411102	38411875	-1		:
HORVU.MOREX.r3.1HG0014560	0	0	0	0	0	0	1	1	0	0	0	0	0	0	0	1	1	0	1	1	955.387	-0.201318	-0.264677	-0.264677	-1.13653	-1.45492	-1.09188	-0.505873	-1.81869	0.289933	0	0	0	0	0	0	0	0	0	0		1H	38477365	38479279	1		c:vacuole
HORVU.MOREX.r3.1HG0014570	0	0	0	0	0	0	1	1	0	1	1	0	1	1	0	1	1	0	1	1	541.662	-0.0145714	0.21118	0.21118	0.722055	0.566073	0.909598	0.641271	0.901285	0.538464	0	0	0	0	0	0	0	0	0	0		1H	38479744	38483609	-1		:	Iron uptake and transport in root vascular system	R-OLO-9025727
HORVU.MOREX.r3.1HG0014580	0	0	0	1	1	0	0	0	0	0	0	0	0	0	0	1	1	0	1	1	177.55	-0.34761	-0.264062	-0.264062	-0.0573451	-0.541197	0.372146	0.139366	0.132364	-0.182681	0	0	0	0	0	0	0	0	0	0	P-loop containing nucleoside triphosphate hydrolases superfamily protein [Source:Projected from Arabidopsis thaliana (AT3G10420) UniProtKB/TrEMBL;Acc:F4J3R7]	1H	38599119	38603843	1		b:plastid organization;b:reversible differentiation;b:seed maturation;c:chloroplast;c:chloroplast envelope;c:chloroplast intermembrane space
HORVU.MOREX.r3.1HG0014590	0	0	0	1	1	0	0	0	1	0	1	0	0	0	1	1	1	1	1	1	272.217	-0.334826	-0.335702	-0.335702	-0.828569	-0.0582729	-1.22801	-1.388	-2.02569	-0.253474	0	0	0	0	0	0	0	-1	0	1		1H	39052843	39054292	1		b:lipid metabolic process;c:integral component of membrane;c:membrane;m:oxidoreductase activity;m:oxidoreductase activity, acting on the CH-CH group of donors	Biosynthesis of unsaturated fatty acids;Fatty acid elongation;Steroid hormone biosynthesis;Brassinosteroid biosynthesis II	ko01040;ko00062;ko00140;R-TTU-1119456
HORVU.MOREX.r3.1HG0014620	0	0	0	0	0	0	0	0	0	0	0	0	0	0	0	0	0	0	0	0	815.042	0.16648	0.110995	0.110995	0.972007	0.460423	1.27681	0.94639	1.60752	0.301215	0	0	0	0	0	0	0	0	0	0		1H	39437514	39455362	1		b:RNA processing;b:rRNA processing;c:nucleus;m:nucleic acid binding;m:protein binding	UDP-L-arabinose biosynthesis and transport;GDP-D-rhamnose biosynthesis;GDP-L-fucose biosynthesis I (from GDP-D-mannose)	R-PVE-1119574;R-PVE-1119428;R-PVE-1119620
HORVU.MOREX.r3.1HG0014640	0	0	1	1	2	0	0	0	0	0	0	1	0	1	0	1	1	1	1	2	22.3784	-0.0301082	0.12619	0.12619	1.46854	1.29172	1.65049	1.06921	1.89462	0.995687	0	0	0	0	0	0	0	0	0	0		1H	39643173	39646331	1		m:protein binding	Intracellular auxin transport	R-PVE-8868949
HORVU.MOREX.r3.1HG0014650	0	0	0	1	1	0	0	0	0	0	0	0	0	0	0	1	1	0	1	1	24.1663	0.042794	0.103219	0.103219	1.6514	0.99197	2.35421	1.31967	2.09226	1.09409	0	0	0	0	0	1	0	1	0	2		1H	39674028	39676529	1		m:protein binding	Intracellular auxin transport	R-PVE-8868949
HORVU.MOREX.r3.1HG0014660	0	0	1	1	1	0	0	0	1	0	1	1	0	1	0	1	1	1	1	1	35.6039	0.350387	0.576432	0.576432	1.31007	1.37894	1.34827	1.01248	1.00117	1.62685	0	0	0	0	0	0	0	0	0	0		1H	39719974	39722469	1		m:protein binding	Intracellular auxin transport	R-CCP-8868949
HORVU.MOREX.r3.1HG0014680	0	0	1	0	1	0	0	0	0	0	0	1	0	1	0	0	0	1	0	1	75.4025	-0.36669	-0.490655	-0.490655	-0.411565	-0.619862	-0.396	-0.10733	-0.285588	-0.553447	0	0	0	0	0	0	0	0	0	0		1H	39726656	39728996	1		b:auxin-activated signaling pathway;c:integral component of membrane;c:membrane;c:plasma membrane;c:plasmodesma
HORVU.MOREX.r3.1HG0014690	0	0	0	1	1	0	0	0	0	0	0	0	0	0	0	1	1	0	1	1	1306.2	8.82919e-05	-0.0337644	-0.0337644	-0.139152	0.0539291	-0.283589	-0.179142	-0.197016	-0.0711761	0	0	0	0	0	0	0	0	0	0		1H	39730759	39732774	-1		c:mitochondrion
HORVU.MOREX.r3.1HG0014700	0	0	0	0	0	0	0	0	0	0	0	0	0	0	0	0	0	0	0	0	0																					1H	39758709	39759413	1		:
HORVU.MOREX.r3.1HG0014710	0	0	1	0	1	0	0	0	0	0	0	1	0	1	0	0	0	1	0	1	12.2468	0.342754	0.550081	0.550081	-0.503406	-0.162054	-1.28565	0.0701066	0.1902	-1.69268	0	0	0	0	0	0	0	0	0	0		1H	39941141	39942910	-1		:
HORVU.MOREX.r3.1HG0014730	0	0	1	1	2	0	0	0	1	0	1	1	0	1	1	1	2	1	1	2	23.8243	-0.105265	0.089662	0.089662	-0.413414	-0.253693	-0.635665	-0.246099	-1.04924	0.0942711	0	0	0	0	0	0	0	0	0	0		1H	40009498	40010802	-1		:
HORVU.MOREX.r3.1HG0014740	0	0	1	1	1	1	1	2	1	1	1	1	1	1	2	1	1	1	1	1	695.149	0.113017	0.0180491	0.0180491	0.863779	0.0876919	1.25405	1.13542	0.792892	0.928831	0	0	0	0	0	0	0	0	0	0		1H	40060242	40062455	-1		:	Notch signaling pathway	ko04330
HORVU.MOREX.r3.1HG0014790	0	0	1	1	1	1	0	1	1	0	1	1	0	1	1	1	1	1	1	1	37.1456	0.601442	0.928856	0.928856	-1.42296	-0.0258762	-0.643104	-2.59005	-1.55869	-1.24048	0	0	0	0	0	0	-1	0	0	1		1H	40334769	40335517	-1		:
HORVU.MOREX.r3.1HG0014800	0	0	1	1	1	1	1	2	1	1	2	1	1	2	1	2	2	1	2	2	37.6963	0.417112	0.452264	0.452264	0.0796392	1.35474	-0.635615	-0.0160151	0.252429	-0.0303496	0	0	0	0	0	0	0	0	0	0		1H	40339128	40339951	-1		:
HORVU.MOREX.r3.1HG0014850	0	0	0	0	0	0	0	0	0	0	0	0	0	0	0	0	0	0	0	0	0.134223	0	0.0470722	0.0470722	0.112817	0	0	0.180426	0	0.256542	0	0	0	0	0	0	0	0	0	0		1H	40371376	40372149	-1		:
HORVU.MOREX.r3.1HG0014890	0	0	0	0	0	0	0	0	0	0	0	0	0	0	0	0	0	0	0	0	5.80766	0.153137	0.120672	0.120672	3.86546	3.69193	2.93791	2.94801	4.12939	3.43518	0	0	0	1	1	1	1	1	1	6		1H	40381120	40381803	1		b:carbohydrate metabolic process;m:hydrolase activity, hydrolyzing O-glycosyl compounds
HORVU.MOREX.r3.1HG0014910	0	0	0	0	0	0	1	1	0	0	0	0	0	0	0	1	1	0	1	1	0.581801	-0.0501833	-0.131538	-0.131538	-1.38216	-0.61052	-0.467783	-0.161633	0	-1.73719	0	0	0	0	0	0	0	0	0	0		1H	40557767	40558177	-1		:
HORVU.MOREX.r3.1HG0014930	0	0	1	0	1	0	0	0	0	0	0	1	0	1	0	0	0	1	0	1	0																					1H	40566181	40566459	-1		m:protein dimerization activity
HORVU.MOREX.r3.1HG0015000	0	0	0	0	0	0	0	0	0	0	0	0	0	0	0	0	0	0	0	0	0																					1H	40915081	40915848	1		:
HORVU.MOREX.r3.1HG0015080	0	0	0	0	0	0	0	0	0	0	0	0	0	0	0	0	0	0	0	0	1.37359	0.35544	0.430904	0.430904	0.239714	-0.342362	0.196844	0.361325	-2.19882	2.30801	0	0	0	0	0	0	0	0	0	0		1H	41115719	41117515	-1		b:nucleobase-containing compound metabolic process;m:3'-5' exonuclease activity;m:nucleic acid binding
HORVU.MOREX.r3.1HG0015090	0	0	0	0	0	0	0	0	0	0	0	0	0	0	0	0	0	0	0	0	1.68307	-0.20137	-0.00245204	-0.00245204	0.342165	0.0469607	0.686034	0.0335641	-0.34226	1.14095	0	0	0	0	0	0	0	0	0	0		1H	41163577	41164071	-1		:
HORVU.MOREX.r3.1HG0015110	0	0	1	1	1	1	1	2	0	0	0	1	1	2	1	2	2	1	2	2	108.009	0.0512697	0.350016	0.350016	1.60248	1.42252	1.80655	1.45183	0.829388	2.3864	0	0	0	0	0	0	0	0	1	1		1H	41219914	41231177	1		b:intracellular signal transduction;b:lipid catabolic process;b:lipid metabolic process;b:signal transduction;c:membrane;c:plasma membrane;m:hydrolase activity;m:phosphatidylinositol phospholipase C activity;m:phosphoric diester hydrolase activity	Inositol phosphate metabolism;Calcium signaling pathway;Phosphatidylinositol signaling system	ko00562;ko04020;ko04070
HORVU.MOREX.r3.1HG0015120	0	0	0	0	0	0	0	0	0	0	0	0	0	0	0	0	0	0	0	0	0																					1H	41262380	41263589	1		b:sugar mediated signaling pathway;m:ubiquitin-protein transferase activity
HORVU.MOREX.r3.1HG0015130	0	0	0	0	0	1	0	1	0	0	0	0	0	0	1	0	1	1	0	1	77.8729	-0.221949	-0.342679	-0.342679	-0.0264867	-0.097628	-0.22722	0.286475	-0.549589	0.473147	0	0	0	0	0	0	0	0	0	0		1H	41386862	41394552	-1		b:intracellular signal transduction;b:lipid catabolic process;b:lipid metabolic process;b:signal transduction;c:membrane;c:plasma membrane;m:hydrolase activity;m:phosphatidylinositol phospholipase C activity;m:phosphoric diester hydrolase activity	Inositol phosphate metabolism;Calcium signaling pathway;Phosphatidylinositol signaling system	ko00562;ko04020;ko04070
HORVU.MOREX.r3.1HG0015170	0	0	1	1	1	1	1	2	1	0	1	1	0	1	1	2	2	1	2	2	841.981	-0.0691954	0.0114107	0.0114107	0.395858	0.355946	0.650854	0.163586	1.01309	-0.140201	0	0	0	0	0	0	0	0	0	0	At5g52210 [Source:Projected from Arabidopsis thaliana (AT5G52210) UniProtKB/TrEMBL;Acc:Q38921]	1H	41482337	41486810	-1		b:Golgi to plasma membrane protein transport;b:intracellular protein transport;b:protein localization to Golgi apparatus;b:protein localization to organelle;c:Golgi apparatus;m:GTP binding;m:GTPase activity;m:nucleotide binding	Homoserine biosynthesis	R-ATA-1119295
HORVU.MOREX.r3.1HG0015180	0	0	0	0	0	0	0	0	0	0	0	0	0	0	0	0	0	0	0	0	0.0832007	0.00742617	-0.0112625	-0.0112625	0.0490783	0.0414297	0.0273899	0	0.11697	0	0	0	0	0	0	0	0	0	0	0		1H	41725521	41728753	1		:
HORVU.MOREX.r3.1HG0015190	0	0	0	0	0	0	0	0	0	0	0	0	0	0	0	0	0	0	0	0	0.0352471	-0.0071575	-0.0112625	-0.0112625	-0.142138	-0.0907966	0	0	0	-0.139758	0	0	0	0	0	0	0	0	0	0		1H	41728882	41731091	1		b:regulation of transcription, DNA-templated;m:zinc ion binding
HORVU.MOREX.r3.1HG0015240	0	0	1	1	1	1	0	1	1	0	1	1	0	1	1	1	1	1	1	1	173.3	-0.224141	-0.201198	-0.201198	-0.468642	-0.717853	-0.675165	0.0843456	-1.09811	0.321308	0	0	0	0	0	0	0	0	0	0		1H	41999192	42002131	1		:
HORVU.MOREX.r3.1HG0015250	0	0	1	1	1	0	0	0	1	0	1	1	0	1	0	1	1	1	1	1	8969.47	-0.310612	-0.315614	-0.315614	-0.431387	-0.368741	-0.466529	-0.417662	-1.18787	0.132214	0	0	0	0	0	0	0	0	0	0		1H	42005143	42007493	-1		b:regulation of macromolecule metabolic process;b:regulation of nitrogen compound metabolic process;b:regulation of primary metabolic process;m:metal ion binding;m:protein binding	HSFA7/ HSFA6B-regulatory network-induced by drought and ABA.	R-OSA-9623703
HORVU.MOREX.r3.1HG0015270	0	0	0	0	0	0	1	1	0	0	0	0	1	1	0	1	1	0	1	1	723.559	-0.0677152	-0.233296	-0.233296	0.731565	0.627849	0.948934	0.510711	1.22053	0.0621285	0	0	0	0	0	0	0	0	0	0		1H	42076074	42081430	1		b:rRNA processing
HORVU.MOREX.r3.1HG0015290	0	0	0	0	0	0	0	0	0	0	0	0	0	0	0	0	0	0	0	0	0																					1H	42198690	42200352	1		b:nucleobase-containing compound metabolic process;m:3'-5' exonuclease activity;m:nucleic acid binding
HORVU.MOREX.r3.1HG0015330	0	0	0	0	0	0	0	0	0	0	0	0	0	0	0	0	0	0	0	0	0																					1H	42345402	42347934	-1		b:meristem development;b:meristem maintenance
HORVU.MOREX.r3.1HG0015360	0	0	0	0	0	0	0	0	0	0	0	0	0	0	0	0	0	0	0	0	0																					1H	42380310	42380586	-1		:
HORVU.MOREX.r3.1HG0015390	0	0	0	0	0	0	0	0	0	0	0	0	0	0	0	0	0	0	0	0	274.154	0.156813	-0.0866383	-0.0866383	-1.28002	-0.831464	-2.04903	-0.579826	-1.24394	-1.27094	0	0	0	0	0	-1	0	0	0	1		1H	42662820	42663713	-1		:
HORVU.MOREX.r3.1HG0015420	0	0	1	1	1	0	1	1	0	0	0	1	1	2	0	2	2	1	2	2	8.59095	0.511659	0.311961	0.311961	-0.415324	0.761633	-0.34907	-1.02948	-1.55809	-0.105615	0	0	0	0	0	0	0	0	0	0		1H	42688897	42689223	-1		:
HORVU.MOREX.r3.1HG0015430	0	0	1	1	1	0	1	1	0	0	0	1	1	2	0	2	2	1	2	2	251.355	0.504117	0.3198	0.3198	-1.92	-0.542297	-2.2556	-2.14069	-2.52669	-1.58193	0	0	0	0	0	-1	-1	-1	0	3		1H	42689760	42691163	-1		b:regulation of transcription, DNA-templated;c:nucleus;m:DNA-binding transcription factor activity;m:sequence-specific DNA binding
HORVU.MOREX.r3.1HG0015460	0	0	1	1	1	1	0	1	1	0	1	1	0	1	1	1	1	1	1	1	0.153396	0.0293017	0.0179049	0.0179049	0.0172169	0	-0.0056667	0.0482001	-0.0316424	0.0583918	0	0	0	0	0	0	0	0	0	0		1H	43286846	43289075	-1		b:nucleobase-containing compound metabolic process;m:3'-5' exonuclease activity;m:nucleic acid binding
HORVU.MOREX.r3.1HG0015470	0	0	1	2	2	1	0	1	1	0	1	1	0	1	1	2	2	1	2	1	1297.51	0.228999	-0.286788	-0.286788	-0.37123	1.35738	-1.32018	-0.931108	-1.11578	-0.0498789	0	0	0	0	0	0	0	0	0	0		1H	43290379	43296118	1		m:metal ion binding;m:oxidoreductase activity	Flavonoid biosynthesis	R-ZJA-1119531
HORVU.MOREX.r3.1HG0015480	0	0	0	0	0	0	0	0	0	0	0	0	0	0	0	0	0	0	0	0	2158.37	-0.183533	-0.242201	-0.242201	-0.879644	-0.728518	-1.01099	-0.766597	-1.5939	0.0361921	0	0	0	0	0	0	0	0	0	0		1H	43297593	43302516	-1		b:protein folding;m:unfolded protein binding	Acyl-CoA synthetase pathway	R-ECU-1119623
HORVU.MOREX.r3.1HG0015510	0	0	0	0	0	0	0	0	0	0	0	0	0	0	0	0	0	0	0	0	0																					1H	43839504	43840208	-1		:
HORVU.MOREX.r3.1HG0015520	0	0	0	0	0	0	0	0	0	0	0	0	0	0	0	0	0	0	0	0	155.141	-0.278223	0.092161	0.092161	-0.105072	0.084809	0.007889	-0.359475	0.202076	-0.366458	0	0	0	0	0	0	0	0	0	0		1H	43877567	43880042	1		b:biosynthetic process;b:cellular amino acid metabolic process;m:catalytic activity;m:pyridoxal phosphate binding;m:transaminase activity	Novobiocin biosynthesis;Phenylalanine, tyrosine and tryptophan biosynthesis;Phenylalanine metabolism;Ubiquinone and other terpenoid-quinone biosynthesis;Tyrosine metabolism;Tropane, piperidine and pyridine alkaloid biosynthesis;Isoquinoline alkaloid biosynthesis;Cysteine and methionine metabolism;Phenylalanine biosynthesis I;tyrosine degradation I;Methionine biosynthesis II	ko00401;ko00400;ko00360;ko00130;ko00350;ko00960;ko00950;ko00270;R-ATA-1119389;R-ATA-1119506;R-ATA-1119400
HORVU.MOREX.r3.1HG0015530	0	0	0	0	0	0	0	0	0	0	0	0	0	0	0	0	0	0	0	0	1.17921	0.0144647	0.155512	0.155512	0.747009	0.330044	0.0377051	0.874529	0.176735	1.5372	0	0	0	0	0	0	0	0	0	0		1H	43894741	43896120	-1		b:nucleobase-containing compound metabolic process;m:3'-5' exonuclease activity;m:nucleic acid binding
HORVU.MOREX.r3.1HG0015610	0	0	0	0	0	0	0	0	0	0	0	0	0	0	0	0	0	0	0	0	0.728899	0.0478646	0.128421	0.128421	-0.596372	-0.199818	-0.769452	0.138258	-0.807481	-0.19654	0	0	0	0	0	0	0	0	0	0		1H	44145098	44145591	1		:
HORVU.MOREX.r3.1HG0015620	0	0	0	0	0	0	0	0	0	0	0	0	0	0	0	0	0	0	0	0	0																					1H	44197788	44199160	-1		m:carbohydrate binding
HORVU.MOREX.r3.1HG0015640	0	0	0	0	0	0	0	0	0	0	0	0	0	0	0	0	0	0	0	0	0																					1H	44297594	44298087	-1		:
HORVU.MOREX.r3.1HG0015670	0	0	0	0	0	0	1	1	1	0	1	0	0	0	1	1	2	1	1	2	0.0536428	-0.0071575	-0.0112625	-0.0112625	-0.0146605	0.0414297	0	0	0	0.0583918	0	0	0	0	0	0	0	0	0	0		1H	44315269	44316121	1		m:nucleic acid binding;m:zinc ion binding	Activation of pre-replication complex;Maturation;Lagging strand synthesis	R-ATA-9645850;R-ATA-9675782;R-ATA-9675885
HORVU.MOREX.r3.1HG0015680	0	0	0	0	0	0	1	1	1	0	1	0	0	0	1	1	2	1	1	2	97.4741	-0.0977609	-0.481272	-0.481272	1.78416	1.35855	1.99567	1.7841	2.62198	1.11063	0	0	0	0	0	0	0	1	0	1		1H	44316927	44320422	1		b:protein phosphorylation;m:ATP binding;m:protein binding;m:protein kinase activity	Anther and pollen development	R-CSI-8986768
HORVU.MOREX.r3.1HG0015720	0	0	1	1	1	1	0	1	1	0	1	1	0	1	1	1	1	1	1	1	19748.2	0.211282	0.0906591	0.0906591	-1.58338	-0.55017	-2.14628	-1.66524	-2.42445	-1.08178	0	0	0	0	0	-1	0	-1	0	2		1H	44498359	44500887	1		b:phosphorylation;b:protein phosphorylation;c:integral component of membrane;c:membrane;m:ATP binding;m:kinase activity;m:nucleotide binding;m:protein kinase activity;m:protein serine/threonine kinase activity;m:transferase activity	MAPK signaling pathway;NF-kappa B signaling pathway;Reproductive meristem phase change;Aleurone layer formation	ko04010;ko04064;R-OSA-9608575;R-OSA-9623492
HORVU.MOREX.r3.1HG0015740	0	0	0	0	0	0	0	0	0	0	0	0	0	0	0	0	0	0	0	0	0																					1H	44512100	44512780	-1		:
HORVU.MOREX.r3.1HG0015750	0	0	0	0	0	0	0	0	0	0	0	0	0	0	0	0	0	0	0	0	89.0922	-0.412404	-0.242139	-0.242139	-0.0107335	-0.231096	0.252822	0.0464329	1.77475	-0.821418	0	0	0	0	0	0	0	0	0	0		1H	44794498	44797328	1		:
HORVU.MOREX.r3.1HG0015760	0	0	0	0	0	0	1	1	0	0	0	0	0	0	0	1	1	0	1	1	741.373	-0.188152	0.0532235	0.0532235	-0.281576	-0.374561	-0.0437335	-0.372774	0.142744	-0.727397	0	0	0	0	0	0	0	0	0	0		1H	44816956	44823224	1		m:DNA binding
HORVU.MOREX.r3.1HG0015780	0	0	0	0	0	0	0	0	0	0	0	0	0	0	0	0	0	0	0	0	0																					1H	44875603	44875959	-1		:
HORVU.MOREX.r3.1HG0015790	0	0	0	0	0	0	0	0	0	0	0	0	0	0	0	0	0	0	0	0	0.0631728	0.0220098	0	0	-0.142138	0	-0.104836	0	0	-0.139758	0	0	0	0	0	0	0	0	0	0		1H	44887343	44888238	-1		:
HORVU.MOREX.r3.1HG0015890	0	0	0	0	0	0	0	0	0	0	0	0	0	0	0	0	0	0	0	0	228.84	-0.013513	-0.0816542	-0.0816542	0.106118	-0.338189	0.316936	0.349885	-0.26174	0.569305	0	0	0	0	0	0	0	0	0	0		1H	45284877	45292243	1		m:ATP binding;m:ATP hydrolysis activity	Ribosome biogenesis in eukaryotes	ko03008
HORVU.MOREX.r3.1HG0015960	0	0	0	0	0	0	0	0	0	0	0	0	0	0	0	0	0	0	0	0	1.27981	0.185221	0.072128	0.072128	-1.05641	-0.552021	-0.446892	-0.615094	-1.32898	-0.771034	0	0	0	0	0	0	0	0	0	0		1H	45766831	45777530	-1		b:cell surface receptor signaling pathway;b:protein phosphorylation;m:ATP binding;m:calcium ion binding;m:polysaccharide binding;m:protein kinase activity	Root-specific gene network of NAC10_TF induced by drought, salinity, and ABA ;Response to Drought	R-OSA-9636884;R-OSA-9623744
HORVU.MOREX.r3.1HG0015990	0	0	0	0	0	0	0	0	0	0	0	0	0	0	0	0	0	0	0	0	3.72043	0.074049	-0.0236265	-0.0236265	-2.43607	-0.715996	-1.79056	-0.729398	-4.96399	1.55941	0	0	0	0	0	0	0	0	0	0		1H	45890991	45892505	-1		:
HORVU.MOREX.r3.1HG0016030	0	0	1	1	1	0	0	0	0	0	0	1	0	1	0	1	1	1	1	1	551.186	-0.39106	-0.552811	-0.552811	-3.29278	-2.9229	-2.95909	-2.11821	-5.41325	-0.209395	0	0	0	-1	-1	-1	-1	-1	0	5		1H	45903892	45907075	-1		b:mitochondrial pyruvate transmembrane transport;c:integral component of membrane;c:membrane;c:mitochondrial inner membrane;c:mitochondrion
HORVU.MOREX.r3.1HG0016050	0	0	0	0	0	0	0	0	0	0	0	0	0	0	0	0	0	0	0	0	0.339585	-0.0782207	-0.054601	-0.054601	0.0602606	-0.096797	0.134048	0.0265517	-0.113943	0.208474	0	0	0	0	0	0	0	0	0	0		1H	45912980	45913676	1		:
HORVU.MOREX.r3.1HG0016090	0	0	0	1	1	1	1	1	0	1	1	0	1	1	1	2	2	1	2	2	454.701	0.150127	-0.285333	-0.285333	-0.767389	-0.878249	-0.987085	-0.207286	-1.19968	-0.0481062	0	0	0	0	0	0	0	0	0	0	Prolycopene isomerase, chloroplastic [Source:Projected from Arabidopsis thaliana (AT1G06820) UniProtKB/Swiss-Prot;Acc:Q9M9Y8]	1H	46015072	46020312	1		b:carotenoid biosynthetic process;b:carotenoid metabolic process;b:etioplast organization;c:chloroplast membrane;m:carotenoid isomerase activity;m:oxidoreductase activity	Carotenoid biosynthesis	ko00906
HORVU.MOREX.r3.1HG0016100	0	0	0	0	0	0	0	0	0	0	0	0	0	0	0	0	0	0	0	0	4.11817	0.349425	-0.267135	-0.267135	-0.724535	-0.661731	-0.857546	0.143272	-0.809659	-0.535311	0	0	0	0	0	0	0	0	0	0		1H	46021448	46022818	1		m:protein binding	Tetrahydrofolate biosynthesis I;Tetrahydrofolate biosynthesis II	R-ZJA-1119265;R-ZJA-1119523
HORVU.MOREX.r3.1HG0016110	0	0	0	0	0	0	0	0	0	0	0	0	0	0	0	0	0	0	0	0	1373.28	-0.0764461	0.0675657	0.0675657	0.49596	-0.080019	0.515039	0.996676	-0.138245	1.1855	0	0	0	0	0	0	0	0	0	0		1H	46166894	46171335	-1		b:cation transmembrane transport;b:cation transport;b:transmembrane transport;c:integral component of membrane;c:membrane;c:vacuolar membrane;c:vacuole;m:cation transmembrane transporter activity
HORVU.MOREX.r3.1HG0016120	0	0	0	0	0	0	0	0	0	0	0	0	0	0	0	0	0	0	0	0	0																					1H	46253578	46254285	1		:
HORVU.MOREX.r3.1HG0016130	0	0	0	0	0	0	0	0	0	0	0	0	0	0	0	0	0	0	0	0	0																					1H	46283096	46283800	1		:
HORVU.MOREX.r3.1HG0016150	0	0	0	0	0	0	0	0	0	0	0	0	0	0	0	0	0	0	0	0	0																					1H	46743231	46744004	-1		:
HORVU.MOREX.r3.1HG0016160	0	0	0	0	0	0	0	0	0	0	0	0	0	0	0	0	0	0	0	0	0																					1H	46753446	46754219	-1		:
HORVU.MOREX.r3.1HG0016170	0	0	0	0	0	0	0	0	0	0	0	0	0	0	0	0	0	0	0	0	0																					1H	46763665	46764438	-1		:
HORVU.MOREX.r3.1HG0016190	0	0	0	1	1	0	0	0	0	0	0	0	0	0	0	1	1	0	1	1	0																					1H	46817127	46817411	-1		:
HORVU.MOREX.r3.1HG0016200	0	0	0	0	0	0	0	0	0	0	0	0	0	0	0	0	0	0	0	0	3539.23	-0.181863	-0.264344	-0.264344	-0.827497	-0.563893	-0.916203	-0.857246	-1.8281	0.332677	0	0	0	0	0	0	0	0	0	0		1H	46848956	46851199	1		b:arginine biosynthetic process;b:arginine metabolic process;m:catalytic activity;m:N2-acetyl-L-ornithine:2-oxoglutarate 5-aminotransferase activity;m:pyridoxal phosphate binding;m:transaminase activity	Arginine biosynthesis;Arginine biosynthesis II (acetyl cycle);Arginine biosynthesis (R-TTU-1119263);Ornithine biosynthesis	ko00220;R-TTU-1119622;R-TTU-1119263;R-TTU-1119539
HORVU.MOREX.r3.1HG0016210	0	0	0	0	0	0	0	0	0	0	0	0	0	0	0	0	0	0	0	0	54.4173	0.0539923	-0.506659	-0.506659	0.242421	1.02491	-0.408621	0.0128462	-1.49655	1.24716	0	0	0	0	0	0	0	0	0	0		1H	46851230	46853626	-1	CelB2	b:carbohydrate metabolic process;b:cellulose catabolic process;b:metabolic process;b:polysaccharide catabolic process;m:cellulase activity;m:hydrolase activity;m:hydrolase activity, acting on glycosyl bonds;m:hydrolase activity, hydrolyzing O-glycosyl compounds	Two-component system;Starch and sucrose metabolism;Primary root development	ko02020;ko00500;R-CBA-9030654
HORVU.MOREX.r3.1HG0016240	0	0	0	0	0	0	0	0	0	0	0	0	0	0	0	0	0	0	0	0	0.321464	0.0883411	-0.0167761	-0.0167761	0.437575	0.1347	0.14447	0.0774815	0.316151	0.299761	0	0	0	0	0	0	0	0	0	0		1H	46978409	46979182	1		:
HORVU.MOREX.r3.1HG0016260	0	0	0	0	0	0	1	1	0	0	0	0	0	0	0	1	1	0	1	1	17.2538	-0.0279229	0.616757	0.616757	0.174564	-0.37344	0.421236	0.330739	0.0569578	0.258471	0	0	0	0	0	0	0	0	0	0		1H	47061732	47062350	-1		c:integral component of membrane;m:glycosyltransferase activity	Development of root hair	R-TTU-9639861
HORVU.MOREX.r3.1HG0016290	0	0	0	0	0	0	0	0	0	0	0	0	0	0	0	0	0	0	0	0	0																					1H	47221634	47222277	-1		:
HORVU.MOREX.r3.1HG0016310	0	0	1	1	1	1	0	1	0	0	0	1	0	1	1	1	1	1	1	1	5357.56	0.304773	-0.209412	-0.209412	-1.06896	-0.750018	-1.18347	-1.14217	-1.72103	-0.35368	0	0	0	0	0	0	0	0	0	0	bZIP transcription factor 53 [Source:Projected from Arabidopsis thaliana (AT3G62420) UniProtKB/Swiss-Prot;Acc:Q9LZP8]	1H	47245910	47247226	-1		b:cellular response to starvation;b:hypotonic response;b:positive regulation of seed maturation;b:positive regulation of transcription, DNA-templated;b:regulation of transcription, DNA-templated;c:nucleus;m:DNA binding;m:DNA-binding transcription factor activity;m:protein heterodimerization activity;m:sequence-specific DNA binding;m:transcription cis-regulatory region binding
HORVU.MOREX.r3.1HG0016340	0	0	0	0	0	0	0	0	0	0	0	0	0	0	0	0	0	0	0	0	0.0458641	0	0.0179049	0.0179049	-0.0146605	0	0	0.0482001	0	0.0583918	0	0	0	0	0	0	0	0	0	0		1H	47408240	47410879	-1		b:proteolysis involved in cellular protein catabolic process;c:proteasome core complex	Proteasome	ko03050
HORVU.MOREX.r3.1HG0016360	0	0	0	0	0	0	0	0	0	0	0	0	0	0	0	0	0	0	0	0	0																					1H	47483999	47485066	-1		b:protein ubiquitination;m:protein binding	Hedgehog signaling pathway;Hedgehog signaling pathway - fly;Alanine biosynthesis III;Cysteine degradation	ko04340;ko04341;R-ECU-1119319;R-ECU-1119612
HORVU.MOREX.r3.1HG0016370	0	0	0	0	0	0	0	0	0	0	0	0	0	0	0	0	0	0	0	0	591.274	-0.112932	-0.0890504	-0.0890504	-0.667799	-0.411199	-1.07697	-0.460979	-0.113433	-1.08129	0	0	0	0	0	0	0	0	0	0		1H	47506515	47512144	-1		b:regulation of transcription, DNA-templated;c:nucleus;m:DNA binding;m:DNA-binding transcription factor activity, RNA polymerase II-specific	Regulation of embryo development	R-OSA-9631623
HORVU.MOREX.r3.1HG0016410	0	0	1	1	1	0	0	0	0	0	0	1	0	1	0	1	1	1	1	1	287.078	0.0541705	0.123126	0.123126	0.95461	0.493416	1.36933	0.909987	1.22435	0.654514	0	0	0	0	0	0	0	0	0	0	TPR5 [Source:Projected from Arabidopsis thaliana (AT1G56440) UniProtKB/TrEMBL;Acc:A0A178WG02]	1H	48235581	48241429	1		m:protein binding	IAA biosynthesis VI (via indole-3-acetamide)	R-EGR-1119388
HORVU.MOREX.r3.1HG0016450	0	0	0	0	0	0	1	1	0	0	0	0	0	0	0	1	1	0	1	1	577.607	0.200647	0.0151422	0.0151422	-0.93392	-0.0181229	-1.13135	-1.23886	-3.71947	-0.0966336	0	0	0	0	0	0	0	-1	0	1		1H	48275134	48278094	1		b:protein autophosphorylation;b:protein phosphorylation;c:integral component of membrane;c:plasma membrane;m:ATP binding;m:protein kinase activity;m:protein serine/threonine kinase activity	Proline biosynthesis V (from arginine)	R-JCU-1119318
HORVU.MOREX.r3.1HG0016480	0	0	1	1	1	0	0	0	0	0	0	1	0	1	0	1	1	1	1	1	55.7624	-0.289959	-0.559543	-0.559543	1.19786	0.85106	1.57675	1.17373	1.38022	1.08106	0	0	0	0	0	0	0	0	0	0		1H	48314883	48318258	-1		m:protein binding	Anther and pollen development	R-CRU-8986768
HORVU.MOREX.r3.1HG0016510	0	0	0	0	0	0	0	0	0	0	0	0	0	0	0	0	0	0	0	0	92.2968	0.25235	0.283223	0.283223	-1.51753	-1.23368	-1.82989	-1.17001	-1.55906	-1.43396	0	0	0	0	0	0	0	0	0	0		1H	48550043	48551644	-1		:
HORVU.MOREX.r3.1HG0016530	0	0	1	2	2	0	0	0	0	0	0	1	0	1	0	2	2	1	2	2	0.907091	0.00456997	0.0461921	0.0461921	0.120831	-0.777157	1.0586	-0.0764872	-1.22694	1.44568	0	0	0	0	0	0	0	0	0	0		1H	48612968	48613439	-1		:
HORVU.MOREX.r3.1HG0016550	0	0	0	0	0	0	2	2	0	0	0	0	1	1	0	1	1	0	2	2	8.91612	-0.427656	-0.235628	-0.235628	0.895045	0.780963	0.601374	0.970643	0.241306	1.63699	0	0	0	0	0	0	0	0	0	0		1H	48706261	48707787	-1		:
HORVU.MOREX.r3.1HG0016580	0	0	0	0	0	0	1	1	0	0	0	0	0	0	0	1	1	0	1	1	0.0926156	-0.0071575	-0.00397063	-0.00397063	0.0172089	0.0414297	0	0.0151435	-0.0316424	0.0583918	0	0	0	0	0	0	0	0	0	0		1H	48799329	48799823	1		:
HORVU.MOREX.r3.1HG0016590	0	0	1	1	1	1	0	1	1	0	1	1	0	1	1	1	1	1	1	1	233.591	-0.321398	-0.677427	-0.677427	-1.83268	-1.68695	-2.00517	-0.948813	-2.50289	-0.457707	0	0	0	0	0	-1	0	-1	0	2		1H	48814900	48815886	1		b:auxin-activated signaling pathway;c:plasma membrane
HORVU.MOREX.r3.1HG0016620	0	0	0	1	1	0	0	0	0	0	0	0	0	0	0	1	1	0	1	1	0																					1H	48878812	48879198	1		m:protein binding	Tetrahydrofolate biosynthesis I;Tetrahydrofolate biosynthesis II	R-OGU-1119265;R-OGU-1119523
HORVU.MOREX.r3.1HG0016660	0	0	0	0	0	0	0	0	0	0	0	0	0	0	0	0	0	0	0	0	1.45801	-0.55874	-0.499907	-0.499907	0.89917	0.500489	0.692061	0.484028	0.806555	0.763527	0	0	0	0	0	0	0	0	0	0		1H	48904014	48905307	1		m:protein binding	Tetrahydrofolate biosynthesis I;Tetrahydrofolate biosynthesis II	R-ZJA-1119265;R-ZJA-1119523
HORVU.MOREX.r3.1HG0016680	0	0	0	0	0	0	0	0	0	0	0	0	0	0	0	0	0	0	0	0	0																					1H	49040932	49041605	1		:
HORVU.MOREX.r3.1HG0016710	0	0	0	0	0	0	0	0	0	0	0	0	0	0	0	0	0	0	0	0	277.481	0.180201	-0.181485	-0.181485	0.0500225	0.131084	-0.486093	0.696499	1.40265	-0.490842	0	0	0	0	0	0	0	0	0	0		1H	49085853	49087520	-1		b:response to stress;m:calcium ion binding;m:calcium-dependent phospholipid binding	GA12 biosynthesis	R-LAN-1119557
HORVU.MOREX.r3.1HG0016730	0	0	0	0	0	0	0	0	0	0	0	0	0	0	0	0	0	0	0	0	193.372	-0.388994	-0.526693	-0.526693	-0.0602421	-0.230826	-0.0416429	0.174815	-0.435386	0.418335	0	0	0	0	0	0	0	0	0	0		1H	49616361	49619491	-1		b:protein glycosylation;c:Golgi apparatus;c:membrane;m:glycosyltransferase activity	Primary root development	R-TUR-9030654
HORVU.MOREX.r3.1HG0016740	0	0	0	1	1	0	0	0	0	0	0	0	0	0	0	1	1	0	1	1	1125.97	0.0149988	0.099563	0.099563	0.138966	-0.115456	0.262276	0.25128	-0.00618019	0.308837	0	0	0	0	0	0	0	0	0	0		1H	49645033	49650535	1		m:nucleic acid binding	PI3K-Akt signaling pathway;Focal adhesion;ECM-receptor interaction	ko04151;ko04510;ko04512
HORVU.MOREX.r3.1HG0016760	0	0	2	3	3	2	0	2	1	0	1	2	0	2	2	3	3	3	3	3	2665.78	-0.084665	-0.294389	-0.294389	-0.911843	-0.844642	-0.92738	-0.773998	-2.1169	0.420411	0	0	0	0	0	0	0	-1	0	1		1H	49839167	49843312	1		c:integral component of membrane;c:membrane
HORVU.MOREX.r3.1HG0016770	0	0	0	0	0	0	0	0	0	0	0	0	0	0	0	0	0	0	0	0	20.4953	0.349925	0.65476	0.65476	1.43561	1.32814	1.66644	1.1394	1.48245	1.35246	0	0	0	0	0	0	0	0	0	0		1H	49914779	49916692	1		m:protein binding	Intracellular auxin transport	R-ATR-8868949
HORVU.MOREX.r3.1HG0016790	0	0	0	0	0	0	1	1	0	0	0	0	0	0	0	1	1	0	1	1	2242.5	0.0345321	0.0589715	0.0589715	0.976327	0.755644	1.28245	0.701674	1.84478	-0.158472	0	0	0	0	0	0	0	0	0	0		1H	49917385	49924809	-1		b:fatty acid metabolic process;m:long-chain fatty acid-CoA ligase activity	Ferroptosis;Quorum sensing;Fatty acid biosynthesis;Fatty acid degradation;Peroxisome;Acyl-CoA synthetase pathway	ko04216;ko02024;ko00061;ko00071;ko04146;R-CSA-1119623
HORVU.MOREX.r3.1HG0016810	0	0	0	1	1	0	0	0	0	0	0	0	0	0	0	1	1	0	1	1	2222.12	-0.0683276	-0.0212278	-0.0212278	0.0156728	-0.100703	0.0427011	0.106742	-0.300468	0.446202	0	0	0	0	0	0	0	0	0	0		1H	50002764	50007525	-1		:
HORVU.MOREX.r3.1HG0016820	0	0	0	0	0	0	0	0	0	0	0	0	0	0	0	0	0	0	0	0	291.186	-0.221985	-0.378588	-0.378588	-0.341475	-0.45933	-0.327179	-0.181693	-0.59371	-0.0701534	0	0	0	0	0	0	0	0	0	0		1H	50352827	50354679	1		:
HORVU.MOREX.r3.1HG0016840	0	0	0	0	0	0	0	0	0	0	0	0	0	0	0	0	0	0	0	0	0																					1H	50579493	50580182	1		:
HORVU.MOREX.r3.1HG0016850	0	0	0	0	0	0	0	0	0	0	0	0	0	0	0	0	0	0	0	0	412.773	-0.276013	-0.335638	-0.335638	-0.329941	-0.490039	-0.302239	-0.143244	-0.452469	-0.186046	0	0	0	0	0	0	0	0	0	0		1H	50593657	50595700	1		m:protein binding	Maturation	R-OGU-9675782
HORVU.MOREX.r3.1HG0016910	0	0	1	1	1	0	0	0	1	0	1	1	0	1	0	1	1	1	1	1	298.142	0.211618	0.219595	0.219595	0.901086	0.197331	1.30283	0.95536	1.27484	0.471103	0	0	0	0	0	0	0	0	0	0		1H	51013520	51027002	1		:	Development of root hair	R-MGU-9639861
HORVU.MOREX.r3.1HG0016940	0	0	0	0	0	0	0	0	0	0	0	0	0	0	0	0	0	0	0	0	614.366	-0.111376	-0.126387	-0.126387	0.103258	-0.0285127	0.145366	0.196123	0.874256	-0.608571	0	0	0	0	0	0	0	0	0	0		1H	51203529	51210527	-1		b:monocarboxylic acid transport;b:organophosphate ester transport;b:transmembrane transport;c:chloroplast membrane;c:integral component of membrane;c:membrane;m:organic anion transmembrane transporter activity;m:organophosphate ester transmembrane transporter activity;m:transmembrane transporter activity	UDP-L-arabinose biosynthesis and transport	R-PPE-1119574
HORVU.MOREX.r3.1HG0016950	0	0	1	1	1	0	1	1	0	0	0	1	0	1	0	1	1	1	1	1	301.14	-0.0895564	-0.0335363	-0.0335363	0.833439	0.393202	1.16132	0.871544	1.25518	0.383673	0	0	0	0	0	0	0	0	0	0	Protein EMBRYO SAC DEVELOPMENT ARREST 30 [Source:Projected from Arabidopsis thaliana (AT3G03810) UniProtKB/Swiss-Prot;Acc:F4J2C8]	1H	51219366	51224209	-1		b:fucose metabolic process;b:polar nucleus fusion;b:pollen tube development;m:transferase activity	Lysine biosynthesis II;Lysine biosynthesis I	R-DCA-1119283;R-DCA-1119273
HORVU.MOREX.r3.1HG0017020	0	0	0	0	0	0	0	0	0	0	0	0	0	0	0	0	0	0	0	0	0																					1H	51368289	51369140	1		b:DNA integration;m:nucleic acid binding	Valine degradation	R-CBA-1119479
HORVU.MOREX.r3.1HG0017040	0	0	0	0	0	0	0	0	0	0	0	0	0	0	0	0	0	0	0	0	0																					1H	51691408	51692112	1		:
HORVU.MOREX.r3.1HG0017050	0	0	0	0	0	0	0	0	0	0	0	0	0	0	0	0	0	0	0	0	240.097	0.331259	0.279138	0.279138	-4.18419	-2.61175	-4.25263	-3.75167	-6.40468	-3.35024	0	0	0	-1	-1	-1	-1	-1	-1	6		1H	51806732	51807970	-1		b:regulation of transcription, DNA-templated;c:nucleus;m:DNA-binding transcription factor activity;m:sequence-specific DNA binding	Response to cold temperature	R-PAB-8879007
HORVU.MOREX.r3.1HG0017060	0	0	0	0	0	0	0	0	0	0	0	0	0	0	0	0	0	0	0	0	0																					1H	51856966	51857629	-1		:
HORVU.MOREX.r3.1HG0017070	0	0	0	2	2	0	0	0	0	0	0	0	0	0	0	2	2	0	2	2	1598.59	-0.175805	-0.174224	-0.174224	-0.0914397	0.123869	-0.378537	-0.0400564	-0.682887	0.610101	0	0	0	0	0	0	0	0	0	0	Nitrogen regulatory protein P-II homolog [Source:Projected from Arabidopsis thaliana (AT4G01900) UniProtKB/Swiss-Prot;Acc:Q9ZST4]	1H	52027642	52031416	-1		b:anthocyanin-containing compound biosynthetic process;b:regulation of catalytic activity;b:regulation of fatty acid biosynthetic process;b:regulation of nitrogen utilization;b:response to light stimulus;b:response to sucrose;c:chloroplast;c:chloroplast thylakoid;c:cytosol;c:plastid;m:acetylglutamate kinase regulator activity;m:ATP binding;m:enzyme regulator activity;m:magnesium ion binding
HORVU.MOREX.r3.1HG0017080	0	0	0	0	0	0	3	3	0	0	0	0	2	2	0	2	2	0	3	3	228.851	0.0915717	0.130582	0.130582	0.165804	0.129778	0.118486	0.228726	-0.483502	0.806325	0	0	0	0	0	0	0	0	0	0		1H	52035690	52053454	-1		:	Ubiquitin mediated proteolysis	ko04120
HORVU.MOREX.r3.1HG0017090	0	0	0	0	0	0	0	0	0	0	0	0	0	0	0	0	0	0	0	0	0																					1H	52057301	52058092	-1		:
HORVU.MOREX.r3.1HG0017100	0	0	0	0	0	0	0	0	0	0	0	0	0	0	0	0	0	0	0	0	1.3501	0.282994	-0.249351	-0.249351	-0.873423	0.230637	-1.01328	-0.659279	-1.22189	-0.529651	0	0	0	0	0	0	0	0	0	0		1H	52330005	52331195	-1		m:hydrolase activity, acting on ester bonds	TCA cycle (plant)	R-TUR-1119533
HORVU.MOREX.r3.1HG0017110	0	0	0	0	0	0	1	1	0	0	0	0	0	0	0	1	1	0	1	1	1615.31	0.0185333	-0.0233373	-0.0233373	-0.29032	-0.481719	-0.0358191	-0.331399	-0.471578	-0.121047	0	0	0	0	0	0	0	0	0	0		1H	52349735	52354225	-1		b:protein phosphorylation;b:signal transduction;c:cytoplasm;c:cytosol;g:GO_0106311;m:ATP binding;m:protein kinase activity;m:protein serine kinase activity;m:protein serine/threonine kinase activity	Signaling pathways regulating pluripotency of stem cells;Wnt signaling pathway;ErbB signaling pathway;Cell cycle;Hedgehog signaling pathway;Hedgehog signaling pathway - fly;Hippo signaling pathway;PI3K-Akt signaling pathway;mTOR signaling pathway;Focal adhesion;Brassinosteroid signaling	ko04550;ko04310;ko04012;ko04110;ko04340;ko04341;ko04390;ko04151;ko04150;ko04510;R-MPO-5632095
HORVU.MOREX.r3.1HG0017130	0	0	0	1	1	0	0	0	0	0	0	0	0	0	0	1	1	0	1	1	79.1689	0.323768	0.346905	0.346905	0.348159	0.116768	0.126434	0.717674	0.256557	0.454677	0	0	0	0	0	0	0	0	0	0		1H	52820806	52853311	1		c:integral component of membrane;c:membrane;m:protein binding	Calvin cycle;Cytosolic glycolysis	R-LAN-1119519;R-LAN-1119570
HORVU.MOREX.r3.1HG0017140	0	0	0	0	0	0	0	0	0	0	0	0	0	0	0	0	0	0	0	0	0																					1H	53051783	53052154	-1		:
HORVU.MOREX.r3.1HG0017150	0	0	0	0	0	0	1	1	0	0	0	0	1	1	0	1	1	0	1	1	21.5591	0.192631	0.388489	0.388489	1.41065	0.711238	1.98131	1.25622	0.959994	1.907	0	0	0	0	0	0	0	0	0	0		1H	53082900	53085008	1		c:integral component of membrane
HORVU.MOREX.r3.1HG0017240	0	0	1	1	1	0	0	0	1	0	1	1	0	1	0	1	1	1	1	1	2424.15	0.0711601	-0.0470386	-0.0470386	-0.971605	-0.428408	-1.2806	-1.05274	-1.8152	-0.433004	0	0	0	0	0	0	0	0	0	0		1H	53696791	53699353	1		b:protein dephosphorylation;g:GO_0004724;g:GO_0106306;g:GO_0106307;m:cation binding;m:hydrolase activity;m:metal ion binding;m:myosin phosphatase activity;m:phosphoprotein phosphatase activity;m:protein serine/threonine phosphatase activity	Photorespiration;Mitochondrial pyruvate metabolism;TCA cycle (plant)	R-AHA-1119312;R-AHA-1119351;R-AHA-1119533
HORVU.MOREX.r3.1HG0017250	0	0	2	1	2	0	0	0	1	0	1	2	0	2	0	1	1	2	1	2	354.621	0.0709401	0.108376	0.108376	0.327859	-0.0851064	0.490746	0.481733	-0.492702	1.30677	0	0	0	0	0	0	0	0	0	0		1H	53700315	53704700	-1		b:dephosphorylation of RNA polymerase II C-terminal domain;c:nucleus;g:GO_0106306;g:GO_0106307;m:hydrolase activity;m:metal ion binding;m:myosin phosphatase activity;m:phosphoprotein phosphatase activity;m:protein serine/threonine phosphatase activity;m:RNA polymerase core enzyme binding;m:RNA polymerase II CTD heptapeptide repeat phosphatase activity
HORVU.MOREX.r3.1HG0017280	0	0	1	2	3	0	0	0	0	0	0	1	0	1	0	2	2	1	2	3	11188.3	0.059171	0.467006	0.467006	-0.445007	0.0439646	-0.918072	-0.381694	0.24163	-1.00096	0	0	0	0	0	0	0	0	0	0		1H	53991854	53995794	1		:;b:cellular oxidant detoxification;b:hydrogen peroxide catabolic process;b:response to oxidative stress;c:extracellular region;m:heme binding;m:metal ion binding;m:oxidoreductase activity;m:peroxidase activity	Phenylpropanoid biosynthesis;Development of root hair	ko00940;R-OSA-9639861
HORVU.MOREX.r3.1HG0017310	0	0	0	1	1	2	0	2	1	0	1	1	0	1	2	1	2	2	1	2	532.285	-0.0342826	0.31433	0.31433	-0.0136116	-0.207662	-0.143312	0.239928	0.683119	-0.690936	0	0	0	0	0	0	0	0	0	0		1H	54502353	54506856	1		b:amino acid transmembrane transport;b:amino acid transport;c:integral component of membrane;c:membrane;c:plasma membrane;m:amino acid transmembrane transporter activity	Plant hormone signal transduction;Development of root hair	ko04075;R-ZJA-9639861
HORVU.MOREX.r3.1HG0017340	0	0	0	0	0	0	0	0	0	0	0	0	0	0	0	0	0	0	0	0	15.393	1.63874	1.6068	1.6068	0.839888	1.42321	0.954652	0.549531	0.424613	1.3659	0	0	0	0	0	0	0	0	0	0		1H	54916587	54916811	-1		:
HORVU.MOREX.r3.1HG0017350	0	0	0	0	0	0	0	0	0	0	0	0	0	0	0	0	0	0	0	0	5.84309	-0.38695	0.0319376	0.0319376	0.28203	-0.284083	-0.395664	1.17104	1.13599	-1.26681	0	0	0	0	0	0	0	0	0	0		1H	54945604	54946918	-1		b:hydrogen peroxide catabolic process;b:response to oxidative stress;c:extracellular region;c:plant-type cell wall;c:plasmodesma;m:heme binding;m:metal ion binding;m:peroxidase activity	Phenylpropanoid biosynthesis;Development of root hair	ko00940;R-OSA-9639861
HORVU.MOREX.r3.1HG0017370	0	0	0	0	0	0	0	0	0	0	0	0	0	0	0	0	0	0	0	0	1.71306	-0.234845	-0.307519	-0.307519	-1.40487	-0.866742	-0.777307	-0.109574	-1.63499	-0.532301	0	0	0	0	0	0	0	0	0	0		1H	54955535	54957084	-1		b:hydrogen peroxide catabolic process;b:response to oxidative stress;c:extracellular region;c:plant-type cell wall;c:plasmodesma;m:heme binding;m:metal ion binding;m:peroxidase activity	Phenylpropanoid biosynthesis;Development of root hair	ko00940;R-OSA-9639861
HORVU.MOREX.r3.1HG0017410	0	0	0	1	1	0	0	0	1	0	1	0	0	0	1	1	2	1	1	2	117.212	-0.386271	-0.108749	-0.108749	0.100435	-0.615187	0.457542	0.593688	0.893322	-0.952108	0	0	0	0	0	0	0	0	0	0		1H	55233429	55234996	-1		:;b:cellular oxidant detoxification;b:hydrogen peroxide catabolic process;b:response to oxidative stress;c:extracellular region;c:plant-type cell wall;c:plasmodesma;m:heme binding;m:metal ion binding;m:oxidoreductase activity;m:peroxidase activity	Phenylpropanoid biosynthesis;Development of root hair	ko00940;R-OSA-9639861
HORVU.MOREX.r3.1HG0017420	0	0	0	0	0	0	0	0	0	0	0	0	0	0	0	0	0	0	0	0	58.5461	0.589846	0.464307	0.464307	-1.66877	-0.483306	-1.96285	-1.87081	-1.11037	-2.17288	0	0	0	0	0	0	0	0	-1	1		1H	55377600	55378729	1		b:hydrogen peroxide catabolic process;b:response to oxidative stress;c:extracellular region;c:plant-type cell wall;c:plasmodesma;m:heme binding;m:metal ion binding;m:peroxidase activity	Phenylpropanoid biosynthesis;Development of root hair	ko00940;R-OSA-9639861
HORVU.MOREX.r3.1HG0017430	0	0	0	0	0	0	0	0	0	0	0	0	0	0	0	0	0	0	0	0	4.99023	0.319287	0.0517854	0.0517854	-0.347474	1.09946	-1.35673	-0.156273	0.447832	-0.98028	0	0	0	0	0	0	0	0	0	0		1H	55394171	55395590	1		b:hydrogen peroxide catabolic process;b:response to oxidative stress;c:extracellular region;c:plant-type cell wall;c:plasmodesma;m:heme binding;m:metal ion binding;m:peroxidase activity	Phenylpropanoid biosynthesis;Development of root hair	ko00940;R-OSA-9639861
HORVU.MOREX.r3.1HG0017440	0	0	0	0	0	0	0	0	0	0	0	0	0	0	0	0	0	0	0	0	407.489	0.0127887	0.100431	0.100431	-0.198628	-0.19571	-0.232221	-0.160631	0.0265357	-0.469842	0	0	0	0	0	0	0	0	0	0		1H	55397857	55408677	-1		c:integral component of membrane;c:membrane	RNA polymerase	ko03020
HORVU.MOREX.r3.1HG0017460	0	0	0	0	0	0	0	0	0	0	0	0	0	0	0	0	0	0	0	0	9.27125	0.52899	0.210124	0.210124	-1.0999	-0.342792	-0.820333	-1.3571	-1.16982	-1.07502	0	0	0	0	0	0	0	0	0	0		1H	55606617	55608004	1		:;b:cellular oxidant detoxification;b:hydrogen peroxide catabolic process;b:response to oxidative stress;c:extracellular region;c:plant-type cell wall;c:plasmodesma;m:heme binding;m:metal ion binding;m:oxidoreductase activity;m:peroxidase activity	Phenylpropanoid biosynthesis;Development of root hair	ko00940;R-OSA-9639861
HORVU.MOREX.r3.1HG0017480	0	0	0	0	0	0	0	0	0	0	0	0	0	0	0	0	0	0	0	0	14.6445	0.166533	0.313034	0.313034	-0.592522	-0.467755	-0.734745	-0.189217	2.59988	-1.87508	0	0	0	0	0	0	0	1	0	1		1H	55712488	55713580	1		b:hydrogen peroxide catabolic process;b:response to oxidative stress;m:heme binding;m:peroxidase activity	Phenylpropanoid biosynthesis;Development of root hair	ko00940;R-OSA-9639861
HORVU.MOREX.r3.1HG0017520	0	0	0	0	0	0	1	1	0	0	0	0	0	0	0	1	1	0	1	1	1.14776	-0.104037	-0.193686	-0.193686	-0.985163	-1.30828	-0.221582	0.221865	-2.1759	0.207363	0	0	0	0	0	0	0	0	0	0		1H	55998312	55999121	1		:
HORVU.MOREX.r3.1HG0017530	0	0	0	0	0	0	0	0	0	0	0	0	0	0	0	0	0	0	0	0	1.25329	-0.118144	-0.257051	-0.257051	-0.943072	-1.17012	-0.372092	0.253555	-2.49031	0.420159	0	0	0	0	0	0	0	0	0	0		1H	56051270	56052079	1		:
HORVU.MOREX.r3.1HG0017560	0	0	0	0	0	0	0	0	0	0	0	0	0	0	0	0	0	0	0	0	0.0630245	0	0.0179049	0.0179049	-0.142138	0	0	-0.0840262	0	-0.139758	0	0	0	0	0	0	0	0	0	0		1H	56069857	56070546	1		:
HORVU.MOREX.r3.1HG0017580	0	0	0	0	0	0	0	0	0	0	0	0	0	0	0	0	0	0	0	0	0																					1H	56143665	56143883	1		:
HORVU.MOREX.r3.1HG0017620	0	0	1	0	1	0	0	0	0	0	0	1	0	1	0	0	0	1	0	1	1324.78	0.0902232	-0.342437	-0.342437	0.259297	1.49975	-0.276854	-0.560009	0.247253	0.270063	0	0	0	0	0	0	0	0	0	0		1H	56163867	56167317	1		b:hydrogen peroxide catabolic process;b:response to oxidative stress;c:extracellular region;m:heme binding;m:metal ion binding;m:peroxidase activity	Phenylpropanoid biosynthesis;Development of root hair	ko00940;R-OSA-9639861
HORVU.MOREX.r3.1HG0017630	0	0	1	1	1	0	0	0	0	0	0	1	0	1	0	1	1	1	1	1	0																					1H	56192923	56195119	1		m:protein dimerization activity	IAA biosynthesis I	R-FVE-1119486
HORVU.MOREX.r3.1HG0017660	0	0	0	0	0	0	0	0	0	0	0	0	0	0	0	0	0	0	0	0	0																					1H	56204423	56205974	-1		b:nucleobase-containing compound metabolic process;m:3'-5' exonuclease activity;m:nucleic acid binding
HORVU.MOREX.r3.1HG0017670	0	0	1	1	1	0	1	1	1	0	1	1	1	2	0	2	2	1	2	2	446.851	-0.0377584	-0.048881	-0.048881	-1.20037	-0.708013	-1.667	-0.926291	-1.53208	-0.845559	0	0	0	0	0	0	0	0	0	0		1H	56212968	56213660	-1		b:endosperm development;b:regulation of transcription, DNA-templated;m:DNA-binding transcription factor activity;m:protein dimerization activity
HORVU.MOREX.r3.1HG0017680	0	0	0	0	0	0	0	0	0	0	0	0	0	0	0	0	0	0	0	0	0																					1H	56432570	56432878	1		:
HORVU.MOREX.r3.1HG0017700	0	0	0	0	0	0	0	0	0	0	0	0	0	0	0	0	0	0	0	0	1.67699	0.117353	0.212845	0.212845	0.868319	1.13268	-0.990151	1.81983	0.934894	0.51538	0	0	0	0	0	0	0	0	0	0		1H	56435926	56437164	-1		b:lipid metabolic process;m:O-acyltransferase activity	Glycerophospholipid metabolism;Lysosome;Calvin cycle;Cytosolic glycolysis	ko00564;ko04142;R-ORU-1119519;R-ORU-1119570
HORVU.MOREX.r3.1HG0017720	0	0	1	1	1	1	0	1	1	0	1	1	0	1	1	1	1	1	1	1	11594.1	0.166517	0.257105	0.257105	0.479428	0.733969	0.42831	0.296814	0.74486	0.234492	0	0	0	0	0	0	0	0	0	0		1H	56470654	56471993	-1	GST6	b:glutathione metabolic process;b:response to chemical;m:glutathione transferase activity;m:transferase activity	Drug metabolism - other enzymes;Drug metabolism - cytochrome P450;Metabolism of xenobiotics by cytochrome P450;Glutathione metabolism;tyrosine degradation I	ko00983;ko00982;ko00980;ko00480;R-PAB-1119506
HORVU.MOREX.r3.1HG0017730	0	0	0	0	0	0	0	0	0	0	0	0	0	0	0	0	0	0	0	0	69.633	0.459292	0.527457	0.527457	0.0229851	0.522684	-0.0757499	-0.213187	0.0300558	0.0107636	0	0	0	0	0	0	0	0	0	0		1H	56643728	56645164	1		m:RNA binding
HORVU.MOREX.r3.1HG0017750	0	0	1	2	2	2	1	2	1	0	1	1	0	1	2	2	3	2	2	3	6429.57	0.244851	0.341363	0.341363	-0.598747	-0.514944	-0.5305	-0.684619	-1.12139	-0.254195	0	0	0	0	0	0	0	0	0	0		1H	56658191	56662310	1	Pti1	b:phosphorylation;b:protein phosphorylation;m:ATP binding;m:kinase activity;m:nucleotide binding;m:protein kinase activity;m:protein serine/threonine kinase activity;m:transferase activity	Recognition of fungal and bacterial pathogens and immunity response	R-NAT-9611432
HORVU.MOREX.r3.1HG0017760	0	0	1	1	2	0	0	0	0	0	0	1	0	1	0	1	1	1	1	2	126.142	0.0718568	0.148177	0.148177	0.72248	0.324202	0.979354	0.660521	1.99439	-0.0395789	0	0	0	0	0	0	0	0	0	0		1H	56662793	56666773	-1		:
HORVU.MOREX.r3.1HG0017770	0	0	1	2	2	1	0	1	1	0	1	1	0	1	1	2	2	1	2	2	1939.39	0.00141511	0.106017	0.106017	-0.488271	-0.386282	-0.87725	-0.166565	-0.0858119	-1.07176	0	0	0	0	0	0	0	0	0	0		1H	56839193	56840331	-1		m:manganese ion binding	Maturation	R-CAN-9675782
HORVU.MOREX.r3.1HG0017780	0	0	0	0	0	0	0	0	0	0	0	0	0	0	0	0	0	0	0	0	0																					1H	56865952	56867198	1		:
HORVU.MOREX.r3.1HG0017790	0	0	0	0	0	0	0	0	0	0	0	0	0	0	0	0	0	0	0	0	0																					1H	56882528	56883974	1		:
HORVU.MOREX.r3.1HG0017820	0	0	0	0	0	0	0	0	0	0	0	0	0	0	0	0	0	0	0	0	0																					1H	56968629	56968868	1		:
HORVU.MOREX.r3.1HG0017870	0	0	0	0	0	0	1	1	0	0	0	0	0	0	0	1	1	0	1	1	219.017	-0.143705	-0.286601	-0.286601	0.0978095	0.26698	-0.26483	0.283683	0.295419	-0.137152	0	0	0	0	0	0	0	0	0	0		1H	57076729	57078131	1		:
HORVU.MOREX.r3.1HG0017880	0	0	0	0	0	0	1	1	0	0	0	0	1	1	0	1	1	0	1	1	374.826	-0.0355088	0.0348566	0.0348566	0.625109	-0.020973	1.00405	0.817786	0.533108	0.716067	0	0	0	0	0	0	0	0	0	0		1H	57080543	57084467	-1		:
HORVU.MOREX.r3.1HG0017890	0	0	0	0	0	0	1	1	0	0	0	0	1	1	0	1	1	0	1	1	263.366	-0.10061	-0.123506	-0.123506	0.562416	0.257527	0.700033	0.738434	0.758274	0.343549	0	0	0	0	0	0	0	0	0	0		1H	57086617	57089711	-1		b:translational termination;m:translation release factor activity;m:translation release factor activity, codon specific
HORVU.MOREX.r3.1HG0017900	0	0	0	0	0	0	0	0	0	0	0	0	0	0	0	0	0	0	0	0	0																					1H	57089841	57090401	-1		m:nucleic acid binding;m:RNA-DNA hybrid ribonuclease activity	Development of root hair	R-TUR-9639861
HORVU.MOREX.r3.1HG0017920	0	0	0	0	0	0	0	0	0	0	0	0	0	0	0	0	0	0	0	0	0																					1H	57212201	57212875	1		c:chloroplast;m:acyl-[acyl-carrier-protein] hydrolase activity
HORVU.MOREX.r3.1HG0017930	0	0	1	1	1	0	0	0	0	0	0	1	0	1	0	1	1	1	1	1	267.857	0.388978	0.512037	0.512037	0.352985	0.570928	0.0418516	0.444528	-0.730483	1.09909	0	0	0	0	0	0	0	0	0	0		1H	57251947	57255691	-1		b:protein phosphorylation;b:signal transduction;m:ATP binding;m:protein kinase activity	Apelin signaling pathway;PI3K-Akt signaling pathway;mTOR signaling pathway;AMPK signaling pathway;Autophagy - animal;Tight junction;FoxO signaling pathway;Underwater shoot and internode elongation	ko04371;ko04151;ko04150;ko04152;ko04140;ko04530;ko04068;R-OSA-9030908
HORVU.MOREX.r3.1HG0017940	0	0	0	0	0	0	1	1	0	0	0	0	0	0	0	1	1	0	1	1	0.737687	-0.0784965	0.0457359	0.0457359	-0.473068	-0.335154	-0.367299	0.192167	0.0294348	-0.752528	0	0	0	0	0	0	0	0	0	0		1H	57366540	57367199	1		:
HORVU.MOREX.r3.1HG0017960	0	0	0	0	0	0	0	0	0	0	0	0	0	0	0	0	0	0	0	0	5.58917	0.114772	0.292462	0.292462	0.0601061	0.261298	0.152877	-0.192705	-0.38817	0.805314	0	0	0	0	0	0	0	0	0	0		1H	57392023	57392439	-1		b:meristem development;b:meristem maintenance
HORVU.MOREX.r3.1HG0017980	0	0	0	2	2	0	1	1	1	0	1	1	0	1	0	3	3	1	3	3	3041.12	0.569111	0.474938	0.474938	-0.554888	0.0758942	-0.546534	-0.843726	-2.49214	0.288222	0	0	0	0	0	0	0	-1	0	1		1H	57462815	57468279	-1		b:protein phosphorylation;b:signal transduction;m:ATP binding;m:protein kinase activity	Apelin signaling pathway;PI3K-Akt signaling pathway;mTOR signaling pathway;AMPK signaling pathway;Autophagy - animal;Tight junction;FoxO signaling pathway;Underwater shoot and internode elongation	ko04371;ko04151;ko04150;ko04152;ko04140;ko04530;ko04068;R-OSA-9030908
HORVU.MOREX.r3.1HG0018000	0	0	0	0	0	0	0	0	0	0	0	0	0	0	0	0	0	0	0	0	0.617402	-0.0901607	-0.155957	-0.155957	-0.376228	-0.288027	0.216763	-0.404406	-0.477476	-0.0687889	0	0	0	0	0	0	0	0	0	0		1H	57474444	57475574	1		:	Ether lipid metabolism;Glycerophospholipid metabolism;Glycerolipid metabolism;Steroid biosynthesis;alpha-Linolenic acid metabolism;Linoleic acid metabolism;Arachidonic acid metabolism	ko00565;ko00564;ko00561;ko00100;ko00592;ko00591;ko00590
HORVU.MOREX.r3.1HG0018050	0	0	0	0	0	0	0	0	0	0	0	0	0	0	0	0	0	0	0	0	1008.58	-0.126601	-0.0226687	-0.0226687	-0.6474	0.0472181	-1.01835	-0.83306	0.676499	-1.10674	0	0	0	0	0	0	0	0	0	0		1H	57851574	57859891	1		m:acyltransferase activity, transferring groups other than amino-acyl groups	Phenylpropanoid biosynthesis	R-MGU-1119316
HORVU.MOREX.r3.1HG0018110	0	0	2	2	2	2	0	2	2	0	2	2	0	2	2	2	2	2	2	2	2971.43	0.107981	-0.025606	-0.025606	0.206851	-0.14034	0.262395	0.48923	0.384025	0.0027901	0	0	0	0	0	0	0	0	0	0		1H	57916472	57922446	1		b:transmembrane transport;c:integral component of membrane;m:ABC-type transporter activity;m:ATP binding;m:ATP hydrolysis activity;m:ATPase-coupled transmembrane transporter activity	ABC transporters;Response to Aluminum stress	ko02010;R-VVN-9639136
HORVU.MOREX.r3.1HG0018130	0	0	0	0	0	0	0	0	0	0	0	0	0	0	0	0	0	0	0	0	587.573	0.0192117	0.0737252	0.0737252	0.481131	0.0141755	0.617599	0.747124	-0.250867	1.08386	0	0	0	0	0	0	0	0	0	0		1H	58104283	58106283	1		:
HORVU.MOREX.r3.1HG0018150	0	0	0	0	0	0	0	0	0	0	0	0	0	0	0	0	0	0	0	0	0.288284	0.0687386	0.00294015	0.00294015	0.07899	-0.0899016	0.093503	0.0485462	0.165143	-0.0530477	0	0	0	0	0	0	0	0	0	0		1H	58126531	58128839	-1		b:response to bacterium;c:endoplasmic reticulum;c:endoplasmic reticulum membrane;c:integral component of membrane;c:membrane	SNAC1 transcription network involved in drought and salinity tolerance;Response to Drought	R-OSA-9627499;R-OSA-9623744
HORVU.MOREX.r3.1HG0018160	0	0	0	0	0	0	0	0	0	0	0	0	0	0	0	0	0	0	0	0	0																					1H	58223559	58224434	1		:
HORVU.MOREX.r3.1HG0018170	0	0	0	0	0	0	0	0	0	0	0	0	0	0	0	0	0	0	0	0	49.2079	-0.344048	0.0311354	0.0311354	1.44249	0.923866	1.74774	1.57486	1.20919	1.62509	0	0	0	0	0	0	0	0	0	0		1H	58238555	58239948	1		:
HORVU.MOREX.r3.1HG0018190	0	0	0	1	1	0	0	0	0	0	0	0	0	0	0	1	1	0	1	1	2438.33	0.0982281	0.132908	0.132908	2.12355	1.27656	2.54437	2.26779	1.97058	2.21532	0	0	0	1	0	1	1	0	1	4		1H	58299924	58304156	1		b:lipid metabolic process;b:proteolysis;m:aspartic-type endopeptidase activity;m:hydrolase activity;m:peptidase activity	Cysteine degradation	R-ONI-1119612
HORVU.MOREX.r3.1HG0018200	0	0	0	1	1	0	0	0	0	0	0	0	0	0	0	1	1	0	1	1	100.553	-0.124008	-0.0705215	-0.0705215	-0.460612	-0.53137	-0.481944	-0.298018	-0.87397	0.204185	0	0	0	0	0	0	0	0	0	0		1H	58304354	58306297	1		:
HORVU.MOREX.r3.1HG0018210	0	0	0	0	0	0	0	0	0	0	0	0	0	0	0	0	0	0	0	0	477.751	-0.212132	-0.341046	-0.341046	-1.12667	-0.846057	-1.35233	-1.02318	-1.32791	-0.901094	0	0	0	0	0	0	0	0	0	0		1H	58308814	58311430	-1		:
HORVU.MOREX.r3.1HG0018240	0	0	1	1	1	1	2	2	1	0	1	1	1	1	1	2	2	1	2	2	269.266	0.937593	1.11591	1.11591	-1.4993	0.207518	-1.48939	-2.07094	-2.16076	-0.834713	0	0	0	0	0	0	-1	-1	0	2		1H	59314934	59315767	-1		:
HORVU.MOREX.r3.1HG0018250	0	0	0	0	0	0	0	0	0	0	0	0	0	0	0	0	0	0	0	0	61.0169	-0.0707984	-0.0276027	-0.0276027	-0.207374	0.222154	-0.663019	-0.146223	-0.279795	-0.127519	0	0	0	0	0	0	0	0	0	0		1H	59445207	59446456	1		b:carbohydrate metabolic process;b:cell wall macromolecule catabolic process;b:chitin catabolic process;b:polysaccharide catabolic process;m:chitinase activity	OsNAC5_transcription_network_involved in drought and high salinity tolerance	R-OSA-9641042
HORVU.MOREX.r3.1HG0018260	0	0	1	2	2	1	0	1	2	0	2	2	0	2	1	2	2	2	2	2	15176.3	0.455359	0.213721	0.213721	-0.69887	-0.0600742	-0.674271	-1.13677	-2.31145	0.371177	0	0	0	0	0	0	0	-1	0	1		1H	59538964	59539948	-1		c:integral component of membrane
HORVU.MOREX.r3.1HG0018270	0	0	1	1	1	1	0	1	0	0	0	1	0	1	1	1	1	1	1	1	927.367	-0.0710294	0.0503659	0.0503659	0.310162	0.0103005	0.530225	0.387238	0.156339	0.456144	0	0	0	0	0	0	0	0	0	0		1H	59552061	59557007	-1		b:chromatin remodeling;c:DNA packaging complex;c:nuclear chromosome;c:nucleus;c:SWI/SNF superfamily-type complex
HORVU.MOREX.r3.1HG0018350	0	0	0	0	0	0	0	0	0	0	0	0	0	0	0	0	0	0	0	0	36.105	0.0670343	0.105516	0.105516	-0.96057	-0.996196	-1.51674	-0.17888	-0.504606	-1.43496	0	0	0	0	0	0	0	0	0	0		1H	59600559	59601599	-1		b:regulation of transcription, DNA-templated;c:nucleus;m:protein binding	Plant hormone signal transduction;Auxin signalling	ko04075;R-ATA-5608118
HORVU.MOREX.r3.1HG0018360	0	0	0	0	0	0	1	1	0	0	0	0	0	0	0	1	1	0	1	1	0																					1H	59717435	59718139	-1		:
HORVU.MOREX.r3.1HG0018390	0	0	0	1	1	1	0	1	0	0	0	0	0	0	1	1	1	1	1	1	6405.5	0.36986	0.206682	0.206682	-1.40533	-0.810867	-2.37915	-0.610348	-0.168653	-2.65647	0	0	0	0	0	-1	0	0	-1	2		1H	59816087	59816706	-1		c:chromosome;c:nucleosome;c:nucleus;m:DNA binding;m:protein heterodimerization activity;m:structural constituent of chromatin	Regulation of leaf development	R-OSA-9627657
HORVU.MOREX.r3.1HG0018400	0	0	0	1	1	1	0	1	0	0	0	0	0	0	1	1	1	1	1	1	0.858096	0.0584329	0.199811	0.199811	1.34279	0.405348	0.375495	0.735011	2.10512	-0.324817	0	0	0	0	0	0	0	0	0	0		1H	59819047	59820178	1		:	Iron uptake and transport in root vascular system	R-OLO-9025727
HORVU.MOREX.r3.1HG0018410	0	0	0	0	0	0	0	0	0	0	0	0	0	0	0	0	0	0	0	0	0																					1H	59820475	59821137	-1		:	SNAC1 transcription network involved in drought and salinity tolerance;Response to Drought	R-OSA-9627499;R-OSA-9623744
HORVU.MOREX.r3.1HG0018420	0	0	0	0	0	0	0	0	0	0	0	0	0	0	0	0	0	0	0	0	0.0892389	0.0220098	0.0179049	0.0179049	0.0490783	0	0.0273899	0.0482001	0	0.157467	0	0	0	0	0	0	0	0	0	0		1H	59821224	59821736	-1		:	Threonine degradation;Biotin biosynthesis II	R-TDI-1119271;R-TDI-1119610
HORVU.MOREX.r3.1HG0018430	0	0	0	1	1	1	0	1	0	0	0	0	0	0	1	1	1	1	1	1	715.1	-0.0507734	0.372994	0.372994	0.0109306	0.044343	-0.256618	0.169803	1.41289	-1.07966	0	0	0	0	0	0	0	0	0	0		1H	59831038	59831684	-1		c:nucleosome;c:nucleus;m:DNA binding;m:protein heterodimerization activity;m:structural constituent of chromatin	Ureide biosynthesis	R-ONI-1119407
HORVU.MOREX.r3.1HG0018480	0	0	0	0	0	0	0	0	0	0	0	0	0	0	0	0	0	0	0	0	0																					1H	60034518	60035087	1		:
HORVU.MOREX.r3.1HG0018490	0	0	1	1	1	0	0	0	0	0	0	1	1	1	0	0	0	1	1	1	0																					1H	60042800	60042997	1		:
HORVU.MOREX.r3.1HG0018510	0	0	2	2	2	2	0	2	2	0	2	2	0	2	2	2	2	2	2	2	1833.19	-0.595747	-0.534856	-0.534856	-0.778882	-0.827549	-0.990807	-0.391081	-1.49523	0.00242369	0	0	0	0	0	0	0	0	0	0	Helix-loop-helix DNA-binding domain containing protein [Source: Projected from Oryza sativa (Os05g0139100)]	1H	60245043	60246820	1		b:regulation of transcription, DNA-templated;m:DNA-binding transcription factor activity;m:protein dimerization activity	Plant hormone signal transduction;Gibberellin signaling;Brassinosteroid signaling	ko04075;R-OBA-5679411;R-OBA-5632095
HORVU.MOREX.r3.1HG0018570	0	0	0	0	0	0	0	0	0	0	0	0	0	0	0	0	0	0	0	0	0.117211	-0.0217412	-0.0258461	-0.0258461	0.0490783	0.107543	0	0	0	0.157467	0	0	0	0	0	0	0	0	0	0		1H	61205310	61206083	1		:
HORVU.MOREX.r3.1HG0018590	0	0	1	1	1	1	0	1	1	0	1	1	0	1	2	1	1	1	1	1	301.74	-0.455683	-0.443932	-0.443932	0.399712	-0.464007	1.12854	0.988678	1.64768	-1.03396	0	0	0	0	0	0	0	0	0	0		1H	61436701	61439073	1		b:regulation of stomatal movement	Response to cold temperature	R-CSI-8879007
HORVU.MOREX.r3.1HG0018610	0	0	0	0	0	0	0	0	0	0	0	0	0	0	0	0	0	0	0	0	0																					1H	61654511	61654855	-1		:
HORVU.MOREX.r3.1HG0018620	0	0	2	2	2	1	1	1	1	0	1	2	0	2	1	2	2	2	2	2	390.097	-0.113758	-0.211595	-0.211595	0.948591	0.605545	0.803349	0.707719	-4.07148	2.45529	0	0	0	0	0	0	0	-1	1	2		1H	61753134	61754858	1		:
HORVU.MOREX.r3.1HG0018630	0	0	0	0	0	0	0	0	0	0	0	0	0	0	0	0	0	0	0	0	0																					1H	61900391	61901022	1		m:DNA binding	Citrulline biosynthesis;Proline biosynthesis I	R-FVE-1119495;R-FVE-1119631
HORVU.MOREX.r3.1HG0018640	0	0	0	0	0	0	0	0	0	0	0	0	0	0	0	0	0	0	0	0	0																					1H	61993465	61993839	1		:
HORVU.MOREX.r3.1HG0018730	0	0	0	0	0	0	0	0	0	0	0	0	0	0	0	0	0	0	0	0	5629.86	-0.0768502	-0.239112	-0.239112	-0.529185	-0.37371	-0.667317	-0.509302	-0.88139	-0.129482	0	0	0	0	0	0	0	0	0	0	Y14 [Source:Projected from Arabidopsis thaliana (AT1G51510) UniProtKB/TrEMBL;Acc:A0A178WGD6]	1H	62187234	62190997	1		b:mRNA processing;b:RNA processing;b:RNA splicing;c:cytoplasm;c:nucleus;m:mRNA binding;m:nucleic acid binding;m:RNA binding	Spliceosome;Nucleocytoplasmic transport;mRNA surveillance pathway;Arginine biosynthesis II (acetyl cycle);Arginine biosynthesis	ko03040;ko03013;ko03015;R-FVE-1119622;R-FVE-1119263
HORVU.MOREX.r3.1HG0018760	0	0	0	0	0	0	0	0	0	0	0	0	0	0	0	0	0	0	0	0	0																					1H	62511847	62512044	1		:
HORVU.MOREX.r3.1HG0018770	0	0	0	0	0	0	0	0	0	0	0	0	0	0	0	0	0	0	0	0	0.050501	-0.0071575	-0.0112625	-0.0112625	-0.142138	-0.0907966	0	0	0	-0.139758	0	0	0	0	0	0	0	0	0	0		1H	62948459	62949389	1		b:transposition
HORVU.MOREX.r3.1HG0018780	0	0	0	0	0	0	0	0	0	0	0	0	0	0	0	0	0	0	0	0	4.71156	-0.109541	0.504125	0.504125	0.874046	0.277046	-0.242188	1.41255	-0.175018	1.67654	0	0	0	0	0	0	0	0	0	0		1H	62992608	62994021	-1		b:nucleobase-containing compound metabolic process;m:3'-5' exonuclease activity;m:nucleic acid binding
HORVU.MOREX.r3.1HG0018790	0	0	0	0	0	0	0	0	0	0	0	0	0	0	0	0	0	0	0	0	0																					1H	63001861	63002302	-1		:	Carotenoid biosynthesis	R-OPU-1119449
HORVU.MOREX.r3.1HG0018800	0	0	1	1	1	0	0	0	0	0	0	1	0	1	0	1	1	1	1	1	1052.8	0.501749	0.437547	0.437547	-0.266567	1.32166	-0.449261	-0.878744	-2.54648	0.231803	0	0	0	0	0	0	0	-1	0	1		1H	63553014	63554575	-1		m:oxidoreductase activity	HSFA7/ HSFA6B-regulatory network-induced by drought and ABA.	R-OSA-9623703
HORVU.MOREX.r3.1HG0018810	0	0	1	1	1	0	0	0	0	0	0	1	0	1	0	1	1	1	1	1	1141.23	0.0229811	0.01658	0.01658	0.745001	0.475094	1.01883	0.6865	0.439882	1.09974	0	0	0	0	0	0	0	0	0	0		1H	63554828	63567158	1		m:protein binding	Pantothenate and coenzyme A biosynthesis III	R-ZJA-1119394
HORVU.MOREX.r3.1HG0018820	0	0	0	0	0	0	0	0	0	0	0	0	0	0	0	0	0	0	0	0	0.170274	0.0511772	0	0	-0.142138	0	-0.104836	0	0	-0.139758	0	0	0	0	0	0	0	0	0	0		1H	63821677	63823028	-1		:	alpha-Linolenic acid metabolism;Phenylpropanoid biosynthesis	ko00592;R-GRA-1119316
HORVU.MOREX.r3.1HG0018830	0	0	0	0	0	0	0	0	0	0	0	0	0	0	0	0	0	0	0	0	0																					1H	64053073	64055762	-1		m:acyltransferase activity, transferring groups other than amino-acyl groups	alpha-Linolenic acid metabolism;Phenylpropanoid biosynthesis	ko00592;R-SMO-1119316
HORVU.MOREX.r3.1HG0018930	0	0	0	0	0	0	0	0	0	0	0	0	0	0	0	0	0	0	0	0	284.499	-0.229783	-0.301122	-0.301122	-1.19034	-1.08199	-1.4429	-0.706318	-1.66515	-0.382925	0	0	0	0	0	0	0	0	0	0		1H	64130946	64132772	-1		m:acyltransferase activity, transferring groups other than amino-acyl groups	alpha-Linolenic acid metabolism;Phenylpropanoid biosynthesis	ko00592;R-MGU-1119316
HORVU.MOREX.r3.1HG0018940	0	0	1	0	1	0	0	0	0	0	0	1	0	1	0	0	0	1	0	1	804.827	-0.104396	-0.00546049	-0.00546049	-0.464891	-0.356208	-0.786468	-0.232844	-0.482436	-0.440877	0	0	0	0	0	0	0	0	0	0		1H	64133243	64138824	-1		b:RNA processing;m:RNA binding;m:RNA methyltransferase activity
HORVU.MOREX.r3.1HG0018950	0	0	1	0	1	0	0	0	0	0	0	1	0	1	0	0	0	1	0	1	0.376776	0.0346118	0.0191983	0.0191983	0.000831633	-0.132315	-0.176628	0.309653	-0.154153	0.143985	0	0	0	0	0	0	0	0	0	0		1H	64139997	64140918	1		b:meristem development;b:meristem maintenance
HORVU.MOREX.r3.1HG0019040	0	0	0	0	0	0	0	0	0	0	0	0	0	0	0	0	0	0	0	0	0																					1H	64159211	64160212	1		b:DNA repair;b:telomere maintenance;m:DNA helicase activity	Fanconi anemia pathway;DNA replication;Homologous recombination;Mismatch repair;Nucleotide excision repair	ko03460;ko03030;ko03440;ko03430;ko03420
HORVU.MOREX.r3.1HG0019050	0	0	0	0	0	0	0	0	0	0	0	0	0	0	0	0	0	0	0	0	0																					1H	64216923	64217627	-1		:
HORVU.MOREX.r3.1HG0019060	0	0	0	1	1	0	0	0	1	0	1	1	0	1	0	1	1	1	1	2	658.752	0.0663608	0.100797	0.100797	0.659413	0.12302	0.876291	0.883455	0.353172	0.944289	0	0	0	0	0	0	0	0	0	0		1H	64393222	64397825	-1		b:macromolecule metabolic process;b:primary metabolic process	Chorismate biosynthesis	R-OBA-1119430
HORVU.MOREX.r3.1HG0019070	0	0	0	0	0	0	0	0	0	0	0	0	0	0	0	0	0	0	0	0	0																					1H	64500293	64500667	-1		:
HORVU.MOREX.r3.1HG0019100	0	0	2	2	2	1	1	1	2	0	2	2	0	2	1	2	2	2	2	2	5626.65	0.486665	0.390752	0.390752	-1.83637	-0.700023	-1.93613	-2.24553	-3.20232	-1.11584	0	0	0	0	0	0	-1	-1	0	2		1H	64846505	64847590	1		m:catalytic activity
HORVU.MOREX.r3.1HG0019140	0	0	0	0	0	0	0	0	0	0	0	0	0	0	0	0	0	0	0	0	82.3434	-0.276863	-0.626191	-0.626191	0.478079	1.11848	0.0819745	-0.251774	0.163237	0.605918	0	0	0	0	0	0	0	0	0	0		1H	64941596	64941898	-1		:
HORVU.MOREX.r3.1HG0019150	0	0	0	0	0	0	0	0	0	0	0	0	0	0	0	0	0	0	0	0	45.0277	-0.369996	0.162962	0.162962	2.27258	1.90191	1.57431	2.18203	3.71087	1.66442	0	0	0	1	0	0	1	1	0	3		1H	65101391	65102030	-1		:
HORVU.MOREX.r3.1HG0019160	0	0	0	0	0	0	0	0	0	0	0	0	0	0	0	0	0	0	0	0	44.7887	-0.421819	-0.353683	-0.353683	-0.0692728	0.329112	-0.0114867	-0.675251	-2.30405	0.98241	0	0	0	0	0	0	0	-1	0	1		1H	65137918	65138380	-1		:
HORVU.MOREX.r3.1HG0019170	0	0	0	0	0	0	0	0	0	0	0	0	0	0	0	0	0	0	0	0	182.389	0.231057	0.0355372	0.0355372	1.09741	0.762349	1.13531	1.11263	2.19284	-0.0431305	0	0	0	0	0	0	0	1	0	1		1H	65146680	65152878	-1		b:DNA recombination;b:DNA repair;b:DNA replication;c:nucleus;m:DNA binding;m:nucleic acid binding;m:zinc ion binding	Fanconi anemia pathway;DNA replication;Homologous recombination;Mismatch repair;Nucleotide excision repair;Activation of pre-replication complex;Maturation;Lagging strand synthesis	ko03460;ko03030;ko03440;ko03430;ko03420;R-ATA-9645850;R-ATA-9675782;R-ATA-9675885
HORVU.MOREX.r3.1HG0019220	0	0	0	0	0	1	0	1	0	0	0	0	0	0	1	0	1	1	0	1	25.9465	-0.41826	0.227267	0.227267	0.481924	0.258777	0.341451	0.66558	0.965614	-0.215397	0	0	0	0	0	0	0	0	0	0		1H	65587285	65587857	-1		:
HORVU.MOREX.r3.1HG0019230	0	0	0	0	0	0	0	0	0	0	0	0	0	0	0	0	0	0	0	0	487.438	-0.439222	-0.678807	-0.678807	-1.59291	-1.53099	-1.80878	-1.13683	-2.39214	-0.827991	0	0	0	0	0	0	0	-1	0	1		1H	65749222	65749889	-1		:
HORVU.MOREX.r3.1HG0019240	0	0	1	0	1	0	0	0	0	0	0	1	0	1	0	0	0	1	0	1	326.861	-0.150727	-0.192271	-0.192271	-0.471212	-0.367366	-0.813268	-0.207731	-0.501023	-0.43445	0	0	0	0	0	0	0	0	0	0		1H	65928551	65931585	-1		m:acetyltransferase activity;m:N-acetyltransferase activity;m:transferase activity	Dolichyl-diphosphooligosaccharide biosynthesis	R-SLY-1119573
HORVU.MOREX.r3.1HG0019260	0	0	1	1	1	1	1	1	1	0	1	1	0	1	1	1	1	1	1	1	3474.27	0.213923	0.177458	0.177458	1.28815	1.21553	1.7153	0.802424	1.7177	0.818354	0	0	0	0	0	0	0	0	0	0		1H	66158500	66163744	1		b:biosynthetic process;b:L-alanine catabolic process;m:catalytic activity;m:L-alanine:2-oxoglutarate aminotransferase activity;m:pyridoxal phosphate binding;m:transaminase activity;m:transferase activity	Alanine, aspartate and glutamate metabolism;Arginine biosynthesis;Carbon fixation in photosynthetic organisms;Photorespiration	ko00250;ko00220;ko00710;R-ITR-1119312
HORVU.MOREX.r3.1HG0019270	0	0	1	1	1	0	0	0	0	0	0	1	0	1	0	1	1	1	1	1	2315.09	0.056774	-0.22946	-0.22946	-0.598967	0.229744	-0.926938	-1.09927	-1.77985	0.040115	0	0	0	0	0	0	0	0	0	0		1H	66361215	66362466	1		:	Flavonoid biosynthesis	R-CRU-1119531
HORVU.MOREX.r3.1HG0019320	0	0	1	0	1	0	0	0	0	0	0	1	0	1	0	0	0	1	0	1	174.151	-0.184073	-0.102613	-0.102613	0.506477	0.265455	0.649651	0.572923	0.702777	0.184795	0	0	0	0	0	0	0	0	0	0		1H	67281955	67285802	1		:
HORVU.MOREX.r3.1HG0019330	0	0	0	0	0	0	0	0	0	0	0	0	0	0	0	0	0	0	0	0	286.563	-0.0503115	-0.00510993	-0.00510993	-1.09025	-0.588534	-1.33804	-1.10082	-1.33697	-0.950147	0	0	0	0	0	0	0	0	0	0		1H	67285995	67289080	-1		b:proteolysis;c:extracellular region;c:vacuole;m:carboxypeptidase activity;m:hydrolase activity;m:peptidase activity;m:serine-type carboxypeptidase activity	Cyanoamino acid metabolism;Regulation of seed size	ko00460;R-OSA-9035605
HORVU.MOREX.r3.1HG0019340	0	0	1	1	1	0	0	0	1	0	1	1	0	1	1	1	1	1	1	1	517.09	0.227976	0.245659	0.245659	0.195957	0.28858	0.355815	-0.0557333	-0.0806697	0.394536	0	0	0	0	0	0	0	0	0	0		1H	67290306	67294400	-1		:
HORVU.MOREX.r3.1HG0019350	0	0	0	0	0	0	1	1	0	0	0	0	0	0	0	1	1	0	1	1	0																					1H	67429201	67431780	-1		b:ion transport;b:transmembrane transport;c:integral component of membrane;c:membrane;m:ion channel activity;m:protein binding	HSFA7/ HSFA6B-regulatory network-induced by drought and ABA. ;Abscisic acid (ABA) mediated signaling	R-OEU-9623703;R-OEU-3899351
HORVU.MOREX.r3.1HG0019360	0	0	1	1	1	1	1	2	1	0	1	1	0	1	1	2	2	1	2	2	756.64	-0.125888	-0.208432	-0.208432	0.25774	0.0238734	0.456888	0.286666	0.357801	0.125284	0	0	0	0	0	0	0	0	0	0	Mitogen-activated protein kinase 16 [Source:Projected from Arabidopsis thaliana (AT5G19010) UniProtKB/Swiss-Prot;Acc:Q8W4J2]	1H	67625839	67631624	1		b:intracellular signal transduction;b:protein phosphorylation;b:regulation of gene expression;c:cytoplasm;c:nucleus;g:GO_0106311;m:ATP binding;m:MAP kinase activity;m:protein kinase activity;m:protein serine kinase activity	Salicylic acid signaling	R-SMO-6788019
HORVU.MOREX.r3.1HG0019380	0	0	0	0	0	0	0	0	0	0	0	0	0	0	0	0	0	0	0	0	1352.06	0.0652813	0.0601639	0.0601639	0.606254	0.270968	0.723379	0.718875	0.32181	1.01584	0	0	0	0	0	0	0	0	0	0		1H	67637869	67642610	1		b:maturation of 5.8S rRNA;b:positive regulation of cell division;b:positive regulation of G2/M transition of mitotic cell cycle;b:ribosome biogenesis;c:nucleolus;c:nucleoplasm;c:nucleus
HORVU.MOREX.r3.1HG0019390	0	0	0	0	0	0	0	0	0	0	0	0	0	0	0	0	0	0	0	0	56.9321	-0.156962	-0.110509	-0.110509	-1.71573	-1.78839	-2.03711	-0.974766	-2.38326	-0.785238	0	0	0	0	0	-1	0	-1	0	2		1H	67643038	67643265	-1		b:response to wounding;m:serine-type endopeptidase inhibitor activity
HORVU.MOREX.r3.1HG0019400	0	0	0	0	0	0	0	0	0	0	0	0	0	0	0	0	0	0	0	0	1.00607	0.125771	0.18957	0.18957	0.472224	0.191005	0.534931	0.029268	-0.235363	1.26791	0	0	0	0	0	0	0	0	0	0		1H	67704061	67704555	-1		:
HORVU.MOREX.r3.1HG0019410	0	0	1	1	1	1	1	1	1	0	1	1	1	1	1	1	1	1	1	1	604.545	0.110977	0.205636	0.205636	0.167031	0.0724457	0.146079	0.254	-0.510211	0.773884	0	0	0	0	0	0	0	0	0	0		1H	67840385	67848189	-1		m:protein binding
HORVU.MOREX.r3.1HG0019420	0	0	1	1	1	1	1	1	1	0	1	1	1	1	1	1	1	1	1	1	512.946	-0.0536962	-0.155847	-0.155847	0.666017	0.492372	0.856098	0.622571	0.887694	0.413858	0	0	0	0	0	0	0	0	0	0		1H	67848550	67855873	1		c:integral component of membrane
HORVU.MOREX.r3.1HG0019550	0	0	0	0	0	0	0	0	0	0	0	0	0	0	0	0	0	0	0	0	7.35994	-0.497193	-0.073898	-0.073898	0.449267	0.604439	0.410919	0.133978	0.713487	0.315186	0	0	0	0	0	0	0	0	0	0		1H	69298235	69300233	1		:
HORVU.MOREX.r3.1HG0019580	0	0	0	0	0	0	0	0	0	0	0	0	0	0	0	0	0	0	0	0	71.0339	0.0584815	-0.203774	-0.203774	0.306688	-0.0278798	0.498551	0.426059	-0.0143423	0.698385	0	0	0	0	0	0	0	0	0	0		1H	69510208	69512494	-1		b:regulation of transcription, DNA-templated;m:double-stranded DNA binding
HORVU.MOREX.r3.1HG0019650	0	0	1	1	1	1	2	2	1	0	1	1	0	1	1	2	2	1	2	2	736.655	-0.123129	-0.119929	-0.119929	-0.58956	-0.146106	-0.570901	-0.941033	-2.33443	0.300193	0	0	0	0	0	0	0	-1	0	1		1H	70105635	70109966	-1		c:integral component of membrane;c:membrane
HORVU.MOREX.r3.1HG0019660	0	0	1	1	1	1	1	2	1	0	1	1	1	2	1	2	2	1	2	2	18.7273	-0.1622	-0.190717	-0.190717	1.0123	1.14897	1.27714	0.355505	1.45305	0.538655	0	0	0	0	0	0	0	0	0	0		1H	70157333	70169209	1		m:ATP binding;m:metal ion binding;m:nucleic acid binding
HORVU.MOREX.r3.1HG0019680	0	0	1	1	1	0	0	0	0	0	0	1	0	1	0	1	1	1	1	1	311.6	0.360665	0.456921	0.456921	0.507951	0.286466	0.472856	0.616329	0.556043	0.429211	0	0	0	0	0	0	0	0	0	0		1H	70297036	70310291	-1		b:carbohydrate metabolic process;b:mannose metabolic process;m:alpha-mannosidase activity;m:carbohydrate binding;m:catalytic activity	Other glycan degradation	ko00511
HORVU.MOREX.r3.1HG0019690	0	0	0	0	0	0	0	0	0	0	0	0	0	0	0	0	0	0	0	0	0																					1H	70375827	70376477	-1		b:DNA integration;m:nucleic acid binding	Salicylic acid signaling	R-TUR-6788019
HORVU.MOREX.r3.1HG0019730	0	0	1	2	2	0	0	0	1	0	1	1	0	1	1	2	2	1	2	2	769.766	0.134145	0.0540214	0.0540214	0.825899	0.386964	1.21493	0.729725	0.689858	0.965707	0	0	0	0	0	0	0	0	0	0		1H	70474449	70489874	-1		c:nucleus;m:ATP binding;m:ATP-dependent chromatin remodeler activity;m:histone binding	Crown root development	R-GMA-9030680
HORVU.MOREX.r3.1HG0019840	0	0	0	0	0	0	0	0	0	0	0	0	0	0	0	0	0	0	0	0	0.0389259	0	0.0179049	0.0179049	-0.142138	0	0	-0.0840262	-0.180255	0	0	0	0	0	0	0	0	0	0	0		1H	70693040	70693534	-1		:
HORVU.MOREX.r3.1HG0019870	0	0	1	1	1	1	1	1	1	1	2	1	0	1	1	2	2	1	2	2	1265.75	0.413001	0.274181	0.274181	-0.0953746	0.0823167	-0.0649296	-0.266193	-0.446068	0.277969	0	0	0	0	0	0	0	0	0	0	Serine/threonine-protein phosphatase BSL1 [Source:Projected from Arabidopsis thaliana (AT4G03080) UniProtKB/Swiss-Prot;Acc:Q8L7U5]	1H	70772455	70782259	1		b:brassinosteroid mediated signaling pathway;c:nucleus;g:GO_0106306;g:GO_0106307;m:hydrolase activity;m:metal ion binding;m:phosphoprotein phosphatase activity;m:protein binding	Brassinosteroid signaling	R-ATA-5632095
HORVU.MOREX.r3.1HG0019920	0	0	0	1	1	1	0	1	0	0	0	0	0	0	1	1	1	1	1	1	718.289	0.156261	0.221325	0.221325	0.154672	-0.123423	0.437534	0.106626	0.615623	-0.177195	0	0	0	0	0	0	0	0	0	0	Zinc finger, RING/FYVE/PHD-type domain containing protein [Source: Projected from Oryza sativa (Os07g0446100)]	1H	70846094	70851820	-1		m:protein binding	Chorismate biosynthesis	R-OBA-1119430
HORVU.MOREX.r3.1HG0019930	0	0	1	2	2	0	0	0	0	0	0	1	0	1	0	2	2	1	2	2	275.833	0.0786852	0.122128	0.122128	1.00909	0.653637	1.2647	0.958726	1.65817	0.342391	0	0	0	0	0	0	0	0	0	0	UVH6 [Source:Projected from Arabidopsis thaliana (AT1G03190) UniProtKB/TrEMBL;Acc:A0A178W4P7]	1H	70887302	70893360	-1		b:cellular response to DNA damage stimulus;b:DNA duplex unwinding;b:nucleobase-containing compound metabolic process;b:nucleotide-excision repair;c:nucleus;m:ATP binding;m:DNA binding;m:DNA helicase activity;m:helicase activity;m:hydrolase activity;m:hydrolase activity, acting on acid anhydrides, in phosphorus-containing anhydrides;m:nucleic acid binding;m:nucleotide binding	Basal transcription factors;Nucleotide excision repair;G1/S-specific transcription	ko03022;ko03420;R-OSA-9646031
HORVU.MOREX.r3.1HG0019940	0	0	0	0	0	0	0	0	0	0	0	0	0	0	0	0	0	0	0	0	0																					1H	70918113	70918786	1		:
HORVU.MOREX.r3.1HG0019950	0	0	0	0	0	0	0	0	0	0	0	0	0	0	0	0	0	0	0	0	0.0692405	0.0220098	0	0	-0.0146605	0	0.0273899	0	0	0.0583918	0	0	0	0	0	0	0	0	0	0		1H	71150077	71152103	1		c:integral component of membrane	Nucleocytoplasmic transport	ko03013
HORVU.MOREX.r3.1HG0019960	0	0	0	1	1	0	0	0	0	0	0	0	0	0	0	1	1	0	1	1	41.9116	-0.0955397	-0.236131	-0.236131	0.298867	0.737305	-0.402847	0.456274	-0.725431	0.989293	0	0	0	0	0	0	0	0	0	0		1H	71271473	71273320	-1		:	Stilbenoid, diarylheptanoid and gingerol biosynthesis;Flavonoid biosynthesis;Phenylpropanoid biosynthesis;Phenylpropanoid biosynthesis (R-MGU-1119316)	ko00945;ko00941;ko00940;R-MGU-1119316
HORVU.MOREX.r3.1HG0019970	0	0	0	0	0	0	0	0	0	0	0	0	0	0	0	0	0	0	0	0	220.505	-0.117725	-0.189962	-0.189962	0.338992	0.976795	-0.00199153	-0.16156	-1.62877	1.56032	0	0	0	0	0	0	0	0	0	0		1H	71449598	71451348	1		:	Stilbenoid, diarylheptanoid and gingerol biosynthesis;Flavonoid biosynthesis;Phenylpropanoid biosynthesis;Phenylpropanoid biosynthesis (R-MGU-1119316)	ko00945;ko00941;ko00940;R-MGU-1119316
HORVU.MOREX.r3.1HG0019980	0	0	0	0	0	0	0	0	0	0	0	0	0	0	0	0	0	0	0	0	305.404	-0.0190118	-0.0148872	-0.0148872	0.772508	0.620509	1.01923	0.610518	0.235345	1.14901	0	0	0	0	0	0	0	0	0	0		1H	71537385	71543205	-1		:
HORVU.MOREX.r3.1HG0019990	0	0	0	0	0	0	0	0	0	0	0	0	0	0	0	0	0	0	0	0	0																					1H	71565366	71566139	1		:
HORVU.MOREX.r3.1HG0020010	0	0	0	0	0	0	0	0	0	0	0	0	0	0	0	0	0	0	0	0	0																					1H	71695665	71696438	-1		:
HORVU.MOREX.r3.1HG0020170	0	0	0	0	0	0	0	0	0	0	0	0	0	0	0	0	0	0	0	0	0																					1H	71938906	71940053	1		m:DNA binding	Citrulline biosynthesis;Proline biosynthesis I	R-FVE-1119495;R-FVE-1119631
HORVU.MOREX.r3.1HG0020180	0	0	0	1	1	0	0	0	2	0	2	1	1	2	1	0	1	2	1	2	1.82533	0.178436	0.0552752	0.0552752	-2.53481	-0.74449	-2.18036	-1.42149	-3.1222	-1.5893	0	0	0	0	0	0	0	0	0	0		1H	72006510	72008978	1	CelB6	b:carbohydrate metabolic process;m:hydrolase activity, hydrolyzing O-glycosyl compounds	Two-component system;Starch and sucrose metabolism;Primary root development	ko02020;ko00500;R-CBA-9030654
HORVU.MOREX.r3.1HG0020190	0	0	1	1	1	0	0	0	1	0	1	1	0	1	1	1	1	1	1	1	61.6695	-0.0850908	-0.110507	-0.110507	-0.0982163	-0.417977	-0.102666	0.272859	-0.572871	0.426215	0	0	0	0	0	0	0	0	0	0		1H	72030281	72033480	-1		b:sucrose biosynthetic process;m:catalytic activity;m:hydrolase activity;m:magnesium ion binding;m:sucrose-phosphate phosphatase activity	Starch and sucrose metabolism;Sucrose biosynthesis	ko00500;R-ECU-1119465
HORVU.MOREX.r3.1HG0020210	0	0	0	0	0	0	0	0	0	0	0	0	0	0	0	0	0	0	0	0	81.4928	0.0809395	-0.146737	-0.146737	1.02471	0.320121	1.61697	0.95745	1.34313	0.538801	0	0	0	0	0	0	0	0	0	0		1H	72113073	72116790	1		m:RNA binding
HORVU.MOREX.r3.1HG0020220	0	0	1	1	1	1	1	1	1	0	1	1	0	1	1	1	1	1	1	1	390.518	0.457695	0.315108	0.315108	0.581852	0.793291	0.703885	0.218516	0.397132	0.73664	0	0	0	0	0	0	0	0	0	0		1H	72118243	72125889	-1		b:regulation of gene expression, epigenetic;b:response to stress;b:vernalization response;c:nucleus;m:protein binding
HORVU.MOREX.r3.1HG0020250	0	0	0	0	0	0	0	0	0	0	0	0	0	0	0	0	0	0	0	0	0																					1H	72134408	72134746	1		m:nucleic acid binding;m:RNA-DNA hybrid ribonuclease activity
HORVU.MOREX.r3.1HG0020260	0	0	0	0	0	0	0	0	0	0	0	0	0	0	0	0	0	0	0	0	58.9964	0.430074	-0.13756	-0.13756	-0.466159	1.61623	-1.02943	-1.11791	-1.6557	-0.394193	0	0	0	0	0	0	0	0	0	0		1H	72160566	72162679	-1		m:hydrolase activity, acting on ester bonds	Indole alkaloid biosynthesis;TCA cycle (plant)	ko00901;R-TUR-1119533
HORVU.MOREX.r3.1HG0020270	0	0	0	0	0	0	0	0	0	0	0	0	0	0	0	0	0	0	0	0	873.1	-0.0194505	-0.0222822	-0.0222822	0.252473	-0.152722	0.401777	0.502637	0.252226	0.250735	0	0	0	0	0	0	0	0	0	0		1H	72451224	72454582	1		b:nuclear envelope organization;c:integral component of membrane;c:integral component of nuclear inner membrane;c:membrane;c:nuclear envelope;m:protein self-association;m:protein-membrane adaptor activity
HORVU.MOREX.r3.1HG0020280	0	0	0	0	0	0	0	0	0	0	0	0	0	0	0	0	0	0	0	0	1394.35	-0.114811	-0.00458685	-0.00458685	0.487331	0.26124	0.702621	0.448446	0.490123	0.477604	0	0	0	0	0	0	0	0	0	0		1H	72455408	72460275	-1		m:mRNA binding;m:protein binding	Intracellular auxin transport	R-CCL-8868949
HORVU.MOREX.r3.1HG0020290	0	0	1	1	1	0	0	0	1	0	1	1	0	1	0	1	1	1	1	1	107.212	0.108011	0.0408158	0.0408158	0.880373	0.433244	1.24286	0.792327	1.62275	0.00490524	0	0	0	0	0	0	0	0	0	0		1H	72541563	72546837	-1		:
HORVU.MOREX.r3.1HG0020300	0	0	1	1	1	0	0	0	1	0	1	1	0	1	0	1	1	1	1	1	297.516	0.134559	0.0183278	0.0183278	1.13892	0.724833	1.41864	1.04723	1.6779	0.508339	0	0	0	0	0	0	0	0	0	0		1H	72547399	72552203	1		b:regulation of translation;b:ribosomal small subunit biogenesis;c:nucleolus;m:protein binding;m:RNA binding
HORVU.MOREX.r3.1HG0020310	0	0	0	0	0	0	0	0	0	0	0	0	0	0	0	0	0	0	0	0	14.7635	-0.103442	0.149475	0.149475	-0.981643	-1.84941	-0.910331	-0.202071	-0.867818	-1.11303	0	0	0	0	0	0	0	0	0	0		1H	72552654	72553927	-1		m:calcium ion binding	Abscisic acid (ABA) mediated signaling;Response to salinity	R-AOF-3899351;R-AOF-9638808
HORVU.MOREX.r3.1HG0020320	0	0	0	0	0	0	0	0	0	0	0	0	0	0	0	0	0	0	0	0	38.6654	-0.120888	0.0262539	0.0262539	1.36617	0.637234	1.84339	1.50187	2.02535	0.79473	0	0	0	0	0	0	0	1	0	1	Pentatricopeptide repeat-containing protein At2g34400 [Source:Projected from Arabidopsis thaliana (AT2G34400) UniProtKB/Swiss-Prot;Acc:O64705]	1H	72554302	72557482	-1		m:protein binding	Brassinosteroid signaling	R-ONI-5632095
HORVU.MOREX.r3.1HG0020390	0	0	0	0	0	0	0	0	0	0	0	0	0	0	0	0	0	0	0	0	21.8757	-0.00570847	0.266529	0.266529	-0.569383	0.37991	-1.17668	-0.717817	-1.8916	0.319647	0	0	0	0	0	0	0	0	0	0		1H	72623144	72624898	1		c:integral component of membrane;c:membrane
HORVU.MOREX.r3.1HG0020430	0	0	0	0	0	0	0	0	0	0	0	0	0	0	0	0	0	0	0	0	0																					1H	72888887	72889624	-1		:	Biotin biosynthesis II	R-ATA-1119610
HORVU.MOREX.r3.1HG0020440	0	0	1	3	3	1	0	1	2	0	2	1	0	1	2	3	2	3	3	2	480.417	0.383655	0.522275	0.522275	-1.04617	0.0634087	-1.24973	-1.31124	-2.11684	-0.796074	0	0	0	0	0	0	0	-1	0	1		1H	72908693	72910617	1		b:protein phosphorylation;m:ATP binding;m:protein kinase activity	Recognition of fungal and bacterial pathogens and immunity response	R-CAN-9611432
HORVU.MOREX.r3.1HG0020450	0	0	0	0	0	0	1	1	0	0	0	0	0	0	0	1	1	0	1	1	53.8832	-0.781559	-0.846315	-0.846315	-3.68762	-2.45409	-2.43615	-1.88611	-3.14878	-2.50253	0	0	0	-1	-1	-1	0	-1	-1	5		1H	72959756	72962062	-1		b:lignin catabolic process;c:apoplast;c:extracellular region;m:copper ion binding;m:hydroquinone:oxygen oxidoreductase activity;m:metal ion binding;m:oxidoreductase activity	Auxin signalling	R-ETE-5608118
HORVU.MOREX.r3.1HG0020460	0	0	0	0	0	0	1	1	0	0	0	0	0	0	0	1	1	0	1	1	0																					1H	72964777	72966338	1		:	Mismatch repair	ko03430
HORVU.MOREX.r3.1HG0020520	0	0	0	0	0	0	0	0	0	0	0	0	0	0	0	0	0	0	0	0	53.8646	0.188172	0.21391	0.21391	0.916625	0.742943	1.22689	0.586614	0.243466	1.74277	0	0	0	0	0	0	0	0	0	0		1H	73069450	73070607	-1		m:protein binding	Sterol biosynthesis	R-ZJA-1119370
HORVU.MOREX.r3.1HG0020590	0	0	0	0	0	0	0	0	0	0	0	0	0	0	0	0	0	0	0	0	0																					1H	73479572	73479904	1		:
HORVU.MOREX.r3.1HG0020650	0	0	0	0	0	0	0	0	0	0	0	0	0	0	0	0	0	0	0	0	57.6807	0.159735	0.220886	0.220886	0.847414	0.604232	1.16002	0.574019	0.118595	1.85922	0	0	0	0	0	0	0	0	0	0		1H	73508907	73510064	-1		m:protein binding	Sterol biosynthesis	R-ZJA-1119370
HORVU.MOREX.r3.1HG0020680	0	0	0	0	0	0	0	0	0	0	0	0	0	0	0	0	0	0	0	0	0.0585588	0.000134333	0.010613	0.010613	-0.0465299	-0.05774	0	0.0482001	0.0178951	-0.0902208	0	0	0	0	0	0	0	0	0	0		1H	73594203	73595564	-1		m:protein binding	Sterol biosynthesis	R-ZJA-1119370
HORVU.MOREX.r3.1HG0020730	0	0	0	0	0	0	0	0	0	0	0	0	0	0	0	0	0	0	0	0	0																					1H	74120734	74121101	-1		:
HORVU.MOREX.r3.1HG0020760	0	0	0	0	0	0	0	0	0	0	0	0	0	0	0	0	0	0	0	0	0.0698674	0.000134333	-0.0112625	-0.0112625	-0.110269	-0.0907966	-0.0056667	0	0	-0.0902208	0	0	0	0	0	0	0	0	0	0		1H	74431042	74431535	-1		:
HORVU.MOREX.r3.1HG0020780	0	0	0	0	0	0	0	0	0	0	0	0	0	0	0	0	0	0	0	0	0																					1H	74440556	74441626	1		:
HORVU.MOREX.r3.1HG0020790	0	0	0	0	0	0	0	0	0	0	0	0	0	0	0	0	0	0	0	0	0																					1H	74454112	74455677	1		b:nucleobase-containing compound metabolic process;m:3'-5' exonuclease activity;m:nucleic acid binding
HORVU.MOREX.r3.1HG0020800	0	0	0	0	0	0	0	0	0	0	0	0	0	0	0	0	0	0	0	0	43.8101	0.783672	0.442215	0.442215	-2.30046	0.145695	-2.44644	-2.42129	-5.08244	-2.06365	0	0	0	-1	0	-1	-1	-1	-1	5		1H	74477380	74477622	1		:
HORVU.MOREX.r3.1HG0020820	0	0	0	0	0	0	1	1	0	0	0	0	1	1	0	1	1	0	1	1	583.437	-0.00269024	0.380919	0.380919	0.781069	0.494707	0.893095	0.772349	1.59056	-0.244183	0	0	0	0	0	0	0	0	0	0	EMB3117 [Source:Projected from Arabidopsis thaliana (AT2G47940) UniProtKB/TrEMBL;Acc:A0A178VUR8]	1H	74780639	74789349	1		b:chloroplast organization;b:photosystem II repair;b:protein catabolic process;b:proteolysis;c:chloroplast stromal thylakoid;c:chloroplast thylakoid membrane;m:protein binding;m:serine-type endopeptidase activity
HORVU.MOREX.r3.1HG0020840	0	0	0	0	0	0	0	0	0	0	0	0	0	0	0	0	0	0	0	0	3.44865	-0.0510432	0.722765	0.722765	0.723913	-0.026228	0.993872	0.703746	0.756287	0.600496	0	0	0	0	0	0	0	0	0	0	Pentatricopeptide repeat-containing protein At3g05340 [Source:Projected from Arabidopsis thaliana (AT3G05340) UniProtKB/Swiss-Prot;Acc:Q9MA85]	1H	74794810	74796672	1		m:protein binding	Brassinosteroid signaling	R-OBA-5632095
HORVU.MOREX.r3.1HG0020850	0	0	0	0	0	0	0	0	0	0	0	0	0	0	0	0	0	0	0	0	0																					1H	74797957	74800893	-1		b:protein phosphorylation;b:recognition of pollen;m:ATP binding;m:protein kinase activity;m:protein serine/threonine kinase activity	Recognition of fungal and bacterial pathogens and immunity response	R-AHA-9611432
HORVU.MOREX.r3.1HG0020900	0	0	0	0	0	0	0	0	0	0	0	0	0	0	0	0	0	0	0	0	1449.76	-0.0593908	0.213257	0.213257	-0.179608	-0.0820132	-0.487515	0.013417	1.07	-1.29929	0	0	0	0	0	0	0	0	0	0		1H	75194944	75195595	1		c:nucleosome;c:nucleus;m:DNA binding;m:protein heterodimerization activity;m:structural constituent of chromatin	Ureide biosynthesis	R-ONI-1119407
HORVU.MOREX.r3.1HG0020910	0	0	0	1	1	0	0	0	1	0	1	0	0	0	1	1	1	1	1	1	4858.95	0.309663	0.314875	0.314875	-0.950151	-0.505554	-1.86351	-0.30927	0.161959	-2.06027	0	0	0	0	0	0	0	0	-1	1		1H	75197229	75197928	1		c:chromosome;c:nucleosome;c:nucleus;m:DNA binding;m:protein heterodimerization activity;m:structural constituent of chromatin	Regulation of leaf development	R-OSA-9627657
HORVU.MOREX.r3.1HG0020930	0	0	0	0	0	0	0	0	0	0	0	0	0	0	0	0	0	0	0	0	629.642	-0.124706	-0.0591216	-0.0591216	-0.0859478	-0.0532573	-0.218076	0.00909463	-0.238464	0.0773358	0	0	0	0	0	0	0	0	0	0		1H	75457761	75459951	-1		m:protein binding	Tetrahydrofolate biosynthesis I;Tetrahydrofolate biosynthesis II	R-ZJA-1119265;R-ZJA-1119523
HORVU.MOREX.r3.1HG0020980	0	0	0	0	0	0	1	1	0	0	0	0	1	1	0	0	0	0	1	1	348.691	0.167814	0.028914	0.028914	0.132212	0.312023	0.159355	-0.0817671	-0.0929531	0.384675	0	0	0	0	0	0	0	0	0	0		1H	75615479	75617657	-1		m:hydrolase activity	Toluene degradation;Fluorobenzoate degradation;Chlorocyclohexane and chlorobenzene degradation	ko00623;ko00364;ko00361
HORVU.MOREX.r3.1HG0020990	0	0	0	0	0	0	1	1	0	0	0	0	0	0	0	1	1	0	1	1	451.703	0.233674	0.241128	0.241128	-0.843575	-0.0920457	-1.22024	-1.00992	-1.40113	-0.321968	0	0	0	0	0	0	0	0	0	0		1H	75667098	75668895	-1		m:protein binding	Photorespiration	R-OLO-1119312
HORVU.MOREX.r3.1HG0021010	0	0	1	1	1	0	0	0	0	0	0	1	0	1	0	1	1	1	1	1	38.0321	-0.0435664	-0.251074	-0.251074	0.699455	0.505341	0.873005	0.549268	1.04111	0.1759	0	0	0	0	0	0	0	0	0	0		1H	76239169	76240759	1		m:protein binding	Intracellular auxin transport	R-SLY-8868949
HORVU.MOREX.r3.1HG0021020	0	0	1	0	1	0	0	0	0	0	0	1	0	1	0	0	0	1	0	1	230.59	0.509377	0.733598	0.733598	-0.359108	0.246593	-0.46022	-0.586497	-1.23235	0.26968	0	0	0	0	0	0	0	0	0	0		1H	76303833	76307470	1		b:RNA modification;c:integral component of membrane;c:intracellular membrane-bounded organelle;m:protein binding;m:RNA binding	Brassinosteroid signaling	R-OBA-5632095
HORVU.MOREX.r3.1HG0021090	0	0	0	0	0	0	0	0	0	0	0	0	0	0	0	0	0	0	0	0	90.2735	-0.0597603	0.0348616	0.0348616	-0.658281	-0.788912	-0.697316	-0.3938	-1.16863	0.136069	0	0	0	0	0	0	0	0	0	0		1H	76563724	76565090	1		b:protein ubiquitination;m:protein binding	Hedgehog signaling pathway;Hedgehog signaling pathway - fly;Alanine biosynthesis III;Cysteine degradation	ko04340;ko04341;R-ECU-1119319;R-ECU-1119612
HORVU.MOREX.r3.1HG0021100	0	0	0	0	0	0	0	0	0	0	0	0	0	0	0	0	0	0	0	0	60.5526	0.441217	0.53092	0.53092	1.58622	1.13317	2.15265	1.14065	1.61148	1.50488	0	0	0	0	0	1	0	0	0	1		1H	76570865	76575122	-1		b:defense response;b:defense response to other organism;b:response to other organism;m:ADP binding	Jasmonic acid signaling	R-OPU-6787011
HORVU.MOREX.r3.1HG0021110	0	0	0	0	0	0	0	0	0	0	0	0	0	0	0	0	0	0	0	0	7.65904	-0.0548795	0.0509973	0.0509973	0.258865	-0.600626	0.375536	0.908213	-0.681445	1.33937	0	0	0	0	0	0	0	0	0	0		1H	76575320	76576581	-1		b:defense response;b:defense response to other organism;b:response to other organism;m:ADP binding	Maternal tissue PCD	R-OSA-9623513
HORVU.MOREX.r3.1HG0021120	0	0	0	0	0	0	0	0	0	0	0	0	0	0	0	0	0	0	0	0	0.075818	-0.0071575	0.00332121	0.00332121	0.0490783	0.0414297	0	0.0482001	0.11697	0	0	0	0	0	0	0	0	0	0	0		1H	76586536	76587030	1		:
HORVU.MOREX.r3.1HG0021130	0	0	0	0	0	0	0	0	0	0	0	0	0	0	0	0	0	0	0	0	0.92576	0.357299	0.269626	0.269626	0.947664	0.10963	0.000316376	1.03118	1.24335	0.182623	0	0	0	0	0	0	0	0	0	0		1H	76632141	76633847	-1		:
HORVU.MOREX.r3.1HG0021150	0	0	0	0	0	0	0	0	0	0	0	0	0	0	0	0	0	0	0	0	7.40838	0.199204	0.0382992	0.0382992	0.578452	-0.293771	0.780777	0.918916	2.29889	-0.513385	0	0	0	0	0	0	0	1	0	1		1H	76635030	76636619	-1		b:defense response;m:ADP binding	Maternal tissue PCD	R-OSA-9623513
HORVU.MOREX.r3.1HG0021190	0	0	0	0	0	0	0	0	0	0	0	0	0	0	0	0	0	0	0	0	10.8765	-0.166346	-0.486158	-0.486158	-0.670423	-0.589406	-0.82272	-0.0920589	-1.75544	0.193441	0	0	0	0	0	0	0	0	0	0		1H	76657337	76658011	-1		b:defense response to other organism
HORVU.MOREX.r3.1HG0021200	0	0	0	0	0	0	0	0	0	0	0	0	0	0	0	0	0	0	0	0	27.764	0.209743	0.47421	0.47421	0.692897	0.854673	0.824186	0.405598	0.3543	1.02459	0	0	0	0	0	0	0	0	0	0		1H	76658564	76666029	-1		b:cytokinesis by cell plate formation
HORVU.MOREX.r3.1HG0021220	0	0	0	0	0	0	1	1	0	0	0	0	0	0	0	1	1	0	1	1	16.3702	0.128936	0.399728	0.399728	0.725412	1.02552	0.0125362	1.0067	0.474588	1.08037	0	0	0	0	0	0	0	0	0	0		1H	76701538	76703101	1		:	Cysteine degradation	R-BOL-1119612
HORVU.MOREX.r3.1HG0021240	0	0	1	2	2	1	1	1	1	1	1	1	1	1	1	2	2	1	2	2	957.973	0.026302	0.130185	0.130185	-0.228045	-0.348515	-0.00708851	-0.309131	-0.666876	0.141484	0	0	0	0	0	0	0	0	0	0		1H	76828557	76833429	-1		b:cation transport;b:potassium ion transmembrane transport;b:proton transmembrane transport;b:regulation of intracellular pH;b:regulation of pH;b:sodium ion import across plasma membrane;b:sodium ion transmembrane transport;b:sodium ion transport;b:transmembrane transport;c:chloroplast envelope;c:integral component of membrane;c:membrane;c:plasma membrane;m:potassium:proton antiporter activity;m:…
HORVU.MOREX.r3.1HG0021280	0	0	1	0	1	0	1	1	0	0	0	1	1	2	0	0	0	1	1	2	0.0823322	0	0.0251967	0.0251967	-0.110269	0	0	-0.0509696	0	-0.0902208	0	0	0	0	0	0	0	0	0	0	Transcription factor TT8 [Source:Projected from Arabidopsis thaliana (AT4G09820) UniProtKB/Swiss-Prot;Acc:Q9FT81]	1H	77188447	77195774	1		b:jasmonic acid mediated signaling pathway;b:positive regulation of anthocyanin biosynthetic process;b:regulation of proanthocyanidin biosynthetic process;b:seed coat development;b:seed development;b:trichome differentiation;m:protein dimerization activity;m:transcription cis-regulatory region binding	Jasmonic acid signaling	R-TTU-6787011
HORVU.MOREX.r3.1HG0021290	0	0	0	1	1	0	0	0	0	0	0	0	0	0	0	1	1	0	1	1	8.41921	0.521338	0.335628	0.335628	0.642613	1.52597	0.358341	0.213057	1.40304	0.0618354	0	0	0	0	0	0	0	0	0	0		1H	77198798	77200280	-1		b:regulation of transcription, DNA-templated;m:DNA binding
HORVU.MOREX.r3.1HG0021310	0	0	0	0	0	0	0	0	0	0	0	0	0	0	0	0	0	0	0	0	0.593247	-0.221769	-0.0636923	-0.0636923	0.734267	0.56437	0.0951918	0.208836	0.479171	0.741684	0	0	0	0	0	0	0	0	0	0		1H	77763433	77765816	1		:
HORVU.MOREX.r3.1HG0021320	0	0	0	0	0	0	0	0	0	0	0	0	0	0	0	0	0	0	0	0	1303.22	0.0379192	0.366586	0.366586	0.416632	0.267595	0.352149	0.5551	0.544757	0.236693	0	0	0	0	0	0	0	0	0	0		1H	77775398	77787646	1		b:lysine biosynthetic process via diaminopimelate;m:4-hydroxy-tetrahydrodipicolinate reductase;m:NADPH binding	Lysine biosynthesis;Monobactam biosynthesis;Lysine biosynthesis II;Lysine biosynthesis I;Lysine biosynthesis VI	ko00300;ko00261;R-ATA-1119283;R-ATA-1119273;R-ATA-1119419
HORVU.MOREX.r3.1HG0021330	0	0	1	0	1	0	1	1	1	0	1	1	0	1	0	1	1	1	1	1	1858.34	-0.0227142	-0.086154	-0.086154	0.611632	0.387264	0.847594	0.542229	1.3529	-0.191459	0	0	0	0	0	0	0	0	0	0		1H	77792229	77796400	1		b:asparaginyl-tRNA aminoacylation;b:tRNA aminoacylation for protein translation;m:aminoacyl-tRNA ligase activity;m:asparagine-tRNA ligase activity;m:ATP binding;m:nucleic acid binding;m:nucleotide binding	Aminoacyl-tRNA biosynthesis	ko00970
HORVU.MOREX.r3.1HG0021340	0	0	1	0	1	0	1	1	1	0	1	1	0	1	0	1	1	1	1	1	514.066	0.260621	0.245921	0.245921	-1.19651	-0.833355	-1.83627	-0.723521	-0.763268	-1.61218	0	0	0	0	0	0	0	0	0	0		1H	77796734	77797815	1		b:glutathione metabolic process;b:response to chemical;c:cytoplasm;m:glutathione binding;m:glutathione transferase activity	Drug metabolism - other enzymes;Drug metabolism - cytochrome P450;Metabolism of xenobiotics by cytochrome P450;Glutathione metabolism;tyrosine degradation I	ko00983;ko00982;ko00980;ko00480;R-PAB-1119506
HORVU.MOREX.r3.1HG0021350	0	0	0	0	0	0	0	0	0	0	0	0	0	0	0	0	0	0	0	0	521.494	0.13864	0.143608	0.143608	-1.21987	-0.90593	-1.71278	-0.761983	-1.1727	-1.26182	0	0	0	0	0	0	0	0	0	0		1H	77855599	77856691	1		:	Drug metabolism - other enzymes;Drug metabolism - cytochrome P450;Metabolism of xenobiotics by cytochrome P450;Glutathione metabolism;tyrosine degradation I	ko00983;ko00982;ko00980;ko00480;R-PAB-1119506
HORVU.MOREX.r3.1HG0021360	0	0	0	1	1	0	0	0	0	0	0	0	0	0	0	1	1	0	1	1	151.278	-0.493519	-0.720692	-0.720692	-1.39214	-1.39794	-1.23788	-0.752745	-2.5497	0.415191	0	0	0	0	0	0	0	-1	0	1		1H	77862233	77864270	1		b:glutathione metabolic process;c:cytoplasm;m:glutathione binding;m:glutathione transferase activity	Drug metabolism - other enzymes;Drug metabolism - cytochrome P450;Metabolism of xenobiotics by cytochrome P450;Glutathione metabolism;tyrosine degradation I	ko00983;ko00982;ko00980;ko00480;R-PAB-1119506
HORVU.MOREX.r3.1HG0021380	0	0	0	0	0	0	0	0	0	0	0	0	0	0	0	0	0	0	0	0	43.6422	0.0825546	-0.0613306	-0.0613306	-0.830402	-0.534702	-1.69909	-0.0130121	-0.395673	-1.08774	0	0	0	0	0	0	0	0	0	0		1H	77870467	77871514	1		b:glutathione metabolic process;b:response to chemical;m:glutathione transferase activity	Drug metabolism - other enzymes;Drug metabolism - cytochrome P450;Metabolism of xenobiotics by cytochrome P450;Glutathione metabolism;tyrosine degradation I	ko00983;ko00982;ko00980;ko00480;R-PAB-1119506
HORVU.MOREX.r3.1HG0021390	0	0	0	0	0	0	0	0	0	0	0	0	0	0	0	0	0	0	0	0	10.4196	-0.44721	-0.550165	-0.550165	-2.09826	-1.93975	-2.02662	-0.717291	-1.28752	-2.56318	0	0	0	-1	0	-1	0	0	-1	3		1H	77921120	77922007	1		b:glutathione metabolic process;b:response to chemical;m:glutathione transferase activity	Drug metabolism - other enzymes;Drug metabolism - cytochrome P450;Metabolism of xenobiotics by cytochrome P450;Glutathione metabolism;tyrosine degradation I	ko00983;ko00982;ko00980;ko00480;R-PAB-1119506
HORVU.MOREX.r3.1HG0021400	0	0	0	0	0	0	0	0	0	0	0	0	0	0	0	0	0	0	0	0	79.3621	-0.0692702	0.0424204	0.0424204	-0.403626	-0.018175	-0.75854	-0.407021	-0.742662	-0.0680446	0	0	0	0	0	0	0	0	0	0		1H	77937339	77938274	-1		m:glutathione oxidoreductase activity;m:protein-disulfide reductase activity
HORVU.MOREX.r3.1HG0021430	0	0	0	0	0	0	0	0	0	0	0	0	0	0	0	0	0	0	0	0	19.074	-9.55904e-05	0.502011	0.502011	1.70723	2.20678	0.129894	1.99743	3.1234	0.206857	0	0	0	0	1	0	0	1	0	2		1H	78111841	78113604	1		c:membrane;m:D-arabinono-1,4-lactone oxidase activity;m:FAD binding;m:flavin adenine dinucleotide binding	UDP-N-acetylgalactosamine biosynthesis	R-PAB-1119386
HORVU.MOREX.r3.1HG0021440	0	0	0	0	0	0	0	0	0	0	0	0	0	0	0	0	0	0	0	0	0																					1H	78162062	78162607	-1		m:enzyme inhibitor activity
HORVU.MOREX.r3.1HG0021450	0	0	0	0	0	0	0	0	0	0	0	0	0	0	0	0	0	0	0	0	40.0338	-0.0294769	-0.0443247	-0.0443247	0.725127	0.972187	0.743693	0.377096	0.973299	0.4088	0	0	0	0	0	0	0	0	0	0		1H	78458724	78462093	1		m:protein binding	Tetrahydrofolate biosynthesis I;Tetrahydrofolate biosynthesis II	R-ZJA-1119265;R-ZJA-1119523
HORVU.MOREX.r3.1HG0021570	0	0	0	0	0	0	1	1	0	0	0	0	0	0	0	1	1	0	1	1	0.12673	0	0.0470722	0.0470722	0.0490783	0	0	0.114313	0.0178951	0.0583918	0	0	0	0	0	0	0	0	0	0		1H	78722983	78723495	-1		:	Protein processing in endoplasmic reticulum	ko04141
HORVU.MOREX.r3.1HG0021610	0	0	0	0	0	0	0	0	0	0	0	0	0	0	0	0	0	0	0	0	35.7843	0.0812858	-0.035605	-0.035605	0.672588	0.596561	0.706973	0.621218	0.891055	0.397925	0	0	0	0	0	0	0	0	0	0		1H	78733166	78736743	1		m:protein binding	Tetrahydrofolate biosynthesis I;Tetrahydrofolate biosynthesis II	R-ZJA-1119265;R-ZJA-1119523
HORVU.MOREX.r3.1HG0021620	0	0	0	0	0	0	0	0	0	0	0	0	0	0	0	0	0	0	0	0	0.0586054	-0.0071575	-0.0112625	-0.0112625	-0.0146605	0.0414297	0	0	0	0.0583918	0	0	0	0	0	0	0	0	0	0		1H	78899784	78900277	1		:
HORVU.MOREX.r3.1HG0021640	0	0	0	0	0	0	1	1	0	0	0	0	0	0	0	1	1	0	1	1	0.0943782	0.00742617	-0.0112625	-0.0112625	-0.0783993	-0.0907966	0.0273899	0	0.0178951	-0.139758	0	0	0	0	0	0	0	0	0	0		1H	79274126	79276328	1		b:hydrogen peroxide catabolic process;b:response to oxidative stress;c:extracellular region;m:heme binding;m:metal ion binding;m:peroxidase activity	Phenylpropanoid biosynthesis;Development of root hair	ko00940;R-OSA-9639861
HORVU.MOREX.r3.1HG0021670	0	0	0	0	0	0	0	0	0	0	0	0	0	0	0	0	0	0	0	0	0																					1H	79467597	79467986	1		:
HORVU.MOREX.r3.1HG0021690	0	0	0	0	0	0	0	0	0	0	0	0	0	0	0	0	0	0	0	0	3.91297	-0.469565	-0.513669	-0.513669	-0.49774	-0.583637	-1.02636	0.594909	-1.58594	0.148481	0	0	0	0	0	0	0	0	0	0		1H	79601102	79602878	1		b:hydrogen peroxide catabolic process;b:response to oxidative stress;c:extracellular region;m:heme binding;m:metal ion binding;m:peroxidase activity	Phenylpropanoid biosynthesis;Development of root hair	ko00940;R-OSA-9639861
HORVU.MOREX.r3.1HG0021710	0	0	0	0	0	0	0	0	0	0	0	0	0	0	0	0	0	0	0	0	1141	0.0853108	0.0278701	0.0278701	-0.72653	-1.11797	-0.773981	-0.264031	-0.771785	-0.667893	0	0	0	0	0	0	0	0	0	0		1H	79840544	79842848	1		:;b:cellular oxidant detoxification;b:hydrogen peroxide catabolic process;b:response to oxidative stress;c:extracellular region;m:heme binding;m:metal ion binding;m:oxidoreductase activity;m:peroxidase activity	Phenylpropanoid biosynthesis;Development of root hair	ko00940;R-OSA-9639861
HORVU.MOREX.r3.1HG0021720	0	0	0	0	0	0	0	0	0	0	0	0	0	0	0	0	0	0	0	0	3.5602	-0.112051	0.111367	0.111367	0.0790211	0.00112155	-0.301298	0.374255	-1.10491	1.07001	0	0	0	0	0	0	0	0	0	0		1H	79981504	79987299	1		b:DNA recombination;b:DNA repair;b:DNA replication;c:nucleus;m:DNA binding;m:nucleic acid binding	Fanconi anemia pathway;DNA replication;Homologous recombination;Mismatch repair;Nucleotide excision repair;Lagging strand synthesis;Maturation;Activation of pre-replication complex	ko03460;ko03030;ko03440;ko03430;ko03420;R-BDI-9675885;R-BDI-9675782;R-BDI-9645850
HORVU.MOREX.r3.1HG0021740	0	0	0	0	0	0	0	0	0	0	0	0	0	0	0	0	0	0	0	0	0																					1H	80017225	80017786	-1		b:regulation of transcription, DNA-templated
HORVU.MOREX.r3.1HG0021770	0	0	0	0	0	0	0	0	0	0	0	0	0	0	0	0	0	0	0	0	267.759	-0.0137165	0.158713	0.158713	0.984079	0.441279	1.48161	0.948716	1.27092	0.65614	0	0	0	0	0	0	0	0	0	0	Elongator protein 2 [Source:Projected from Arabidopsis thaliana (AT1G49540) UniProtKB/TrEMBL;Acc:F4I1S8]	1H	80049753	80054188	-1		b:histone acetylation;b:regulation of DNA demethylation;b:regulation of DNA methylation;m:protein binding
HORVU.MOREX.r3.1HG0021780	0	0	0	0	0	0	0	0	0	0	0	0	0	0	0	0	0	0	0	0	1.89317	0.107817	0.20401	0.20401	2.36605	0.713962	1.28474	1.30001	0.0886948	3.21528	0	0	0	0	0	0	0	0	0	0		1H	80456752	80461186	-1		b:regulation of cell cycle;c:transcription regulator complex
HORVU.MOREX.r3.1HG0021800	0	0	0	0	0	0	0	0	0	0	0	0	0	0	0	0	0	0	0	0	1.37485	-0.258772	-0.229601	-0.229601	-1.00609	-0.808247	-0.167213	-0.014997	-0.863581	-0.698661	0	0	0	0	0	0	0	0	0	0		1H	80614563	80616271	1		c:intracellular membrane-bounded organelle;m:UDP-glycosyltransferase activity	Cytokinins-O-glucoside biosynthesis;Cytokinins 9-N-glucoside biosynthesis;Cytokinins 7-N-glucoside biosynthesis	R-MGU-1119473;R-MGU-1119375;R-MGU-1119292
HORVU.MOREX.r3.1HG0021810	0	0	0	0	0	0	0	0	0	0	0	0	0	0	0	0	0	0	0	0	0																					1H	80657723	80658945	-1		b:defense response
HORVU.MOREX.r3.1HG0021820	0	0	0	0	0	0	1	1	0	0	0	0	0	0	0	1	1	0	1	1	0																					1H	80766188	80766550	-1		:	SNAC1 transcription network involved in drought and salinity tolerance;Response to Drought	R-OSA-9627499;R-OSA-9623744
HORVU.MOREX.r3.1HG0021830	0	0	0	1	1	0	2	2	1	1	2	1	1	2	1	3	3	1	3	3	2229.41	-0.179598	0.00724792	0.00724792	0.286246	-0.00605071	0.454374	0.409362	0.0817622	0.539709	0	0	0	0	0	0	0	0	0	0		1H	80769044	80780309	-1		:
HORVU.MOREX.r3.1HG0021840	0	0	0	0	0	0	0	0	0	0	0	0	0	0	0	0	0	0	0	0	5.60025	-0.94836	-0.854459	-0.854459	-0.185109	-0.583105	0.0930521	0.694655	-1.04992	0.487058	0	0	0	0	0	0	0	0	0	0		1H	80798472	80799563	1		b:spliceosomal complex disassembly;m:nucleic acid binding
HORVU.MOREX.r3.1HG0021870	0	0	1	2	2	0	0	0	1	0	1	1	0	1	1	2	2	1	2	2	2118.92	-0.134971	-0.199043	-0.199043	-0.21073	-0.131815	-0.285551	-0.193725	-0.973643	0.524832	0	0	0	0	0	0	0	0	0	0		1H	80925344	80934233	-1		:	Cysteine and methionine metabolism	ko00270
HORVU.MOREX.r3.1HG0021880	0	0	0	0	0	0	0	0	0	0	0	0	0	0	0	0	0	0	0	0	202.62	0.13818	-0.0258537	-0.0258537	-0.0933293	-0.324993	-0.312108	0.429577	-0.973879	1.74087	0	0	0	0	0	0	0	0	0	0		1H	81005741	81008634	1		:
HORVU.MOREX.r3.1HG0021960	0	0	0	1	1	0	0	0	1	0	1	1	0	1	0	1	1	1	1	1	14068.3	0.214276	0.0108438	0.0108438	-1.99633	-1.2047	-2.03568	-2.30022	-3.28952	-0.78466	0	0	0	0	0	-1	-1	-1	0	3		1H	81170232	81171527	-1		m:dioxygenase activity;m:metal ion binding;m:oxidoreductase activity	Cysteine and methionine metabolism;Ethylene biosynthesis from methionine	ko00270;R-ZJA-1119334
HORVU.MOREX.r3.1HG0021970	0	0	1	1	1	0	0	0	0	0	0	1	0	1	0	1	1	1	1	1	5510.85	0.326187	-0.0595674	-0.0595674	-2.38328	-1.46333	-2.54053	-2.71919	-3.66842	-1.35503	0	0	0	-1	0	-1	-1	-1	0	4		1H	81286795	81288036	1		m:metal ion binding;m:oxidoreductase activity	Cysteine and methionine metabolism;Ethylene biosynthesis from methionine	ko00270;R-ZJA-1119334
HORVU.MOREX.r3.1HG0021980	0	0	0	0	0	0	1	1	0	0	0	0	0	0	0	1	1	0	1	1	427.161	0.0256464	0.0142482	0.0142482	-2.52711	-2.021	-2.69892	-2.03034	-3.17523	-1.44915	0	0	0	-1	-1	-1	-1	-1	0	5		1H	81357754	81359921	1		c:integral component of membrane;c:membrane	Other types of O-glycan biosynthesis	ko00514
HORVU.MOREX.r3.1HG0022060	0	0	1	1	1	1	2	2	1	0	1	1	0	1	1	2	2	1	2	2	1821.15	0.114184	0.148781	0.148781	0.751577	0.518236	1.06657	0.567297	0.923851	0.567547	0	0	0	0	0	0	0	0	0	0		1H	81463863	81470266	-1		b:protein ubiquitination;b:ubiquitin-dependent protein catabolic process;c:cullin-RING ubiquitin ligase complex;m:ubiquitin protein ligase binding;m:ubiquitin-protein transferase activity	Wnt signaling pathway;Ubiquitin mediated proteolysis;TGF-beta signaling pathway;Cell cycle - yeast;Cell cycle;Oocyte meiosis;Hedgehog signaling pathway;Hedgehog signaling pathway - fly;Protein processing in endoplasmic reticulum	ko04310;ko04120;ko04350;ko04111;ko04110;ko04114;ko04340;ko04341;ko04141
HORVU.MOREX.r3.1HG0022070	0	0	0	0	0	0	0	0	1	0	1	1	0	1	0	0	0	1	0	1	2449.12	0.0262829	0.0590065	0.0590065	0.0144019	-0.303052	0.165826	0.168126	-0.165598	0.180112	0	0	0	0	0	0	0	0	0	0		1H	81488332	81495981	-1		b:ubiquitin-dependent protein catabolic process;c:cullin-RING ubiquitin ligase complex;m:ubiquitin protein ligase binding	Wnt signaling pathway;Ubiquitin mediated proteolysis;TGF-beta signaling pathway;Cell cycle - yeast;Cell cycle;Oocyte meiosis;Hedgehog signaling pathway;Hedgehog signaling pathway - fly;Protein processing in endoplasmic reticulum	ko04310;ko04120;ko04350;ko04111;ko04110;ko04114;ko04340;ko04341;ko04141
HORVU.MOREX.r3.1HG0022080	0	0	0	0	0	0	0	0	0	0	0	0	0	0	0	0	0	0	0	0	0																					1H	81809221	81809656	-1		:
HORVU.MOREX.r3.1HG0022090	0	0	0	0	0	0	1	1	0	1	1	0	1	1	0	1	1	0	2	2	1234.56	0.167367	0.0630748	0.0630748	0.413253	0.406749	0.427625	0.37489	0.430723	0.391755	0	0	0	0	0	0	0	0	0	0		1H	82028514	82039694	1		b:regulation of dephosphorylation;c:cytoplasm;m:calcium ion binding;m:metal ion binding	mRNA surveillance pathway;PI3K-Akt signaling pathway;AMPK signaling pathway;Sphingolipid signaling pathway;Brassinosteroid signaling	ko03015;ko04151;ko04152;ko04071;R-MPO-5632095
HORVU.MOREX.r3.1HG0022100	0	0	0	0	0	0	0	0	0	0	0	0	0	0	0	0	0	0	0	0	0.0433748	0.0220098	0	0	-0.0146605	0	0.0273899	0	0	0.0583918	0	0	0	0	0	0	0	0	0	0		1H	82283979	82285178	-1		m:protein serine/threonine phosphatase activity
HORVU.MOREX.r3.1HG0022120	0	0	0	1	1	0	0	0	1	0	1	1	0	1	0	1	1	1	1	1	293.644	0.12905	0.168698	0.168698	0.910636	0.638076	1.17831	0.778284	0.995976	0.796843	0	0	0	0	0	0	0	0	0	0	AtAPC7 [Source:Projected from Arabidopsis thaliana (AT2G39090) UniProtKB/TrEMBL;Acc:A0A178VSZ9]	1H	82366166	82375686	1		b:anaphase-promoting complex-dependent catabolic process;b:cell division;b:metaphase/anaphase transition of mitotic cell cycle;b:positive regulation of mitotic metaphase/anaphase transition;b:protein ubiquitination;c:anaphase-promoting complex;c:cytoplasm;m:protein binding	Ubiquitin mediated proteolysis;Cell cycle - yeast;Cell cycle;Meiosis - yeast;Oocyte meiosis	ko04120;ko04111;ko04110;ko04113;ko04114
HORVU.MOREX.r3.1HG0022320	0	0	0	0	0	0	0	0	0	0	0	0	0	0	0	0	0	0	0	0	0.0433748	0.0220098	0	0	-0.0146605	0	0.0273899	0	0	0.0583918	0	0	0	0	0	0	0	0	0	0		1H	83046620	83047309	1		:
HORVU.MOREX.r3.1HG0022330	0	0	0	0	0	0	0	0	0	0	0	0	0	0	0	0	0	0	0	0	16.9569	0.112032	0.380187	0.380187	1.2721	0.802203	1.72224	1.12914	0.595971	1.8183	0	0	0	0	0	0	0	0	0	0		1H	83087704	83092353	1		b:defense response;m:ADP binding	Jasmonic acid signaling	R-ONI-6787011
HORVU.MOREX.r3.1HG0022340	0	0	0	0	0	0	0	0	0	0	0	0	0	0	0	0	0	0	0	0	12.1091	0.127146	-0.148972	-0.148972	0.537133	0.140582	1.23542	-0.109785	1.71732	0.0893776	0	0	0	0	0	0	0	0	0	0		1H	83095300	83095683	1		:
HORVU.MOREX.r3.1HG0022350	0	0	0	0	0	0	1	1	0	1	1	0	1	1	0	1	1	0	1	1	1192.22	-0.112265	-0.0781676	-0.0781676	0.0125053	-0.0823181	0.102951	0.0242588	-0.266038	0.343296	0	0	0	0	0	0	0	0	0	0		1H	83097750	83108698	-1		m:pyridoxal phosphate binding
HORVU.MOREX.r3.1HG0022360	0	0	1	1	1	0	0	0	0	0	0	1	0	1	0	1	1	1	1	1	70.2981	0.234001	0.356031	0.356031	1.45369	1.16785	1.50802	1.39775	1.58195	1.26424	0	0	0	0	0	0	0	0	0	0		1H	83113352	83116297	-1		c:integral component of membrane
HORVU.MOREX.r3.1HG0022380	0	0	0	0	0	0	0	0	0	0	0	0	0	0	0	0	0	0	0	0	0																					1H	83199347	83199772	1		:	Response to cold temperature	R-TTU-8879007
HORVU.MOREX.r3.1HG0022400	0	0	0	0	0	0	0	0	0	0	0	0	0	0	0	0	0	0	0	0	3.52555	-0.122039	-0.322395	-0.322395	-0.308125	-0.0200684	-0.754356	0.0676583	-0.827876	0.216307	0	0	0	0	0	0	0	0	0	0		1H	83229578	83230420	-1		:	Leucine biosynthesis	R-OLO-1119540
HORVU.MOREX.r3.1HG0022430	0	0	0	0	0	0	0	0	0	0	0	0	0	0	0	0	0	0	0	0	1.65402	-0.149633	-0.249327	-0.249327	-0.286996	-0.00190288	-0.955704	0.410281	-0.851573	0.525064	0	0	0	0	0	0	0	0	0	0		1H	83297136	83298678	-1		:	Leucine biosynthesis	R-OLO-1119540
HORVU.MOREX.r3.1HG0022440	0	0	1	1	1	0	0	0	1	0	1	1	0	1	0	1	1	1	1	1	1298.06	0.180709	0.0796427	0.0796427	0.90341	0.423765	1.31422	0.776712	1.66692	0.110172	0	0	0	0	0	0	0	0	0	0		1H	83456192	83466831	1		b:chromatin remodeling;c:nucleus;m:ATP binding;m:ATP-dependent chromatin remodeler activity;m:DNA binding;m:nucleosome binding	Crown root development	R-ATA-9030680
HORVU.MOREX.r3.1HG0022450	0	0	0	1	1	0	0	0	0	0	0	0	0	0	0	1	1	0	1	1	597.762	0.0653831	-0.0804065	-0.0804065	1.05707	0.619584	1.4122	1.06126	1.27766	0.861034	0	0	0	0	0	0	0	0	0	0		1H	83468553	83472964	-1		m:double-stranded RNA binding;m:RNA binding
HORVU.MOREX.r3.1HG0022460	0	0	1	2	2	1	0	1	2	0	2	2	0	2	1	2	2	2	2	3	3444.54	-0.23591	-0.386586	-0.386586	-0.0642651	-0.329397	0.165704	0.0377815	-0.621705	0.4916	0	0	0	0	0	0	0	0	0	0		1H	83811130	83816476	-1		m:protein binding	Plant hormone signal transduction;Lateral root initiation;Reproductive meristem phase change;Auxin signalling	ko04075;R-ATA-9030557;R-ATA-9608575;R-ATA-5608118
HORVU.MOREX.r3.1HG0022490	0	0	0	0	0	0	0	0	0	0	0	0	0	0	0	0	0	0	0	0	151.857	0.167167	0.144774	0.144774	0.688833	0.407965	0.941818	0.565939	0.783807	0.562722	0	0	0	0	0	0	0	0	0	0		1H	84219848	84235662	-1		b:DNA duplex unwinding;b:DNA recombination;b:DNA repair;b:DNA unwinding involved in DNA replication;b:double-strand break repair via homologous recombination;c:chromosome;c:cytoplasm;c:nucleus;m:3'-5' DNA helicase activity;m:ATP binding;m:four-way junction helicase activity;m:helicase activity;m:hydrolase activity;m:nucleic acid binding;m:nucleotide binding	Valine degradation	R-CCP-1119479
HORVU.MOREX.r3.1HG0022500	0	0	0	0	0	0	0	0	0	0	0	0	0	0	0	0	0	0	0	0	6.41123	-0.136363	-0.260909	-0.260909	-2.00968	-2.35346	-1.27202	-0.936083	-0.768401	-3.34557	0	0	0	-1	-1	0	0	0	-1	3		1H	84426007	84435125	1	starch synthase IIIa	b:starch biosynthetic process;c:amyloplast;c:chloroplast;m:glycogen (starch) synthase activity;m:glycosyltransferase activity;m:starch binding	Biofilm formation - Escherichia coli;Starch and sucrose metabolism;Starch biosynthesis	ko02026;ko00500;R-OME-1119477
HORVU.MOREX.r3.1HG0022530	0	0	0	0	0	0	0	0	0	0	0	0	0	0	0	0	0	0	0	0	78.4924	-0.0971061	-0.357358	-0.357358	-1.21099	-0.943353	-1.51	-0.934594	-1.04399	-1.41764	0	0	0	0	0	0	0	0	0	0	Heavy metal-associated isoprenylated plant protein 35 [Source:Projected from Arabidopsis thaliana (AT1G56210) UniProtKB/Swiss-Prot;Acc:Q9C7J6]	1H	84867301	84868987	1		m:metal ion binding	SNAC1 transcription network involved in drought and salinity tolerance;Response to Drought	R-OSA-9627499;R-OSA-9623744
HORVU.MOREX.r3.1HG0022540	0	0	0	0	0	0	0	0	0	0	0	0	0	0	0	0	0	0	0	0	0.0409352	0	0.0179049	0.0179049	-0.0146605	0	0	0.0482001	0.0178951	0	0	0	0	0	0	0	0	0	0	0		1H	84869446	84869997	1		m:nucleic acid binding;m:RNA-DNA hybrid ribonuclease activity	Starch and sucrose metabolism;TCA cycle (plant)	ko00500;R-ATA-1119533
HORVU.MOREX.r3.1HG0022550	0	0	0	0	0	0	0	0	0	0	0	0	0	0	0	0	0	0	0	0	6.81459	-0.828559	-0.375822	-0.375822	0.319337	0.413972	0.170447	0.203278	0.260626	0.361434	0	0	0	0	0	0	0	0	0	0		1H	84907504	84908448	-1		b:intracellular signal transduction;b:protein phosphorylation;b:regulation of gene expression;c:cytoplasm;c:nucleus;m:ATP binding;m:MAP kinase activity;m:protein kinase activity	G1 phase	R-BNA-9640760
HORVU.MOREX.r3.1HG0022560	0	0	0	0	0	0	0	0	0	0	0	0	0	0	0	0	0	0	0	0	0.743401	0.161293	-0.1937	-0.1937	-0.700126	-0.297325	-0.643511	0.171358	-0.447526	-0.76123	0	0	0	0	0	0	0	0	0	0		1H	84931836	84932789	1		b:protein phosphorylation;m:ATP binding;m:protein kinase activity	G1/S transition;G1 phase	R-CSI-9640887;R-CSI-9640760
HORVU.MOREX.r3.1HG0022570	0	0	1	1	2	0	0	0	0	0	0	1	0	1	0	1	1	1	1	2	1902.89	-0.248412	-0.476786	-0.476786	-0.622652	-0.354449	-1.26662	-0.136695	-1.05484	-0.112996	0	0	0	0	0	0	0	0	0	0		1H	84939526	84940661	1		b:defense response;c:extracellular region	OsNAC5_transcription_network_involved in drought and high salinity tolerance	R-OSA-9641042
HORVU.MOREX.r3.1HG0022580	0	0	1	1	2	0	0	0	0	0	0	1	0	1	0	1	1	1	1	2	0																					1H	84940984	84941524	1		:
HORVU.MOREX.r3.1HG0022660	0	0	0	0	0	0	0	0	0	0	0	0	0	0	0	0	0	0	0	0	3251.28	-0.091877	0.045336	0.045336	-0.213673	-0.283135	-0.371551	0.00156854	-0.218781	-0.207679	0	0	0	0	0	0	0	0	0	0		1H	85373220	85375911	1		b:one-carbon metabolic process;b:tetrahydrofolate interconversion;c:cytosol;m:catalytic activity;m:hydrolase activity;m:methenyltetrahydrofolate cyclohydrolase activity;m:methylenetetrahydrofolate dehydrogenase (NADP+) activity;m:oxidoreductase activity
HORVU.MOREX.r3.1HG0022680	0	0	0	0	0	0	0	0	0	0	0	0	0	0	0	0	0	0	0	0	589.935	-0.0251372	-0.112804	-0.112804	1.45699	0.926495	1.90492	1.33606	2.44263	0.329184	0	0	0	0	0	0	0	1	0	1		1H	85376498	85380255	-1		b:histidyl-tRNA aminoacylation;m:aminoacyl-tRNA ligase activity;m:ATP binding;m:catalytic activity;m:histidine-tRNA ligase activity;m:ligase activity;m:nucleotide binding	Aminoacyl-tRNA biosynthesis	ko00970
HORVU.MOREX.r3.1HG0022700	0	0	0	1	1	0	0	0	0	0	0	0	0	0	0	1	1	0	1	1	1.57036	0.00288487	0.0234139	0.0234139	-1.53571	-0.42624	-0.92601	-0.852266	-2.33631	0.0819375	0	0	0	0	0	0	0	0	0	0		1H	85707524	85708649	1		:
HORVU.MOREX.r3.1HG0022730	0	0	0	0	0	0	0	0	0	0	0	0	0	0	0	0	0	0	0	0	1.63122	0.125909	-0.134736	-0.134736	-0.82721	-0.609576	-0.511423	-0.00282546	-2.66454	1.48187	0	0	0	0	0	0	0	0	0	0		1H	85714091	85714784	-1		c:integral component of membrane
HORVU.MOREX.r3.1HG0022740	0	0	0	0	0	0	0	0	0	0	0	0	0	0	0	0	0	0	0	0	0																					1H	85767813	85769427	-1		m:protein dimerization activity	IAA biosynthesis I	R-FVE-1119486
HORVU.MOREX.r3.1HG0022750	0	0	0	0	0	0	0	0	0	0	0	0	0	0	0	0	0	0	0	0	118.08	0.24711	0.190505	0.190505	4.30279	2.48547	2.1914	1.48972	0.912334	5.62586	0	0	0	1	1	1	0	0	1	4	TSPO [Source:Projected from Arabidopsis thaliana (AT2G47770) UniProtKB/TrEMBL;Acc:A0A178W1Q1]	1H	85777176	85777766	1		b:porphyrin-containing compound metabolic process;b:response to abscisic acid;b:response to osmotic stress;b:response to salt stress;c:endoplasmic reticulum;c:Golgi apparatus;c:Golgi stack;c:integral component of membrane;c:membrane;m:heme binding	Apoptosis - fly;Neuroactive ligand-receptor interaction	ko04214;ko04080
HORVU.MOREX.r3.1HG0022760	0	0	0	1	1	0	0	0	0	0	0	0	0	0	0	1	1	0	1	1	37.5862	-0.344512	-0.713199	-0.713199	-1.91234	-2.14185	-1.61497	-1.47981	-2.48158	-1.1474	0	0	0	0	-1	0	0	-1	0	2		1H	85903141	85905287	1		b:protein ubiquitination;b:response to abiotic stimulus;c:cellular anatomical entity;m:protein binding	Hedgehog signaling pathway;Hedgehog signaling pathway - fly;Alanine biosynthesis III;Cysteine degradation	ko04340;ko04341;R-ECU-1119319;R-ECU-1119612
HORVU.MOREX.r3.1HG0022780	0	0	2	2	2	2	1	2	1	0	1	2	0	2	2	2	2	2	2	2	9324.69	0.240901	0.394203	0.394203	-0.748942	-0.267739	-0.74575	-1.03052	-1.19761	-0.547162	0	0	0	0	0	0	0	0	0	0		1H	85909276	85911562	-1		:
HORVU.MOREX.r3.1HG0022790	0	0	2	2	2	2	1	2	1	0	1	2	0	2	2	2	2	2	2	2	0																					1H	85912646	85913259	1		b:regulation of transcription, DNA-templated;m:DNA binding	Salicylic acid signaling	R-SMO-6788019
HORVU.MOREX.r3.1HG0022860	0	0	1	1	1	0	1	1	0	0	0	1	1	2	0	2	2	1	2	2	518.581	-0.119001	-0.067862	-0.067862	0.841802	0.71465	1.23055	0.570393	1.44505	0.273809	0	0	0	0	0	0	0	0	0	0		1H	86332343	86335157	1		c:integral component of membrane;c:membrane;m:glucuronosyltransferase activity;m:glycosyltransferase activity;m:transferase activity
HORVU.MOREX.r3.1HG0022870	0	0	0	0	0	0	0	0	0	0	0	0	0	0	0	0	0	0	0	0	1.56756	0.0534576	-0.239479	-0.239479	-1.94774	-1.36974	-1.27851	0.305981	-1.43486	-1.72035	0	0	0	0	0	0	0	0	0	0		1H	86374215	86375235	-1		c:cytoplasm;m:ubiquitin protein ligase activity	Wnt signaling pathway;MAPK signaling pathway - fly;Ubiquitin mediated proteolysis;p53 signaling pathway	ko04310;ko04013;ko04120;ko04115
HORVU.MOREX.r3.1HG0022890	0	0	1	1	1	1	0	1	0	0	0	1	0	1	1	1	1	1	1	1	0																					1H	86724437	86735129	1		m:DNA binding	Response to cold temperature	R-PVU-8879007
HORVU.MOREX.r3.1HG0022910	0	0	0	2	2	0	0	0	0	0	0	0	0	0	0	2	2	0	2	2	578.249	0.0341503	-0.0677184	-0.0677184	-0.0039524	-0.142568	-0.138279	0.286546	-0.183478	0.184945	0	0	0	0	0	0	0	0	0	0		1H	86751837	86757748	-1		b:actin filament severing;c:cytoskeleton;m:actin filament binding	Regulation of actin cytoskeleton	ko04810
HORVU.MOREX.r3.1HG0022990	0	0	0	0	0	0	0	0	0	0	0	0	0	0	0	0	0	0	0	0	17.7392	0.246522	0.0233176	0.0233176	-0.11625	-0.503919	0.418937	-0.34829	-0.114223	-0.113025	0	0	0	0	0	0	0	0	0	0		1H	87658733	87679843	1		b:gene silencing by RNA;b:gene silencing by RNA-directed DNA methylation	Flower development	R-SIT-9609102
HORVU.MOREX.r3.1HG0023010	0	0	0	0	0	0	0	0	0	0	0	0	0	0	0	0	0	0	0	0	133.715	-0.0812767	0.193686	0.193686	2.928	2.1269	2.40271	3.42884	3.63497	2.01603	0	0	0	1	1	1	1	1	1	6		1H	88217053	88221652	1		b:lipid metabolic process;c:integral component of membrane;c:membrane;m:triglyceride lipase activity
HORVU.MOREX.r3.1HG0023130	0	0	0	0	0	0	0	0	0	0	0	0	0	0	0	0	0	0	0	0	0																					1H	88423363	88423990	-1		:
HORVU.MOREX.r3.1HG0023140	0	0	0	0	0	0	0	0	0	0	0	0	0	0	0	0	0	0	0	0	27.6941	-0.0023443	-0.159121	-0.159121	0.877665	0.686688	1.10017	0.701165	1.1911	0.524725	0	0	0	0	0	0	0	0	0	0		1H	88424318	88425871	1		b:RNA modification;c:intracellular membrane-bounded organelle;m:protein binding;m:RNA binding	Brassinosteroid signaling	R-ONI-5632095
HORVU.MOREX.r3.1HG0023150	0	0	0	0	0	0	0	0	0	0	0	0	0	0	0	0	0	0	0	0	1.38348	-0.305995	-0.428157	-0.428157	-0.521203	-0.688754	-0.572998	0.331249	-0.198423	-0.740081	0	0	0	0	0	0	0	0	0	0		1H	88428367	88430935	-1		b:cinnamic acid biosynthetic process;b:L-phenylalanine catabolic process;c:cytoplasm;m:ammonia-lyase activity;m:catalytic activity;m:phenylalanine ammonia-lyase activity	Salicylate biosynthesis;Phenylpropanoid biosynthesis, initial reactions;Suberin biosynthesis	R-TTU-1119261;R-TTU-1119582;R-TTU-1119418
HORVU.MOREX.r3.1HG0023200	0	0	0	0	0	0	0	0	0	0	0	0	0	0	0	0	0	0	0	0	6.5142	0.330326	0.374685	0.374685	0.021109	1.35621	-0.572174	-0.290904	0.0600414	-0.0115608	0	0	0	0	0	0	0	0	0	0		1H	88979332	88980110	1		:
HORVU.MOREX.r3.1HG0023210	0	0	0	0	0	0	0	0	0	0	0	0	0	0	0	0	0	0	0	0	282.658	-0.0508459	0.0893066	0.0893066	0.405053	-0.0459423	0.7779	0.449039	0.464789	0.333068	0	0	0	0	0	0	0	0	0	0	Gamma-tubulin complex component 4 [Source:Projected from Arabidopsis thaliana (AT3G53760) UniProtKB/Swiss-Prot;Acc:Q9M350]	1H	88980609	88987062	-1		b:cortical microtubule organization;b:cytoplasmic microtubule organization;b:meiotic cell cycle;b:microtubule cytoskeleton organization;b:microtubule nucleation;b:mitotic cell cycle;b:response to nematode;b:spindle assembly;c:cytoplasm;c:cytoskeleton;c:equatorial microtubule organizing center;c:gamma-tubulin complex;c:microtubule;c:microtubule organizing center;c:plasmodesma;c:spindle;c:spindle p…
HORVU.MOREX.r3.1HG0023220	0	0	0	0	0	0	0	0	0	0	0	0	0	0	0	0	0	0	0	0	0.733365	0.229658	-0.137835	-0.137835	-0.737575	-0.172118	-0.482056	-0.281737	-0.904544	-0.155117	0	0	0	0	0	0	0	0	0	0		1H	88994179	88995451	1		:
HORVU.MOREX.r3.1HG0023230	0	0	0	1	1	0	0	0	0	0	0	0	0	0	0	1	1	0	1	1	1400.73	-0.0939957	-0.106847	-0.106847	-0.217217	-0.349724	-0.241537	-0.0440271	-0.550414	0.129068	0	0	0	0	0	0	0	0	0	0		1H	88997603	89004928	-1		m:ubiquitin-protein transferase activity	Underwater shoot and internode elongation	R-ONI-9030908
HORVU.MOREX.r3.1HG0023240	0	0	0	0	0	0	0	0	0	0	0	0	0	0	0	0	0	0	0	0	0																					1H	89038086	89038859	-1		:
HORVU.MOREX.r3.1HG0023250	0	0	0	0	0	0	0	0	0	0	0	0	0	0	0	0	0	0	0	0	0																					1H	89192154	89192927	-1		:
HORVU.MOREX.r3.1HG0023300	0	0	0	0	0	0	0	0	0	0	0	0	0	0	0	0	0	0	0	0	0																					1H	89347035	89347448	-1		:
HORVU.MOREX.r3.1HG0023370	0	0	0	0	0	0	0	0	0	0	0	0	0	0	0	0	0	0	0	0	2522.95	0.0691308	-0.00861846	-0.00861846	0.575808	0.2311	0.868695	0.518351	1.51926	-0.318583	0	0	0	0	0	0	0	0	0	0		1H	90031364	90038839	1		b:microtubule-based movement;b:regulation of cell wall organization or biogenesis;c:intracellular membrane-bounded organelle;m:ATP binding;m:microtubule binding;m:microtubule motor activity
HORVU.MOREX.r3.1HG0023420	0	0	0	0	0	0	0	0	0	0	0	0	0	0	0	0	0	0	0	0	17.1149	0.0997821	-0.101188	-0.101188	0.782842	0.128401	1.06427	1.0083	0.95607	0.469048	0	0	0	0	0	0	0	0	0	0		1H	90271716	90276210	1		:
HORVU.MOREX.r3.1HG0023540	0	0	1	0	1	0	0	0	0	0	0	1	0	1	0	0	0	1	0	1	1891.65	0.279832	0.111927	0.111927	-0.800747	-0.137367	-0.911796	-1.21538	-1.67919	-0.0784305	0	0	0	0	0	0	0	0	0	0		1H	90789334	90794072	1		g:GO_0106306;g:GO_0106307;m:hydrolase activity;m:metal ion binding;m:myosin phosphatase activity;m:phosphoprotein phosphatase activity;m:protein serine/threonine phosphatase activity	Cellular senescence;Regulation of actin cytoskeleton;Meiosis - yeast;Oocyte meiosis;mRNA surveillance pathway;Hippo signaling pathway;cGMP-PKG signaling pathway;cAMP signaling pathway;Focal adhesion;Brassinosteroid signaling	ko04218;ko04810;ko04113;ko04114;ko03015;ko04390;ko04022;ko04024;ko04510;R-SIT-5632095
HORVU.MOREX.r3.1HG0023550	0	0	0	0	0	0	0	0	0	0	0	0	0	0	0	0	0	0	0	0	0.0586054	-0.0071575	-0.0112625	-0.0112625	-0.0146605	0.0414297	0	0	0	0.0583918	0	0	0	0	0	0	0	0	0	0		1H	90799948	90800637	1		:
HORVU.MOREX.r3.1HG0023580	0	0	0	0	0	0	1	1	0	0	0	0	1	1	0	0	0	0	1	1	71.3215	0.467685	0.129604	0.129604	-0.264591	0.761769	-0.935302	-0.170787	0.2142	-0.483918	0	0	0	0	0	0	0	0	0	0		1H	90934338	90935959	1		b:transmembrane transport;c:integral component of membrane;c:membrane;m:transmembrane transporter activity	Intracellular auxin transport	R-DCA-8868949
HORVU.MOREX.r3.1HG0023590	0	0	0	0	0	0	0	0	0	0	0	0	0	0	0	0	0	0	0	0	0																					1H	90969571	90970661	-1		:
HORVU.MOREX.r3.1HG0023600	0	0	0	0	0	0	0	0	0	0	0	0	0	0	0	0	0	0	0	0	0																					1H	90971210	90972731	1		b:gene silencing by RNA	Flower development	R-PVE-9609102
HORVU.MOREX.r3.1HG0023610	0	0	0	2	2	0	1	1	0	0	0	0	0	0	0	3	3	0	3	3	7864.65	0.273932	-0.0379595	-0.0379595	-1.76105	-0.976215	-2.60199	-1.18031	-1.3148	-2.14661	0	0	0	0	0	-1	0	0	-1	2		1H	91259170	91259684	-1		c:chromosome;c:nucleosome;c:nucleus;m:DNA binding;m:protein heterodimerization activity;m:structural constituent of chromatin	Regulation of leaf development	R-OSA-9627657
HORVU.MOREX.r3.1HG0023620	0	0	0	1	1	0	0	0	0	0	0	0	0	0	0	1	1	0	1	1	3450.83	-0.00293235	0.256015	0.256015	-0.765803	-0.631686	-1.13718	-0.507854	-0.117839	-1.39271	0	0	0	0	0	0	0	0	0	0		1H	91262498	91263243	-1		c:nucleosome;c:nucleus;m:DNA binding;m:protein heterodimerization activity;m:structural constituent of chromatin	Ureide biosynthesis	R-ONI-1119407
HORVU.MOREX.r3.1HG0023630	0	0	0	0	0	0	0	0	0	0	0	0	0	0	0	0	0	0	0	0	0																					1H	91295653	91296426	1		:
HORVU.MOREX.r3.1HG0023640	0	0	0	0	0	0	0	0	0	0	0	0	0	0	0	0	0	0	0	0	54.6601	-0.452367	-0.127338	-0.127338	-1.64776	-1.48869	-1.48495	-1.68394	-1.3966	-1.80999	0	0	0	0	0	0	0	0	0	0		1H	91425056	91430096	-1		b:protein metabolic process;b:proteolysis;c:cytoplasm;m:manganese ion binding;m:metalloaminopeptidase activity	Glutathione metabolism;Leading strand synthesis	ko00480;R-AOF-9675815
HORVU.MOREX.r3.1HG0023650	0	0	0	1	1	0	0	0	0	0	0	0	0	0	0	1	1	0	1	1	861.072	-0.120765	0.00499976	0.00499976	0.431045	0.235445	0.676729	0.37788	0.63952	0.161052	0	0	0	0	0	0	0	0	0	0	U1A [Source:Projected from Arabidopsis thaliana (AT2G47580) UniProtKB/TrEMBL;Acc:A0A178VZ67]	1H	91446229	91449637	1		b:mRNA splicing, via spliceosome;c:U1 snRNP;m:nucleic acid binding;m:RNA binding;m:U1 snRNA binding	Spliceosome	ko03040
HORVU.MOREX.r3.1HG0023680	0	0	0	0	0	0	0	0	0	0	0	0	0	0	0	0	0	0	0	0	58.8898	-0.126784	0.042278	0.042278	0.643379	0.626229	0.590336	0.608513	0.640852	0.63523	0	0	0	0	0	0	0	0	0	0		1H	91694548	91697863	1		b:fatty acid metabolic process;m:catalytic activity;m:NAD+ binding;m:oxidoreductase activity;m:oxidoreductase activity, acting on the CH-OH group of donors, NAD or NADP as acceptor	Fatty acid degradation;alpha-Linolenic acid metabolism;Beta-alanine biosynthesis II	ko00071;ko00592;R-SMO-1119445
HORVU.MOREX.r3.1HG0023710	0	0	0	1	1	0	0	0	0	0	0	0	0	0	0	1	1	0	1	1	98.5573	-0.0836285	-0.271806	-0.271806	-0.147776	-0.216596	-0.351767	0.198824	-0.713791	0.743	0	0	0	0	0	0	0	0	0	0		1H	91731342	91732575	1		:	Galactose degradation II;Sucrose biosynthesis	R-TDI-1119452;R-TDI-1119465
HORVU.MOREX.r3.1HG0023740	0	0	1	1	1	0	1	1	0	0	0	1	1	2	0	2	2	1	2	2	186.539	0.213584	0.260881	0.260881	0.0387921	0.0821428	0.265137	-0.216593	-0.250354	0.332437	0	0	0	0	0	0	0	0	0	0		1H	91941984	91944308	1		:
HORVU.MOREX.r3.1HG0023760	0	0	0	0	0	0	0	0	0	0	0	0	0	0	0	0	0	0	0	0	0																					1H	91958385	91959083	1		m:nucleic acid binding
HORVU.MOREX.r3.1HG0023770	0	0	0	0	0	0	0	0	0	0	0	0	0	0	0	0	0	0	0	0	0.47656	-0.00469798	0.349595	0.349595	0.179955	-0.420601	0.271075	0.330945	0.0372134	0.341488	0	0	0	0	0	0	0	0	0	0		1H	92114257	92115495	-1		:	Tryptophan metabolism;IAA biosynthesis I	ko00380;R-CRU-1119486
HORVU.MOREX.r3.1HG0023810	0	0	0	0	0	0	0	0	0	0	0	0	0	0	0	0	0	0	0	0	0																					1H	92623469	92623918	-1		:	Apelin signaling pathway;PI3K-Akt signaling pathway;mTOR signaling pathway;AMPK signaling pathway;Autophagy - animal;Tight junction;FoxO signaling pathway	ko04371;ko04151;ko04150;ko04152;ko04140;ko04530;ko04068
HORVU.MOREX.r3.1HG0023820	0	0	0	0	0	0	0	0	0	0	0	0	0	0	0	0	0	0	0	0	0.0348828	-0.0071575	-0.0112625	-0.0112625	-0.0146605	0.0414297	0	0	0.0178951	0	0	0	0	0	0	0	0	0	0	0		1H	92626191	92626856	1		:
HORVU.MOREX.r3.1HG0023840	0	0	0	1	1	0	0	0	0	0	0	0	0	0	0	1	1	0	1	1	443.621	-0.258996	-0.280299	-0.280299	0.806655	0.376408	1.24124	0.875553	0.944309	0.664158	0	0	0	0	0	0	0	0	0	0		1H	92634717	92639944	-1		b:ethylene-activated signaling pathway;b:phosphorelay signal transduction system;b:phosphorylation;b:signal transduction;c:endoplasmic reticulum;c:integral component of membrane;c:membrane;m:ethylene binding;m:ethylene receptor activity;m:phosphorelay sensor kinase activity;m:protein binding;m:protein kinase activity;m:transferase activity, transferring phosphorus-containing groups	MAPK signaling pathway - plant;Plant hormone signal transduction;Ethylene mediated signaling	ko04016;ko04075;R-MPO-5225756
HORVU.MOREX.r3.1HG0023870	0	0	1	1	1	0	0	0	1	0	1	2	0	2	0	1	1	2	1	2	729.031	-0.426468	-0.544022	-0.544022	-0.780997	-0.568557	-0.810269	-0.765445	-3.13389	0.792402	0	0	0	0	0	0	0	-1	0	1		1H	92934837	92935673	1		b:photosynthetic electron transport chain
HORVU.MOREX.r3.1HG0023920	0	0	0	0	0	0	0	0	0	0	0	0	0	0	0	0	0	0	0	0	0																					1H	93110565	93112152	-1		:	Tryptophan metabolism;IAA biosynthesis I	ko00380;R-LAN-1119486
HORVU.MOREX.r3.1HG0023930	0	0	0	0	0	0	0	0	0	0	0	0	0	0	0	0	0	0	0	0	0																					1H	93124152	93124526	-1		:
HORVU.MOREX.r3.1HG0023940	0	0	0	0	0	0	0	0	0	0	0	0	0	0	0	0	0	0	0	0	232.153	-0.07506	-0.271746	-0.271746	0.835903	0.687974	1.20594	0.426918	1.88348	-0.378125	0	0	0	0	0	0	0	0	0	0		1H	93468464	93471927	-1		b:transcription by RNA polymerase III;c:RNA polymerase III complex;m:DNA binding;m:DNA-directed 5'-3' RNA polymerase activity	RNA polymerase	ko03020
HORVU.MOREX.r3.1HG0023950	0	0	0	0	0	0	0	0	0	0	0	0	0	0	0	0	0	0	0	0	600.525	-0.132213	-0.21525	-0.21525	0.65346	0.412859	0.981497	0.568299	0.694353	0.616363	0	0	0	0	0	0	0	0	0	0		1H	93472062	93476263	1		b:iron-sulfur cluster assembly;b:protein maturation by iron-sulfur cluster transfer;c:mitochondrion;m:4 iron, 4 sulfur cluster binding;m:iron ion binding;m:iron-sulfur cluster binding
HORVU.MOREX.r3.1HG0023970	0	0	0	0	0	0	0	0	0	0	0	0	0	0	0	0	0	0	0	0	59.9911	-0.0320817	-0.487574	-0.487574	-0.744209	-1.05162	-1.28789	0.589532	-1.21301	0.0442454	0	0	0	0	0	0	0	0	0	0		1H	93476931	93478255	-1		b:regulation of transcription, DNA-templated;m:sequence-specific DNA binding;m:zinc ion binding	Jasmonic acid signaling	R-MGU-6787011
HORVU.MOREX.r3.1HG0023990	0	0	0	0	0	0	0	0	0	0	0	0	0	0	0	0	0	0	0	0	6693.84	0.0149284	0.028757	0.028757	0.343087	0.0977001	0.593378	0.315436	0.734055	-0.0990196	0	0	0	0	0	0	0	0	0	0		1H	93938794	93943411	-1		b:protein import into nucleus;c:cytoplasm;m:nuclear import signal receptor activity;m:protein binding	Recognition of fungal and bacterial pathogens and immunity response	R-PAB-9611432
HORVU.MOREX.r3.1HG0024020	0	0	1	1	1	0	1	1	0	0	0	1	1	2	0	2	2	1	2	2	687.061	-0.11045	-0.235	-0.235	-0.542977	-0.576911	-0.545757	-0.431688	-0.965939	0.0288972	0	0	0	0	0	0	0	0	0	0		1H	94498104	94504661	1		:	Glycosaminoglycan degradation;Lysosome	ko00531;ko04142
HORVU.MOREX.r3.1HG0024030	0	0	0	0	0	0	0	0	0	0	0	0	0	0	0	0	0	0	0	0	639.398	-0.0490216	-0.108013	-0.108013	-0.566357	-0.704607	-0.601882	-0.240826	-1.80942	1.11311	0	0	0	0	0	0	0	0	0	0		1H	94669428	94672766	1		:
HORVU.MOREX.r3.1HG0024040	0	0	0	0	0	0	0	0	0	0	0	0	0	0	0	0	0	0	0	0	6237.85	-0.120693	-0.0810291	-0.0810291	0.861296	0.617439	1.31092	0.599212	1.70476	0.0800773	0	0	0	0	0	0	0	0	0	0	UNE5 [Source:Projected from Arabidopsis thaliana (AT2G47470) UniProtKB/TrEMBL;Acc:A0A178W1F8]	1H	94674826	94678437	-1		c:endoplasmic reticulum;m:isomerase activity;m:protein disulfide isomerase activity	Protein processing in endoplasmic reticulum;Regulatory network of nutrient accumulation	ko04141;R-OSA-9626305
HORVU.MOREX.r3.1HG0024050	0	0	1	1	1	1	0	1	1	0	1	1	0	1	1	1	1	1	1	1	1199.54	0.421102	0.49611	0.49611	-1.01899	0.611403	-1.45117	-1.55274	-2.13271	-0.306441	0	0	0	0	0	0	0	-1	0	1		1H	94901587	94902330	-1		:
HORVU.MOREX.r3.1HG0024060	0	0	0	0	0	0	0	0	0	0	0	0	0	0	0	0	0	0	0	0	0.0758367	0	0.0179049	0.0179049	-0.0146605	0	0	0.0482001	0.0178951	0	0	0	0	0	0	0	0	0	0	0		1H	94951560	94952066	1		:	Apelin signaling pathway;PI3K-Akt signaling pathway;mTOR signaling pathway;AMPK signaling pathway;Autophagy - animal;Tight junction;FoxO signaling pathway	ko04371;ko04151;ko04150;ko04152;ko04140;ko04530;ko04068
HORVU.MOREX.r3.1HG0024070	0	0	0	0	0	0	0	0	0	0	0	0	0	0	0	0	0	0	0	0	0																					1H	95015541	95015831	1		:
HORVU.MOREX.r3.1HG0024090	0	0	1	1	1	1	1	1	1	0	1	1	0	1	1	1	1	1	1	1	989.983	0.0455243	0.0461614	0.0461614	-1.40383	-0.901087	-1.54556	-1.55491	-1.96013	-1.05916	0	0	0	0	0	0	0	0	0	0		1H	95024643	95027306	1		c:integral component of membrane;c:membrane	Peroxisome	ko04146
HORVU.MOREX.r3.1HG0024140	0	0	0	2	2	2	0	2	0	0	0	0	0	0	2	2	3	2	2	3	2063.32	0.252862	0.230553	0.230553	-0.761743	-0.326379	-1.13615	-0.63851	-0.736176	-0.773582	0	0	0	0	0	0	0	0	0	0		1H	95241409	95245532	-1		b:cellulose biosynthetic process;b:plant-type cell wall organization or biogenesis;c:integral component of membrane;c:membrane;m:cellulose synthase (UDP-forming) activity;m:glycosyltransferase activity;m:transferase activity	Cellulose biosynthesis	R-ECU-1119314
HORVU.MOREX.r3.1HG0024150	0	0	0	0	0	0	0	0	0	0	0	0	0	0	0	0	0	0	0	0	0																					1H	95456855	95457337	1		:
HORVU.MOREX.r3.1HG0024200	0	0	0	0	0	0	0	0	0	0	0	0	0	0	0	0	0	0	0	0	0																					1H	95931660	95931974	-1		m:nucleic acid binding;m:RNA-DNA hybrid ribonuclease activity
HORVU.MOREX.r3.1HG0024210	0	0	0	1	1	1	0	1	0	0	0	0	0	0	1	1	1	1	1	1	149.723	0.0912106	0.318515	0.318515	1.30569	0.919178	1.74811	1.01196	2.56668	0.151284	0	0	0	0	0	0	0	1	0	1		1H	95939337	95943942	1		b:protein folding;m:Hsp70 protein binding	Protein processing in endoplasmic reticulum;Acyl-CoA synthetase pathway	ko04141;R-ECU-1119623
HORVU.MOREX.r3.1HG0024220	0	0	0	0	0	0	0	0	0	0	0	0	0	0	0	0	0	0	0	0	14.368	0.371405	0.585381	0.585381	-1.26311	1.75512	-0.818	-2.80918	-3.33862	0.149958	0	0	0	0	0	0	-1	-1	0	2		1H	95991524	95992393	1		:
HORVU.MOREX.r3.1HG0024230	0	0	0	0	0	0	2	2	0	0	0	0	1	1	0	2	2	0	2	2	791.999	0.000251975	0.090017	0.090017	0.688253	0.253753	1.06142	0.656526	1.56563	-0.043076	0	0	0	0	0	0	0	0	0	0		1H	96154093	96165695	-1		b:cytoplasmic microtubule organization;b:meiotic spindle organization;b:microtubule cytoskeleton organization;b:microtubule nucleation;b:microtubule-based process;b:mitotic cell cycle;b:mitotic sister chromatid segregation;b:mitotic spindle organization;c:cytoplasm;c:cytoskeleton;c:gamma-tubulin complex;c:intracellular organelle;c:microtubule;c:nucleus;c:spindle;m:GTP binding;m:GTPase activity;m:…	Regulation of seed size	R-OSA-9035605
HORVU.MOREX.r3.1HG0024260	0	0	0	0	0	0	1	1	0	0	0	0	0	0	0	1	1	0	1	1	2.22099	0.606047	0.226497	0.226497	0.848369	-0.0340776	0.284478	1.90711	0.41585	1.29988	0	0	0	0	0	0	0	0	0	0		1H	96158994	96159434	-1		m:nucleic acid binding;m:zinc ion binding
HORVU.MOREX.r3.1HG0024280	0	0	0	1	1	0	0	0	0	0	0	0	0	0	0	1	1	0	1	1	2290.4	0.126413	0.165813	0.165813	0.732308	0.459895	0.91516	0.712445	1.10751	0.275907	0	0	0	0	0	0	0	0	0	0		1H	96269036	96275494	-1		b:cell redox homeostasis;m:dihydrolipoyl dehydrogenase activity;m:flavin adenine dinucleotide binding;m:nucleotide binding;m:oxidoreductase activity;m:oxidoreductase activity, acting on a sulfur group of donors, NAD(P) as acceptor	Propanoate metabolism;Pyruvate metabolism;Glyoxylate and dicarboxylate metabolism;Lysine degradation;Glycolysis / Gluconeogenesis;Valine, leucine and isoleucine degradation;Biosynthesis of cofactors;Citrate cycle (TCA cycle);Glycine, serine and threonine metabolism;Tryptophan metabolism;Photorespiration;Mitochondrial pyruvate metabolism;TCA cycle (plant)	ko00640;ko00620;ko00630;ko00310;ko00010;ko00280;ko01240;ko00020;ko00260;ko00380;R-CRE-1119312;R-CRE-1119351;R-CRE-1119533
HORVU.MOREX.r3.1HG0024290	0	0	0	0	0	0	2	2	0	0	0	0	1	1	0	2	2	0	2	2	344.092	0.223656	0.244054	0.244054	0.446431	0.465776	0.524915	0.292954	0.784668	0.0694897	0	0	0	0	0	0	0	0	0	0		1H	96533622	96561169	1		:
HORVU.MOREX.r3.1HG0024310	0	0	0	0	0	0	0	0	0	0	0	0	0	0	0	0	0	0	0	0	0.18424	-0.0071575	0.00332121	0.00332121	-0.205877	-0.0907966	0	-0.0840262	-0.180255	-0.139758	0	0	0	0	0	0	0	0	0	0		1H	96563434	96564123	1		b:meristem development;b:meristem maintenance
HORVU.MOREX.r3.1HG0024340	0	0	0	0	0	1	0	1	1	0	1	0	0	0	1	0	1	1	0	1	2.13443	0.0192988	-0.233386	-0.233386	-2.16448	-1.02382	-1.52262	-0.207535	-3.18948	-0.0852834	0	0	0	0	0	0	0	0	0	0		1H	96639912	96644080	-1		b:ion transport;b:proton transmembrane transport;c:integral component of membrane;c:membrane;m:inorganic diphosphatase activity;m:pyrophosphate hydrolysis-driven proton transmembrane transporter activity	Oxidative phosphorylation	ko00190
HORVU.MOREX.r3.1HG0024360	0	0	0	0	0	1	0	1	1	0	1	0	0	0	1	0	1	1	0	1	0																					1H	96648887	96650991	1		b:carbohydrate metabolic process;m:hydrolase activity, acting on glycosyl bonds;m:hydrolase activity, hydrolyzing O-glycosyl compounds
HORVU.MOREX.r3.1HG0024370	0	0	0	0	0	0	0	0	0	0	0	0	0	0	0	0	0	0	0	0	0.0779132	-0.0071575	-0.00397063	-0.00397063	0.0172089	0.0414297	0	0.0151435	0	0.107929	0	0	0	0	0	0	0	0	0	0		1H	96919550	96925262	1		b:histone H3-K9 demethylation;m:histone H3-methyl-lysine-9 demethylase activity
HORVU.MOREX.r3.1HG0024380	0	0	1	0	1	0	0	0	0	0	0	1	0	1	0	0	0	1	0	1	31.0002	0.154964	0.377954	0.377954	1.38389	0.608852	2.12001	1.24989	1.89109	0.715643	0	0	0	0	0	1	0	0	0	1		1H	96926185	96930552	-1		m:flavin adenine dinucleotide binding;m:N,N-dimethylaniline monooxygenase activity;m:NADP binding	Drug metabolism - cytochrome P450;IAA biosynthesis I	ko00982;R-EGR-1119486
HORVU.MOREX.r3.1HG0024440	0	0	1	1	1	1	0	1	1	0	1	1	0	1	1	1	1	1	1	1	14448.5	-0.296135	-0.518039	-0.518039	-1.32408	-1.09542	-1.55933	-0.894464	-2.114	0.00345386	0	0	0	0	0	0	0	-1	0	1		1H	97262190	97263085	1		c:integral component of membrane;c:membrane
HORVU.MOREX.r3.1HG0024500	0	0	0	0	0	0	0	0	0	0	0	0	0	0	0	0	0	0	0	0	3768.83	-0.137963	-0.36693	-0.36693	-1.48328	-1.24865	-1.64801	-1.25106	-2.54218	-0.265348	0	0	0	0	0	0	0	-1	0	1		1H	97348354	97350734	1		b:DNA-templated transcription, initiation;c:DNA-directed RNA polymerase complex;m:DNA-directed 5'-3' RNA polymerase activity	RNA polymerase	ko03020
HORVU.MOREX.r3.1HG0024510	0	0	1	1	1	1	0	1	0	0	0	1	0	1	1	1	1	1	1	1	7905.87	0.121036	0.0497914	0.0497914	0.412629	0.795598	0.159663	0.272413	0.553984	0.325936	0	0	0	0	0	0	0	0	0	0		1H	97351113	97353180	-1		b:response to cold	Recognition of fungal and bacterial pathogens and immunity response	R-OPU-9611432
HORVU.MOREX.r3.1HG0024560	0	0	0	0	0	0	0	0	0	0	0	0	0	0	0	0	0	0	0	0	259.262	0.0339166	0.211357	0.211357	0.729023	0.286002	0.993851	0.813171	1.13346	0.231338	0	0	0	0	0	0	0	0	0	0		1H	97644594	97649306	-1		:
HORVU.MOREX.r3.1HG0024570	0	0	0	1	1	0	0	0	0	0	0	0	0	0	0	1	1	0	1	1	14.0316	0.167455	0.173905	0.173905	-0.276516	0.203337	-0.399136	-0.402076	-1.26135	-0.0663775	0	0	0	0	0	0	0	0	0	0		1H	97911180	97911936	1		b:regulation of transcription, DNA-templated;m:protein dimerization activity
HORVU.MOREX.r3.1HG0024600	0	0	0	0	0	0	0	0	0	0	0	0	0	0	0	0	0	0	0	0	0.104108	0.0220098	0.0179049	0.0179049	-0.0783993	0	-0.104836	0.0482001	0.0178951	-0.139758	0	0	0	0	0	0	0	0	0	0		1H	98189027	98191662	-1		m:protein dimerization activity	Lysine biosynthesis II;Lysine biosynthesis I	R-ATA-1119283;R-ATA-1119273
HORVU.MOREX.r3.1HG0024650	0	0	0	0	0	0	0	0	0	0	0	0	0	0	0	0	0	0	0	0	1.79602	-0.0404041	-0.202491	-0.202491	-0.472912	-1.0367	0.34784	0.000450595	-1.92584	0.745725	0	0	0	0	0	0	0	0	0	0		1H	98491107	98491466	1		:
HORVU.MOREX.r3.1HG0024670	0	1	0	0	0	0	0	0	0	0	0	0	0	0	0	0	0	0	0	0	32.9695	-0.450568	-0.336973	-0.336973	-0.170738	-0.737871	-0.0990976	0.518159	-0.476877	0.209574	0	0	0	0	0	0	0	0	0	0	Similar to OsGA2ox1 [Source: Projected from Oryza sativa (Os05g0158600)]	1H	99007055	99011871	1		b:gibberellin metabolic process;m:gibberellin 2-beta-dioxygenase activity;m:gibberellin A20,2-oxoglutarate:oxygen oxidoreductase activity;m:gibberellin A44,2-oxoglutarate:oxygen oxidoreductase activity;m:gibberellin A9,2-oxoglutarate:oxygen oxidoreductase activity	Diterpenoid biosynthesis;Regulation of embryo development	ko00904;R-OSA-9631623
HORVU.MOREX.r3.1HG0024690	0	0	1	1	1	0	0	0	0	0	0	1	0	1	0	1	1	1	1	1	562.243	0.0213416	0.091772	0.091772	0.524545	0.158122	0.842123	0.499844	0.860599	0.226514	0	0	0	0	0	0	0	0	0	0	E3 ubiquitin-protein ligase UPL6 [Source:Projected from Arabidopsis thaliana (AT3G17205) UniProtKB/Swiss-Prot;Acc:Q8RWB8]	1H	99164677	99179499	1		b:protein polyubiquitination;m:ubiquitin protein ligase activity;m:ubiquitin-protein transferase activity	Ubiquitin mediated proteolysis	ko04120
HORVU.MOREX.r3.1HG0024710	0	0	0	0	0	0	0	0	0	0	0	0	0	0	0	0	0	0	0	0	1648.61	-0.269175	-0.140385	-0.140385	0.43051	0.271757	0.823864	0.235665	0.826563	-0.0301236	0	0	0	0	0	0	0	0	0	0	Golgi apparatus membrane protein-like protein ECHIDNA [Source:Projected from Arabidopsis thaliana (AT1G09330) UniProtKB/Swiss-Prot;Acc:Q8LEK2]	1H	99418114	99421485	1		c:Golgi apparatus;c:Golgi membrane;c:integral component of membrane;c:membrane
HORVU.MOREX.r3.1HG0024730	0	0	0	0	0	0	0	0	0	0	0	0	0	0	0	0	0	0	0	0	2097.09	0.198979	0.234233	0.234233	-0.697282	-0.12913	-0.999347	-0.809592	-0.66951	-0.714092	0	0	0	0	0	0	0	0	0	0		1H	99423843	99427517	-1		m:hydrolase activity, acting on ester bonds	TCA cycle (plant)	R-TUR-1119533
HORVU.MOREX.r3.1HG0024740	0	0	1	1	1	0	0	0	0	0	0	1	0	1	0	1	1	1	1	1	1855.11	0.0877863	0.131806	0.131806	-0.578701	-0.245708	-0.54529	-0.889947	-1.06842	-0.209105	0	0	0	0	0	0	0	0	0	0		1H	99429070	99435001	-1		c:integral component of membrane;c:membrane;m:hydrolase activity, acting on ester bonds	TCA cycle (plant)	R-TUR-1119533
HORVU.MOREX.r3.1HG0024800	0	0	1	2	2	1	0	1	1	0	1	1	0	1	1	2	2	1	2	2	40.64	-0.294932	-0.12791	-0.12791	-0.0189035	-0.528173	0.65254	-0.0114693	-0.0450982	0.000157144	0	0	0	0	0	0	0	0	0	0		1H	99686966	99692241	-1		m:RNA binding
HORVU.MOREX.r3.1HG0024860	0	0	0	0	0	0	0	0	0	0	0	0	0	0	0	0	0	0	0	0	8.155	-0.0931971	0.108866	0.108866	3.13943	2.5288	3.49486	2.27987	2.67555	3.38187	0	0	0	1	1	1	1	1	1	6		1H	99872268	99878935	1		b:indeterminate inflorescence morphogenesis;b:plant ovule development;b:positive regulation of transcription by RNA polymerase II;b:regulation of transcription, DNA-templated;c:nucleus;m:DNA binding;m:DNA-binding transcription factor activity;m:protein dimerization activity;m:RNA polymerase II transcription regulatory region sequence-specific DNA binding	Flower development	R-LPE-9609102
HORVU.MOREX.r3.1HG0024880	0	0	0	1	1	0	1	1	0	0	0	0	0	0	0	2	2	0	2	2	2464.42	-0.0174506	0.164174	0.164174	0.885581	0.477066	1.16268	0.958825	1.56267	0.332519	0	0	0	0	0	0	0	0	0	0		1H	100190548	100194301	-1		b:cell redox homeostasis;m:dihydrolipoyl dehydrogenase activity;m:flavin adenine dinucleotide binding;m:oxidoreductase activity;m:oxidoreductase activity, acting on a sulfur group of donors, NAD(P) as acceptor	Propanoate metabolism;Pyruvate metabolism;Glyoxylate and dicarboxylate metabolism;Lysine degradation;Glycolysis / Gluconeogenesis;Valine, leucine and isoleucine degradation;Biosynthesis of cofactors;Citrate cycle (TCA cycle);Glycine, serine and threonine metabolism;Tryptophan metabolism;Photorespiration;Mitochondrial pyruvate metabolism;TCA cycle (plant)	ko00640;ko00620;ko00630;ko00310;ko00010;ko00280;ko01240;ko00020;ko00260;ko00380;R-ZJA-1119312;R-ZJA-1119351;R-ZJA-1119533
HORVU.MOREX.r3.1HG0024900	0	0	0	2	2	0	0	0	0	0	0	0	0	0	0	2	2	0	2	2	1153.94	-0.189337	-0.192611	-0.192611	-0.0907358	-0.203335	0.07257	-0.118185	-0.0477897	-0.144347	0	0	0	0	0	0	0	0	0	0	Protein MAEA homolog [Source:Projected from Arabidopsis thaliana (AT3G55070) UniProtKB/Swiss-Prot;Acc:Q9M2V9]	1H	100318833	100324217	1		b:negative regulation of gluconeogenesis;b:proteasome-mediated ubiquitin-dependent protein catabolic process;b:protein ubiquitination;c:cytoplasm;m:metal ion binding;m:protein binding;m:ubiquitin protein ligase activity;m:ubiquitin-protein transferase activity	mRNA surveillance pathway	ko03015
HORVU.MOREX.r3.1HG0024910	0	0	0	2	2	0	0	0	0	0	0	0	0	0	0	2	2	0	2	2	19894.3	0.0407958	0.0373754	0.0373754	-0.0519559	-0.150072	-0.0517621	0.0454352	0.175018	-0.340724	0	0	0	0	0	0	0	0	0	0		1H	100324758	100325526	1		b:translation;c:cytoplasm;c:nucleus;c:ribonucleoprotein complex;c:ribosome;m:metal ion binding;m:mRNA binding;m:protein binding;m:structural constituent of ribosome	Mitophagy - animal;Ubiquitin mediated proteolysis;Ribosome;Polyisoprenoid biosynthesis	ko04137;ko04120;ko03010;R-ZJA-1119367
HORVU.MOREX.r3.1HG0024920	0	0	0	0	0	0	0	0	0	0	0	0	0	0	0	0	0	0	0	0	0																					1H	100448955	100450791	-1		:
HORVU.MOREX.r3.1HG0024930	0	0	0	0	0	0	0	0	0	0	0	0	0	0	0	0	0	0	0	0	0																					1H	100540685	100542534	-1		b:DNA repair;b:telomere maintenance;m:DNA helicase activity	Fanconi anemia pathway;DNA replication;Homologous recombination;Mismatch repair;Nucleotide excision repair	ko03460;ko03030;ko03440;ko03430;ko03420
HORVU.MOREX.r3.1HG0024980	0	0	1	1	1	0	1	1	0	0	0	1	0	1	0	2	2	1	2	2	126.444	-0.162823	-0.206447	-0.206447	-0.21401	-0.587799	-0.0643258	0.093307	-0.416539	0.0361947	0	0	0	0	0	0	0	0	0	0	Ca2+-activated RelA/spot-like protein [Source:Projected from Arabidopsis thaliana (AT3G17470) UniProtKB/TrEMBL;Acc:A0A1I9LR76]	1H	100551804	100555220	-1		b:guanosine tetraphosphate metabolic process;b:phosphorylation;m:calcium ion binding;m:GTP binding;m:GTP diphosphokinase activity;m:kinase activity	Purine metabolism	ko00230
HORVU.MOREX.r3.1HG0024990	0	0	0	0	0	0	0	0	0	0	0	0	0	0	0	0	0	0	0	0	0																					1H	100657375	100658079	1		:
HORVU.MOREX.r3.1HG0025010	0	0	0	0	0	0	0	0	0	0	0	0	0	0	0	0	0	0	0	0	0.466585	-0.0314052	0.110901	0.110901	0.377373	-0.0443217	0.0627509	0.290921	-0.0045222	0.568312	0	0	0	0	0	0	0	0	0	0		1H	100920882	100921376	-1		:
HORVU.MOREX.r3.1HG0025050	0	0	0	0	0	0	0	0	0	0	0	0	0	0	0	0	0	0	0	0	22.7422	-0.397835	0.277081	0.277081	-0.122469	-0.30179	-1.21293	0.491183	2.35428	-1.93686	0	0	0	0	0	0	0	1	0	1		1H	101077351	101078820	1		b:hydrogen peroxide catabolic process;b:response to oxidative stress;c:extracellular region;c:plant-type cell wall;c:plasmodesma;m:heme binding;m:metal ion binding;m:peroxidase activity	Phenylpropanoid biosynthesis;Development of root hair	ko00940;R-OSA-9639861
HORVU.MOREX.r3.1HG0025060	0	0	0	0	0	0	1	1	0	0	0	0	1	1	0	0	0	0	1	1	502.018	0.110457	0.0970935	0.0970935	0.593143	0.394073	0.792872	0.51704	0.61402	0.565222	0	0	0	0	0	0	0	0	0	0		1H	101102977	101113766	-1		:
HORVU.MOREX.r3.1HG0025100	0	0	1	1	1	0	1	1	1	0	1	1	1	2	0	1	1	1	1	1	186.571	0.331057	-0.201413	-0.201413	-1.59447	-0.524603	-2.0433	-1.66608	-2.73514	-1.0289	0	0	0	0	0	-1	0	-1	0	2		1H	101234623	101235174	-1		m:zinc ion binding	Wnt signaling pathway;MAPK signaling pathway - fly;Ubiquitin mediated proteolysis;p53 signaling pathway;Salicylate biosynthesis;Suberin biosynthesis;Phenylpropanoid biosynthesis, initial reactions	ko04310;ko04013;ko04120;ko04115;R-SLY-1119261;R-SLY-1119418;R-SLY-1119582
HORVU.MOREX.r3.1HG0025110	0	0	0	0	0	0	1	1	0	0	0	0	0	0	0	1	1	0	1	1	0																					1H	101370300	101372768	1		b:transmembrane transport;c:membrane;m:antiporter activity;m:xenobiotic transmembrane transporter activity	OsNAC5_transcription_network_involved in drought and high salinity tolerance	R-OSA-9641042
HORVU.MOREX.r3.1HG0025150	0	0	0	0	0	0	0	0	0	0	0	0	0	0	0	0	0	0	0	0	0.350206	0.0156944	0.16541	0.16541	0.244619	0.0950102	-0.217055	0.303641	0.0460982	0.253063	0	0	0	0	0	0	0	0	0	0		1H	101815019	101815946	1		b:transposition
HORVU.MOREX.r3.1HG0025200	0	0	0	0	0	0	0	0	0	0	0	0	0	0	0	0	0	0	0	0	0																					1H	102088687	102089560	1		:
HORVU.MOREX.r3.1HG0025230	0	0	0	0	0	0	0	0	0	0	0	0	0	0	0	0	0	0	0	0	0																					1H	102151917	102152690	-1		:
HORVU.MOREX.r3.1HG0025320	0	0	1	1	1	1	0	1	1	0	1	1	0	1	1	1	1	1	1	1	515.87	0.217242	0.184021	0.184021	0.324537	0.023571	0.484842	0.384058	0.213536	0.418207	0	0	0	0	0	0	0	0	0	0		1H	102615671	102619214	1		b:peptidyl-tyrosine phosphorylation;b:protein autophosphorylation;b:protein phosphorylation;c:integral component of membrane;c:plasma membrane;c:plasmodesma;m:ATP binding;m:nucleotide binding;m:protein kinase activity;m:protein serine/threonine kinase activity;m:transmembrane receptor protein tyrosine kinase activity	Recognition of fungal and bacterial pathogens and immunity response	R-MGU-9611432
HORVU.MOREX.r3.1HG0025340	0	0	1	1	1	1	0	1	1	0	1	1	0	1	1	1	1	1	1	1	1.02769	0.265107	0.461888	0.461888	-0.14017	0.112003	-0.559089	0.177113	-0.518057	0.16205	0	0	0	0	0	0	0	0	0	0		1H	102619649	102619927	1		:
HORVU.MOREX.r3.1HG0025350	0	0	0	0	0	0	0	0	1	0	1	1	0	1	0	0	0	1	0	1	226.822	0.0693057	-0.249978	-0.249978	-0.224169	-0.395083	-0.24112	0.0404248	-0.655021	0.447416	0	0	0	0	0	0	0	0	0	0		1H	102620528	102624925	-1		m:nucleic acid binding;m:RNA binding;m:zinc ion binding	Spliceosome;Activation of pre-replication complex;Lagging strand synthesis;Maturation	ko03040;R-OBR-9645850;R-OBR-9675885;R-OBR-9675782
HORVU.MOREX.r3.1HG0025440	0	0	0	0	0	0	1	1	0	0	0	0	0	0	0	1	1	0	1	1	1972.76	-0.000866679	-0.146991	-0.146991	-0.273324	0.0527745	-0.623632	-0.216087	-0.426125	-0.102934	0	0	0	0	0	0	0	0	0	0	Transcription initiation factor TFIID subunit 13 [Source:Projected from Arabidopsis thaliana (AT1G02680) UniProtKB/Swiss-Prot;Acc:Q6NQH4]	1H	103172588	103175023	-1		b:transcription by RNA polymerase II;c:nucleus;m:protein heterodimerization activity	Basal transcription factors;Leading strand synthesis	ko03022;R-CBA-9675815
HORVU.MOREX.r3.1HG0025460	0	0	0	0	0	0	0	0	0	0	0	0	0	0	0	0	0	0	0	0	0																					1H	103401673	103402284	1		:
HORVU.MOREX.r3.1HG0025500	0	0	1	2	2	1	1	2	1	0	1	1	1	2	1	2	2	1	3	3	2314.61	0.089242	0.173671	0.173671	0.903275	0.593284	1.16892	0.82282	1.22595	0.553519	0	0	0	0	0	0	0	0	0	0		1H	103493042	103500110	1		b:arginyl-tRNA aminoacylation;b:tRNA aminoacylation for protein translation;c:cytoplasm;m:aminoacyl-tRNA ligase activity;m:arginine-tRNA ligase activity;m:ATP binding;m:nucleotide binding	Aminoacyl-tRNA biosynthesis	ko00970
HORVU.MOREX.r3.1HG0025510	0	0	1	1	1	1	0	1	1	0	1	1	0	1	1	1	1	1	1	1	4657.49	0.788692	0.698857	0.698857	-1.17503	0.756432	-1.18392	-1.79067	-3.53603	-0.609502	0	0	0	0	0	0	0	-1	0	1		1H	103500767	103501925	1		c:nucleus;m:DNA binding
HORVU.MOREX.r3.1HG0025520	0	0	1	1	1	0	0	0	1	0	1	1	0	1	0	1	1	1	1	1	338.686	0.162718	0.296369	0.296369	-0.485711	-0.667811	-0.301634	-0.469876	-0.997324	-0.144497	0	0	0	0	0	0	0	0	0	0		1H	103557298	103566285	1		b:macromolecule metabolic process;b:primary metabolic process;b:protein ubiquitination;m:ubiquitin protein ligase activity	Leucine biosynthesis	R-OLO-1119540
HORVU.MOREX.r3.1HG0025530	0	0	0	0	0	0	0	0	0	0	0	0	0	0	0	0	0	0	0	0	1202.6	0.0610324	-0.071625	-0.071625	-2.80681	-1.50108	-2.89665	-3.04668	-1.80787	-3.0923	0	0	0	-1	0	-1	-1	0	-1	4		1H	103567639	103568424	1		b:plant-type secondary cell wall biogenesis;c:plasma membrane
HORVU.MOREX.r3.1HG0025550	0	0	0	0	0	0	1	1	0	0	0	0	1	1	0	1	1	0	1	1	2919.68	-0.0818326	-0.124127	-0.124127	-0.650916	-0.662712	-0.756014	-0.473154	-0.930888	-0.314158	0	0	0	0	0	0	0	0	0	0		1H	103824865	103830594	1		b:chromatin organization;b:regulation of transcription, DNA-templated;c:nucleus;m:histone binding;m:metal ion binding	Strigolactone signaling	R-FVE-5654828
HORVU.MOREX.r3.1HG0025580	0	0	0	0	0	0	1	1	0	0	0	0	0	0	0	1	1	0	1	1	1.52907	0.424759	0.582336	0.582336	0.757048	0.176012	-0.307843	1.39044	-0.224427	1.69182	0	0	0	0	0	0	0	0	0	0		1H	104137203	104144280	1		:
HORVU.MOREX.r3.1HG0025590	0	0	0	0	0	0	0	0	0	0	0	0	0	0	0	0	0	0	0	0	0																					1H	104434988	104435275	-1		m:protein dimerization activity
HORVU.MOREX.r3.1HG0025600	0	0	0	0	0	0	0	0	0	0	0	0	0	0	0	0	0	0	0	0	6.02763	0.661018	0.964376	0.964376	0.829854	-0.494005	0.704924	1.29546	0.34907	1.27417	0	0	0	0	0	0	0	0	0	0		1H	104437984	104440380	-1		b:protein phosphorylation;b:recognition of pollen;m:ATP binding;m:protein kinase activity;m:protein serine/threonine kinase activity	Recognition of fungal and bacterial pathogens and immunity response	R-BRA-9611432
HORVU.MOREX.r3.1HG0025620	0	0	0	1	1	1	1	2	0	1	1	0	1	1	1	2	2	1	2	2	1283.07	0.0300976	-0.284835	-0.284835	-0.26962	-0.450236	-0.231843	-0.0594146	-0.826959	0.241763	0	0	0	0	0	0	0	0	0	0		1H	104448690	104452956	-1		b:fatty acid beta-oxidation;m:acyl-CoA dehydrogenase activity;m:flavin adenine dinucleotide binding;m:oxidoreductase activity, acting on the CH-CH group of donors	Propanoate metabolism;beta-Alanine metabolism;Biosynthesis of unsaturated fatty acids;Fatty acid degradation;Peroxisome;cAMP signaling pathway;alpha-Linolenic acid metabolism;Beta-alanine biosynthesis II	ko00640;ko00410;ko01040;ko00071;ko04146;ko04024;ko00592;R-ECU-1119445
HORVU.MOREX.r3.1HG0025660	0	0	1	1	1	0	0	0	1	0	1	1	0	1	0	1	1	1	1	1	55.3086	0.937816	0.0818375	0.0818375	-1.32534	1.24552	-1.75978	-1.81794	-0.651444	-1.46674	0	0	0	0	0	0	0	0	0	0		1H	105038358	105039790	1		b:regulation of transcription, DNA-templated;m:DNA-binding transcription factor activity;m:protein dimerization activity
HORVU.MOREX.r3.1HG0025690	0	0	0	0	0	0	0	0	0	0	0	0	0	0	0	0	0	0	0	0	0																					1H	105731928	105732155	-1		:	Apelin signaling pathway;PI3K-Akt signaling pathway;mTOR signaling pathway;AMPK signaling pathway;Autophagy - animal;Tight junction;FoxO signaling pathway;Abscisic acid (ABA) mediated signaling;Response to salinity	ko04371;ko04151;ko04150;ko04152;ko04140;ko04530;ko04068;R-AOF-3899351;R-AOF-9638808
HORVU.MOREX.r3.1HG0025720	0	0	0	0	0	0	0	0	0	0	0	0	0	0	0	0	0	0	0	0	59.427	-0.0110328	0.100628	0.100628	-0.288366	-1.0179	0.00897275	0.154197	1.24409	-1.21941	0	0	0	0	0	0	0	0	0	0		1H	106360457	106370311	1		b:carbohydrate phosphorylation;b:fructose 2,6-bisphosphate metabolic process;b:fructose metabolic process;m:6-phosphofructo-2-kinase activity;m:ATP binding;m:carbohydrate binding;m:catalytic activity;m:nucleotide binding;m:starch binding	AMPK signaling pathway;Fructose and mannose metabolism;HIF-1 signaling pathway	ko04152;ko00051;ko04066
HORVU.MOREX.r3.1HG0025730	0	0	0	0	0	0	0	0	0	0	0	0	0	0	0	0	0	0	0	0	13.4266	-0.216715	0.155119	0.155119	0.562077	1.0387	-0.341778	0.47066	2.41718	-0.135444	0	0	0	0	0	0	0	1	0	1		1H	106370904	106371485	1		:	Primary root development	R-PAB-9030654
HORVU.MOREX.r3.1HG0025750	0	0	1	1	1	0	0	0	0	0	0	1	0	1	0	1	1	1	1	1	814.608	-0.285799	-0.297133	-0.297133	-0.553298	-0.300734	-0.792248	-0.54128	-1.17015	-0.0114183	0	0	0	0	0	0	0	0	0	0	Transition metal ion transporter, Ion transpor [Source: Projected from Oryza sativa (Os05g0164800)]	1H	106374105	106377205	-1		b:metal ion transport;b:transmembrane transport;b:zinc ion transmembrane transport;c:integral component of membrane;c:membrane;c:plasma membrane;m:metal ion transmembrane transporter activity;m:zinc ion transmembrane transporter activity	Iron uptake and transport in root vascular system	R-ITR-9025727
HORVU.MOREX.r3.1HG0025790	0	0	0	0	0	0	0	0	0	0	0	0	0	0	0	0	0	0	0	0	79.8215	-0.0103502	0.217472	0.217472	0.487166	0.366637	0.74728	0.338429	0.330721	0.66023	0	0	0	0	0	0	0	0	0	0		1H	107051920	107054262	1		b:aspartyl-tRNA aminoacylation;b:tRNA aminoacylation for protein translation;c:cytoplasm;m:aminoacyl-tRNA ligase activity;m:aspartate-tRNA ligase activity;m:ATP binding;m:nucleotide binding	Aminoacyl-tRNA biosynthesis;Beta-alanine biosynthesis II	ko00970;R-SLY-1119445
HORVU.MOREX.r3.1HG0025810	0	0	0	0	0	0	0	0	0	0	0	0	0	0	0	0	0	0	0	0	0																					1H	107486328	107486651	-1		:
HORVU.MOREX.r3.1HG0025820	0	0	0	0	0	0	0	0	0	0	0	0	0	0	0	0	0	0	0	0	0.404782	0.101063	0.127738	0.127738	0.0546997	0.0672116	-0.208475	0.199258	-0.0380517	0.131961	0	0	0	0	0	0	0	0	0	0		1H	107708685	107709179	1		:
HORVU.MOREX.r3.1HG0025840	0	0	1	1	1	1	1	1	1	1	1	1	1	1	1	1	1	1	1	1	26.882	-0.283954	-0.0502148	-0.0502148	-0.197746	-0.857034	0.512257	-0.0168229	0.180684	-0.411892	0	0	0	0	0	0	0	0	0	0		1H	108075260	108080818	-1		b:response to endoplasmic reticulum stress;m:protein binding	Response to cold temperature	R-SMO-8879007
HORVU.MOREX.r3.1HG0025870	0	0	0	0	0	0	0	0	0	0	0	0	0	0	0	0	0	0	0	0	153.277	-0.385311	-0.77259	-0.77259	-1.15447	-1.17348	-1.30539	-0.470239	-0.928781	-1.45204	0	0	0	0	0	0	0	0	0	0		1H	108680217	108681189	1		:
HORVU.MOREX.r3.1HG0025880	0	0	0	0	0	0	0	0	0	0	0	0	0	0	0	0	0	0	0	0	133.096	-0.114027	-0.208677	-0.208677	-0.11796	-0.467015	0.0886137	0.082238	-0.498267	0.353196	0	0	0	0	0	0	0	0	0	0		1H	108732717	108736562	1		b:GPI anchor biosynthetic process;c:glycosylphosphatidylinositol-N-acetylglucosaminyltransferase (GPI-GnT) complex	Glycosylphosphatidylinositol (GPI)-anchor biosynthesis	ko00563
HORVU.MOREX.r3.1HG0025890	0	0	1	1	1	1	1	1	1	1	1	1	1	1	1	1	1	1	1	1	18.6591	-0.246787	-0.316825	-0.316825	0.069381	0.0607161	-0.260021	0.397835	-0.316768	0.349453	0	0	0	0	0	0	0	0	0	0		1H	108737412	108738979	-1		:	Primary root development	R-MES-9030654
HORVU.MOREX.r3.1HG0025900	0	0	1	0	1	0	0	0	0	0	0	1	0	1	0	0	0	1	0	1	2320.52	0.0822574	0.0443855	0.0443855	-1.19293	-0.613608	-1.46533	-1.18341	-1.89334	-0.592412	0	0	0	0	0	0	0	0	0	0		1H	109023758	109024835	-1		:
HORVU.MOREX.r3.1HG0025910	0	0	0	0	0	0	0	0	0	0	0	0	0	0	0	0	0	0	0	0	0.0398237	-0.0071575	-0.0112625	-0.0112625	-0.0146605	0.0414297	0	0	0.0178951	0	0	0	0	0	0	0	0	0	0	0		1H	109349217	109350362	-1		m:DNA binding	Citrulline biosynthesis;Proline biosynthesis I	R-FVE-1119495;R-FVE-1119631
HORVU.MOREX.r3.1HG0025960	0	0	0	0	0	0	0	0	0	0	0	0	0	0	0	0	0	0	0	0	378.852	0.0193926	0.10293	0.10293	0.203951	-0.253547	0.339432	0.490753	0.027852	0.414334	0	0	0	0	0	0	0	0	0	0		1H	109394495	109397860	-1		:	SNAC1 transcription network involved in drought and salinity tolerance;Response to Drought	R-OSA-9627499;R-OSA-9623744
HORVU.MOREX.r3.1HG0025970	0	0	0	0	0	0	0	0	0	0	0	0	0	0	0	0	0	0	0	0	0.0293027	0.000134333	-0.00397063	-0.00397063	-0.0465299	0.00837314	0	0	0	0.00885428	0	0	0	0	0	0	0	0	0	0		1H	109535635	109536573	-1		b:transposition
HORVU.MOREX.r3.1HG0025980	0	0	0	0	0	0	0	0	0	0	0	0	0	0	0	0	0	0	0	0	823.161	-0.176828	0.0699334	0.0699334	0.519525	0.344971	0.616726	0.56175	1.09674	-0.104587	0	0	0	0	0	0	0	0	0	0		1H	109802535	109809270	1		b:pollen development;b:response to oxidative stress;c:integral component of membrane;c:plasma membrane
HORVU.MOREX.r3.1HG0025990	0	0	0	0	0	0	0	0	0	0	0	0	0	0	0	0	0	0	0	0	1304.55	-0.0688114	-0.26716	-0.26716	0.368494	0.291549	0.562384	0.192864	0.721811	-0.191566	0	0	0	0	0	0	0	0	0	0		1H	109809371	109812822	-1		c:integral component of membrane;c:membrane	UDP-L-arabinose biosynthesis and transport	R-CBA-1119574
HORVU.MOREX.r3.1HG0026010	0	0	1	1	1	0	0	0	1	0	1	1	0	1	0	1	1	1	1	1	951.887	0.110944	-0.0656899	-0.0656899	0.821825	0.571307	1.18796	0.522094	0.802396	0.857353	0	0	0	0	0	0	0	0	0	0		1H	109849120	109851068	-1		c:cellular anatomical entity;c:vacuolar membrane;m:actin binding
HORVU.MOREX.r3.1HG0026020	0	0	0	0	0	0	0	0	0	0	0	0	0	0	0	0	0	0	0	0	0																					1H	109959620	109960309	1		:
HORVU.MOREX.r3.1HG0026030	0	0	1	1	1	0	0	0	1	0	1	1	0	1	1	1	1	1	1	1	1386.17	-0.0563951	-0.104418	-0.104418	-0.0664835	-0.168538	0.0760848	-0.0959755	-0.946666	0.582311	0	0	0	0	0	0	0	0	0	0		1H	110178387	110180970	-1	thioredoxin h-like protein	:	Salicylic acid signaling;Jasmonic acid signaling	R-OLO-6788019;R-OLO-6787011
HORVU.MOREX.r3.1HG0026070	0	0	1	1	1	1	0	1	1	0	1	1	0	1	1	1	1	1	1	1	30409.5	0.021431	0.125861	0.125861	0.0728817	-0.146356	0.0544501	0.28781	-0.072964	0.271736	0	0	0	0	0	0	0	0	0	0		1H	110682448	110684795	1		b:translation;c:ribosome;m:structural constituent of ribosome	Ribosome	ko03010
HORVU.MOREX.r3.1HG0026080	0	0	1	1	1	1	0	1	1	0	1	1	0	1	1	1	1	1	1	1	1008.08	0.00877816	-0.226187	-0.226187	-0.518603	-0.574472	-0.605351	-0.14404	-2.27608	1.63254	0	0	0	0	0	0	0	-1	0	1		1H	110685406	110689711	1		b:positive regulation of ERAD pathway;m:ubiquitin protein ligase activity	Primary root development	R-PAB-9030654
HORVU.MOREX.r3.1HG0026100	0	0	0	0	0	0	0	0	0	0	0	0	0	0	0	0	0	0	0	0	174.941	-0.115198	0.175385	0.175385	0.308859	-0.271876	0.551384	0.604768	-0.0452404	0.560097	0	0	0	0	0	0	0	0	0	0	Autophagy-related protein 18e [Source:Projected from Arabidopsis thaliana (AT5G05150) UniProtKB/Swiss-Prot;Acc:Q9FHK8]	1H	111457580	111461607	1		m:protein binding
HORVU.MOREX.r3.1HG0026110	0	0	0	0	0	0	0	0	0	0	0	0	0	0	0	0	0	0	0	0	0																					1H	111810036	111810725	-1		:
HORVU.MOREX.r3.1HG0026140	0	0	0	0	0	0	0	0	0	0	0	0	0	0	0	0	0	0	0	0	0																					1H	111981753	111982181	1		b:meristem development;b:meristem maintenance
HORVU.MOREX.r3.1HG0026170	0	0	2	0	2	1	2	2	2	1	2	3	2	4	1	2	2	3	2	4	346.596	-0.0548546	0.226189	0.226189	0.714733	0.345147	0.906847	0.831469	0.527351	0.901587	0	0	0	0	0	0	0	0	0	0		1H	111990516	112000828	1		b:transcription by RNA polymerase II;b:transcription, DNA-templated;c:DNA-directed RNA polymerase complex;c:nucleus;c:RNA polymerase II, core complex;m:DNA binding;m:DNA-directed 5'-3' RNA polymerase activity;m:protein dimerization activity;m:RNA polymerase II activity	RNA polymerase	ko03020
HORVU.MOREX.r3.1HG0026180	0	0	2	0	2	1	2	2	1	1	1	2	2	3	1	2	2	2	2	3	98.9836	-0.00038391	-0.296908	-0.296908	0.451336	0.306536	0.544097	0.483258	0.262429	0.647023	0	0	0	0	0	0	0	0	0	0		1H	112001068	112001340	1		m:nucleic acid binding;m:RNA-DNA hybrid ribonuclease activity	Amino sugar and nucleotide sugar metabolism;Pentose and glucuronate interconversions;Biosynthesis of nucleotide sugars;Ascorbate and aldarate metabolism	ko00520;ko00040;ko01250;ko00053
HORVU.MOREX.r3.1HG0026190	0	0	2	0	2	1	2	2	1	1	1	2	2	3	1	2	2	2	2	3	3587.65	0.0951434	-0.159179	-0.159179	-2.08813	-1.65254	-2.59522	-1.17886	-1.59508	-2.90076	0	0	0	-1	0	-1	0	0	-1	3		1H	112001926	112002515	1		:
HORVU.MOREX.r3.1HG0026220	0	0	0	0	0	0	0	0	0	0	0	0	0	0	0	0	0	0	0	0	0																					1H	112594616	112595299	-1		b:lipid metabolic process;m:phosphoric diester hydrolase activity	Glycerophospholipid metabolism	ko00564
HORVU.MOREX.r3.1HG0026230	0	0	0	0	0	0	0	0	0	0	0	0	0	0	0	0	0	0	0	0	0																					1H	112688546	112689271	1		m:nucleic acid binding;m:zinc ion binding
HORVU.MOREX.r3.1HG0026240	0	0	1	1	1	0	0	0	0	0	0	1	0	1	0	1	1	1	1	1	297.479	0.00458466	-0.140314	-0.140314	1.15829	1.22943	1.08718	0.934989	1.54235	0.518399	0	0	0	0	0	0	0	0	0	0		1H	112837298	112840177	1		b:glycerol metabolic process;b:lipid metabolic process;m:glycerophosphodiester phosphodiesterase activity;m:phosphoric diester hydrolase activity	Glycerophospholipid metabolism	ko00564
HORVU.MOREX.r3.1HG0026280	0	0	0	0	0	0	0	0	0	0	0	0	0	0	0	0	0	0	0	0	0																					1H	112884017	112885990	1		b:gene silencing by RNA	Flower development	R-PVE-9609102
HORVU.MOREX.r3.1HG0026300	0	0	0	0	0	0	0	0	0	0	0	0	0	0	0	0	0	0	0	0	0																					1H	113098950	113099654	1		:
HORVU.MOREX.r3.1HG0026350	0	0	0	0	0	0	0	0	0	0	0	0	0	0	0	0	0	0	0	0	0.0336173	-0.0071575	-0.0112625	-0.0112625	-0.0146605	0.0414297	0	0	0.0178951	0	0	0	0	0	0	0	0	0	0	0		1H	113360015	113361461	-1		m:flavin adenine dinucleotide binding;m:NADP binding;m:oxidoreductase activity	Tryptophan metabolism;IAA biosynthesis I	ko00380;R-CRU-1119486
HORVU.MOREX.r3.1HG0026380	0	0	0	0	0	0	0	0	0	0	0	0	0	0	0	0	0	0	0	0	0																					1H	113529730	113530437	1		:
HORVU.MOREX.r3.1HG0026390	0	0	0	0	0	0	0	0	0	0	0	0	0	0	0	0	0	0	0	0	2.78509	0.0318324	-0.0510698	-0.0510698	-0.109883	-0.685409	-0.0283904	0.498802	0.0108986	-0.200558	0	0	0	0	0	0	0	0	0	0		1H	113655211	113660483	1		b:cellular amino acid metabolic process;c:integral component of membrane;m:carbon-sulfur lyase activity;m:catalytic activity;m:transaminase activity	Tryptophan metabolism;IAA biosynthesis I	ko00380;R-TTU-1119486
HORVU.MOREX.r3.1HG0026420	0	0	0	1	1	1	1	2	1	0	1	1	1	2	1	2	3	2	2	4	41.7213	0.364207	-0.0987417	-0.0987417	-2.8231	-1.32968	-3.4679	-3.01457	-3.10536	-2.7666	0	0	0	-1	0	-1	-1	-1	-1	5		1H	113955693	113957628	-1		m:carbon-sulfur lyase activity;m:catalytic activity	Tryptophan metabolism;IAA biosynthesis I	ko00380;R-ECU-1119486
HORVU.MOREX.r3.1HG0026430	0	0	0	1	1	1	0	1	1	0	1	1	0	1	1	1	2	2	1	3	527.274	0.295939	0.391396	0.391396	0.390109	0.29319	0.355633	0.467651	0.68257	0.167729	0	0	0	0	0	0	0	0	0	0		1H	113957966	113961953	-1		:	Tryptophan metabolism	ko00380
HORVU.MOREX.r3.1HG0026440	0	0	0	0	0	0	0	0	0	0	0	0	0	0	0	0	0	0	0	0	3.48421	0.183209	0.169988	0.169988	1.60603	0.720493	1.1666	1.65109	1.8258	1.2994	0	0	0	0	0	0	0	0	0	0		1H	114160716	114162763	1		b:actin filament severing;c:cytoskeleton;m:actin filament binding	Regulation of actin cytoskeleton	ko04810
HORVU.MOREX.r3.1HG0026470	0	0	1	1	1	2	1	2	1	1	2	2	1	2	1	2	2	2	2	2	118.553	-0.0205968	0.139858	0.139858	0.0606338	0.24383	-0.206866	0.1094	1.31024	-1.20645	0	0	0	0	0	0	0	0	0	0		1H	114391383	114395414	1		b:phosphorylation;b:protein phosphorylation;c:integral component of membrane;c:membrane;m:ATP binding;m:kinase activity;m:nucleotide binding;m:protein binding;m:protein kinase activity;m:transferase activity	Anther and pollen development	R-MGU-8986768
HORVU.MOREX.r3.1HG0026520	0	0	0	0	0	0	1	1	0	0	0	0	1	1	0	0	0	0	1	1	2.07787	0.896183	0.349059	0.349059	1.60364	-0.179223	2.32495	0.33935	1.35703	1.5903	0	0	0	0	0	0	0	0	0	0		1H	114625839	114626180	-1		c:membrane	Oxidative phosphorylation	ko00190
HORVU.MOREX.r3.1HG0026530	0	0	0	0	0	0	1	1	0	0	0	0	1	1	0	0	0	0	1	1	9.7837	0.491037	0.32797	0.32797	1.0126	-0.010974	1.39444	0.912193	0.391678	2.38128	0	0	0	0	0	0	0	0	1	1		1H	114626927	114627277	-1		b:translation;c:mitochondrion;c:ribonucleoprotein complex;c:ribosome;c:small ribosomal subunit;m:nucleic acid binding;m:RNA binding;m:structural constituent of ribosome	Ribosome	ko03010
HORVU.MOREX.r3.1HG0026570	0	0	0	0	0	0	0	0	0	0	0	0	0	0	0	0	0	0	0	0	0.832243	0.239063	0.202645	0.202645	0.646847	0	0.160634	0.43482	1.15656	-0.290262	0	0	0	0	0	0	0	0	0	0		1H	114660224	114660580	-1		b:electron transport chain;c:integral component of membrane;c:membrane;c:mitochondrial membrane;c:mitochondrion;c:respirasome;m:NADH dehydrogenase (ubiquinone) activity	Oxidative phosphorylation	ko00190
HORVU.MOREX.r3.1HG0026580	0	0	0	0	0	0	0	0	0	0	0	0	0	0	0	0	0	0	0	0	2.64665	-0.164391	-0.104991	-0.104991	1.26773	0.416937	0.893265	1.5055	1.88127	0.471619	0	0	0	0	0	0	0	0	0	0		1H	114661378	114662088	-1		b:electron transport chain;c:mitochondrial respiratory chain complex I;c:mitochondrion;m:NADH dehydrogenase (ubiquinone) activity	Oxidative phosphorylation	ko00190
HORVU.MOREX.r3.1HG0026590	0	0	0	0	0	0	0	0	0	0	0	0	0	0	0	0	0	0	0	0	0.349089	0.0527863	0.0360277	0.0360277	0.303297	-0.0671715	0.0399881	0.296402	0.136407	0.320643	0	0	0	0	0	0	0	0	0	0		1H	114662594	114663400	1		b:transcription, DNA-templated;m:DNA binding;m:DNA-directed 5'-3' RNA polymerase activity
HORVU.MOREX.r3.1HG0026630	0	0	0	0	0	0	0	0	0	0	0	0	0	0	0	0	0	0	0	0	16.8738	0.56762	0.327511	0.327511	1.35211	0.0693238	1.91693	1.12184	0.612699	2.87072	0	0	0	0	0	0	0	0	1	1		1H	114689164	114689514	1		b:translation;c:mitochondrion;c:ribonucleoprotein complex;c:ribosome;c:small ribosomal subunit;m:nucleic acid binding;m:RNA binding;m:structural constituent of ribosome	Ribosome	ko03010
HORVU.MOREX.r3.1HG0026640	0	0	0	0	0	0	0	0	0	0	0	0	0	0	0	0	0	0	0	0	9.3169	0.937691	0.252719	0.252719	2.20832	1.10319	2.60475	0.913027	1.80978	2.63381	0	0	0	1	0	1	0	0	1	3		1H	114690084	114690602	1		c:integral component of membrane;c:membrane	Oxidative phosphorylation	ko00190
HORVU.MOREX.r3.1HG0026650	0	0	0	0	0	0	0	0	0	0	0	0	0	0	0	0	0	0	0	0	0.770908	0.0650707	0.0447092	0.0447092	1.40313	0.749242	1.06169	0.320544	1.68287	0.642785	0	0	0	0	0	0	0	0	0	0		1H	114691922	114692372	1		c:membrane	Oxidative phosphorylation	ko00190
HORVU.MOREX.r3.1HG0026660	0	0	0	0	0	0	0	0	0	0	0	0	0	0	0	0	0	0	0	0	0.152978	0.0293017	0.0179049	0.0179049	0.0172089	0	-0.0056667	0.0482001	0.0674326	0	0	0	0	0	0	0	0	0	0	0		1H	114699334	114701378	-1		c:integral component of membrane
HORVU.MOREX.r3.1HG0026720	0	0	1	1	1	1	1	1	1	0	1	1	1	1	1	1	1	1	1	1	1362.66	0.118751	0.316217	0.316217	0.0904341	0.229953	-0.568504	0.507442	1.09282	-1.4723	0	0	0	0	0	0	0	0	0	0		1H	114823000	114825417	-1		:
HORVU.MOREX.r3.1HG0026750	0	0	1	2	2	0	0	0	1	0	1	1	0	1	0	2	2	1	2	2	783.117	-0.0662462	0.234444	0.234444	0.284257	0.246507	0.483512	0.137327	1.08608	-0.500506	0	0	0	0	0	0	0	0	0	0		1H	114964844	114971477	-1		b:plant-type cell wall organization;c:Golgi membrane;c:membrane;m:glycosyltransferase activity
HORVU.MOREX.r3.1HG0026830	0	0	0	0	0	0	0	0	0	0	0	0	0	0	0	0	0	0	0	0	488.998	-0.0440886	-0.0775169	-0.0775169	-0.127901	-0.467426	0.125645	-0.0101284	0.504341	-0.937478	0	0	0	0	0	0	0	0	0	0		1H	116326800	116330041	1		c:integral component of membrane;m:protein binding	Anther and pollen development	R-EGR-8986768
HORVU.MOREX.r3.1HG0026860	0	0	0	0	0	0	0	0	1	0	1	1	0	1	0	0	0	1	0	1	119.395	-0.184535	-0.434811	-0.434811	-2.04208	-1.89093	-2.57024	-1.05814	-2.10934	-1.86816	0	0	0	-1	0	-1	0	-1	0	3		1H	116424054	116424347	-1		:
HORVU.MOREX.r3.1HG0026870	0	0	1	0	1	0	0	0	0	0	0	1	0	1	0	0	0	1	0	1	0.537004	-0.0340091	0.00677702	0.00677702	-1.25808	-0.309253	-0.457177	-0.581243	-0.815633	-1.18755	0	0	0	0	0	0	0	0	0	0		1H	116542463	116554249	-1		b:protein phosphorylation;m:ATP binding;m:protein binding;m:protein kinase activity	Anther and pollen development	R-FVE-8986768
HORVU.MOREX.r3.1HG0026900	0	0	0	0	0	0	0	0	0	0	0	0	0	0	0	0	0	0	0	0	528.783	-0.240683	-0.120915	-0.120915	-0.222407	-0.173191	-0.295774	-0.192855	-0.100987	-0.336647	0	0	0	0	0	0	0	0	0	0		1H	116771389	116774615	-1		m:protein binding
HORVU.MOREX.r3.1HG0026930	0	0	0	0	0	0	0	0	0	0	0	0	0	0	0	0	0	0	0	0	468.091	0.0854665	-0.044146	-0.044146	0.213882	0.203615	0.178683	0.244482	-0.350858	0.865482	0	0	0	0	0	0	0	0	0	0		1H	117438077	117441675	1		b:7-methylguanosine mRNA capping;m:mRNA (guanine-N7-)-methyltransferase activity	mRNA surveillance pathway	ko03015
HORVU.MOREX.r3.1HG0026940	0	0	0	1	1	0	0	0	0	0	0	0	0	0	0	1	1	0	1	1	258.065	-0.0154995	-0.153006	-0.153006	0.184641	0.0901419	0.315077	0.130543	0.510504	-0.233334	0	0	0	0	0	0	0	0	0	0	Phosphoenolpyruvate/phosphate translocator 2, chloroplastic [Source:Projected from Arabidopsis thaliana (AT3G01550) UniProtKB/Swiss-Prot;Acc:Q8H0T6]	1H	117813739	117821172	1		b:monocarboxylic acid transport;b:phosphoenolpyruvate transmembrane transport;b:phosphoenolpyruvate transport;b:phosphoglycerate transmembrane transport;b:transmembrane transport;c:chloroplast membrane;c:Golgi apparatus;c:integral component of membrane;c:membrane;m:antiporter activity;m:organic anion transmembrane transporter activity;m:organophosphate ester transmembrane transporter activity;m:p…	Glycosylphosphatidylinositol (GPI)-anchor biosynthesis;UDP-L-arabinose biosynthesis and transport	ko00563;R-MPO-1119574
HORVU.MOREX.r3.1HG0026950	0	0	0	0	0	0	1	1	0	0	0	0	0	0	0	1	1	0	1	1	28.9216	0.25441	0.324782	0.324782	-1.97811	-0.767968	-2.05645	-2.39093	-1.99251	-1.94605	0	0	0	0	0	-1	-1	0	0	2		1H	117822305	117836154	-1		b:phosphatidylcholine metabolic process;c:membrane;m:calcium ion binding;m:catalytic activity;m:phospholipase D activity	Ras signaling pathway;Ether lipid metabolism;Glycerophospholipid metabolism;Endocytosis;cAMP signaling pathway;Phospholipase D signaling pathway;Sphingolipid signaling pathway;Choline biosynthesis III	ko04014;ko00565;ko00564;ko04144;ko04024;ko04072;ko04071;R-ATA-1119276
HORVU.MOREX.r3.1HG0026960	0	0	0	0	0	0	0	0	0	0	0	0	0	0	0	0	0	0	0	0	0																					1H	117971546	117972253	1		:
HORVU.MOREX.r3.1HG0027000	0	0	1	1	1	1	1	2	1	0	1	1	0	1	1	2	2	1	2	2	4416.55	-0.0398219	-0.139086	-0.139086	-0.307633	0.349745	-0.851513	-0.403772	-0.702619	-0.0392652	0	0	0	0	0	0	0	0	0	0		1H	118244693	118245670	1		m:protein binding
HORVU.MOREX.r3.1HG0027030	0	0	0	1	1	0	0	0	0	0	0	0	0	0	0	1	1	0	1	1	280.608	-0.112317	-0.138659	-0.138659	0.913401	0.975097	1.10713	0.593711	0.749712	1.03207	0	0	0	0	0	0	0	0	0	0		1H	118311878	118315473	1		b:transmembrane transport;c:integral component of membrane;c:membrane	Starch biosynthesis	R-OME-1119477
HORVU.MOREX.r3.1HG0027040	0	0	0	0	0	0	0	0	0	0	0	0	0	0	0	0	0	0	0	0	1.40522	-0.0050447	-0.200015	-0.200015	1.10687	0.905329	0.386304	0.56512	0.079298	1.62879	0	0	0	0	0	0	0	0	0	0		1H	118315926	118317130	-1		m:nucleic acid binding
HORVU.MOREX.r3.1HG0027050	0	0	0	0	0	0	0	0	0	0	0	0	0	0	0	0	0	0	0	0	0																					1H	118544210	118544518	-1		m:protein dimerization activity
HORVU.MOREX.r3.1HG0027080	0	0	0	0	0	0	0	0	0	0	0	0	0	0	0	0	0	0	0	0	0																					1H	118803558	118804221	1		m:DNA binding	Citrulline biosynthesis;Proline biosynthesis I	R-FVE-1119495;R-FVE-1119631
HORVU.MOREX.r3.1HG0027090	0	0	0	1	1	0	0	0	1	0	1	1	0	1	0	1	1	1	1	1	920.342	-0.570642	-0.672421	-0.672421	-2.70414	-2.66696	-2.60056	-1.47262	-3.87362	-0.011503	0	0	0	-1	-1	-1	0	-1	0	4		1H	119199677	119204005	1		:
HORVU.MOREX.r3.1HG0027120	0	0	2	1	2	1	0	1	1	0	1	2	0	2	1	1	1	2	1	2	346.743	0.217698	0.0632616	0.0632616	-1.87342	-1.87348	-2.03708	-1.01498	-2.73771	0.034033	0	0	0	0	0	-1	0	-1	0	2		1H	119444382	119454031	1		:
HORVU.MOREX.r3.1HG0027140	0	0	1	1	1	0	0	0	0	0	0	1	0	1	0	1	1	1	1	1	6.62103	-0.215022	-0.174497	-0.174497	-1.10062	-0.49917	-2.14873	-0.475579	-1.71319	-0.232692	0	0	0	0	0	-1	0	0	0	1		1H	119545093	119546064	1		:
HORVU.MOREX.r3.1HG0027150	0	0	1	2	1	0	0	0	0	0	0	1	0	1	0	2	2	1	2	1	0																					1H	119663902	119664575	1		:
HORVU.MOREX.r3.1HG0027180	0	0	1	1	1	0	0	0	0	0	0	1	0	1	0	1	1	1	1	1	270.239	-0.10119	-0.0429425	-0.0429425	0.588918	0.0435629	0.913129	0.816621	0.537878	0.629667	0	0	0	0	0	0	0	0	0	0		1H	120358008	120362235	-1		b:macromolecule metabolic process;b:primary metabolic process;c:integral component of membrane;c:membrane;m:zinc ion binding	Galactose degradation II	R-OGU-1119452
HORVU.MOREX.r3.1HG0027190	0	0	0	1	1	0	1	1	0	1	1	0	1	1	0	1	1	0	1	1	265.132	-0.00136766	0.146521	0.146521	0.831379	0.432109	0.891696	1.06725	0.812327	0.843509	0	0	0	0	0	0	0	0	0	0		1H	120653889	120657715	-1		b:mRNA splicing, via spliceosome;c:precatalytic spliceosome	Spliceosome	ko03040
HORVU.MOREX.r3.1HG0027200	0	0	1	1	1	1	1	1	1	1	1	1	1	1	1	1	1	1	1	1	1056.13	-0.209198	0.0350522	0.0350522	-0.117377	-0.451935	-0.0439506	0.151836	0.464091	-0.563193	0	0	0	0	0	0	0	0	0	0		1H	120800236	120802836	1		b:auxin-activated signaling pathway;b:regulation of transcription, DNA-templated;b:response to auxin;c:nucleus;m:protein binding	Plant hormone signal transduction;Auxin signalling	ko04075;R-BDI-5608118
HORVU.MOREX.r3.1HG0027220	0	0	0	0	0	0	1	1	0	0	0	0	0	0	0	1	1	0	1	1	836.303	-0.171243	-0.15634	-0.15634	0.0873627	0.00331	0.222041	0.0410922	0.342699	-0.281762	0	0	0	0	0	0	0	0	0	0		1H	121229125	121231718	1		b:regulation of catalytic activity;b:signal transduction;c:protein phosphatase type 2A complex;m:protein phosphatase regulator activity	Meiosis - yeast;Oocyte meiosis;mRNA surveillance pathway;PI3K-Akt signaling pathway;AMPK signaling pathway;Sphingolipid signaling pathway;Brassinosteroid signaling	ko04113;ko04114;ko03015;ko04151;ko04152;ko04071;R-MPO-5632095
HORVU.MOREX.r3.1HG0027280	0	0	0	2	2	0	0	0	1	0	1	0	0	0	1	2	2	1	2	2	402.683	0.0371244	0.171165	0.171165	-0.764705	-0.348536	-1.34642	-0.513934	-0.375033	-1.16412	0	0	0	0	0	0	0	0	0	0		1H	121589776	121593677	-1		b:protein ubiquitination
HORVU.MOREX.r3.1HG0027330	0	0	0	1	1	1	0	1	0	0	0	0	0	0	1	1	1	1	1	1	57.9106	-0.281043	-0.192664	-0.192664	0.968959	1.46559	0.617311	0.0595705	-2.12114	1.53224	0	0	0	0	0	0	0	-1	0	1		1H	122160527	122162232	-1		m:glycosyltransferase activity;m:transferase activity;m:UDP-glycosyltransferase activity	Cytokinins-O-glucoside biosynthesis	R-ECU-1119473
HORVU.MOREX.r3.1HG0027350	0	0	0	0	0	0	0	0	0	0	0	0	0	0	0	0	0	0	0	0	0.808304	0.219259	0.045506	0.045506	-1.86805	-0.503175	-1.02797	-0.645345	-0.983205	-1.98638	0	0	0	0	0	0	0	0	0	0		1H	122285470	122286117	1		b:protein phosphorylation;m:ATP binding;m:protein kinase activity	MAPK signaling pathway - plant;Root elongation	ko04016;R-CCN-9675508
HORVU.MOREX.r3.1HG0027360	0	0	0	1	1	0	1	1	0	0	0	0	1	1	0	2	2	0	2	2	168.182	0.290111	0.217791	0.217791	-1.49651	-0.630036	-1.71754	-1.51009	-2.62616	-0.547918	0	0	0	0	0	0	0	-1	0	1		1H	122375916	122377406	-1		m:UDP-glycosyltransferase activity	Cytokinins-O-glucoside biosynthesis;Cytokinins 9-N-glucoside biosynthesis;Cytokinins 7-N-glucoside biosynthesis	R-AOF-1119473;R-AOF-1119375;R-AOF-1119292
HORVU.MOREX.r3.1HG0027380	0	0	1	1	1	1	0	1	1	0	1	1	0	1	1	1	1	1	1	1	44.4388	0.0559103	-0.0405166	-0.0405166	1.78525	1.3784	2.06805	1.31415	2.88596	0.624169	0	0	0	0	0	1	0	1	0	2		1H	122510321	122512009	1		m:protein binding	Intracellular auxin transport	R-VVN-8868949
HORVU.MOREX.r3.1HG0027400	0	0	1	1	1	1	0	1	1	0	1	1	0	1	1	1	1	1	1	1	316.605	0.613061	0.335606	0.335606	-1.12108	-0.680848	-1.01531	-1.40952	-2.43763	0.0442339	0	0	0	0	0	0	0	-1	0	1		1H	122524093	122528490	1		b:anion transport;c:integral component of membrane;c:membrane;m:inorganic anion exchanger activity	GA12 biosynthesis	R-CCP-1119557
HORVU.MOREX.r3.1HG0027460	0	0	0	0	0	0	0	0	0	0	0	0	0	0	0	0	0	0	0	0	0.258401	0.0464886	0.0681049	0.0681049	0.0877233	0.0557808	-0.0560039	0.0714156	0.0259304	0.103693	0	0	0	0	0	0	0	0	0	0		1H	122857527	122857742	-1		:	Sucrose biosynthesis;Starch biosynthesis	R-NAT-1119465;R-NAT-1119477
HORVU.MOREX.r3.1HG0027490	0	0	1	2	2	1	2	2	1	0	1	1	1	2	1	2	2	1	3	3	6453.89	0.125166	0.126424	0.126424	-2.49867	-1.82794	-2.39667	-2.41982	-3.48906	-1.08372	0	0	0	-1	0	-1	-1	-1	0	4		1H	122985177	122985976	1		:
HORVU.MOREX.r3.1HG0027520	0	0	0	0	0	0	0	0	0	0	0	0	0	0	0	0	0	0	0	0	0																					1H	123461728	123462093	-1		b:meristem development;b:meristem maintenance
HORVU.MOREX.r3.1HG0027530	0	0	0	0	0	0	1	1	0	0	0	0	0	0	0	1	1	0	1	1	1.23753	-0.0345656	0.141893	0.141893	1.2819	0.742925	0.106349	1.24786	-0.0971673	2.2368	0	0	0	0	0	0	0	0	0	0		1H	123665048	123669073	-1		b:histone lysine methylation;b:histone methylation;c:nucleus;m:histone-lysine N-methyltransferase activity;m:protein binding;m:zinc ion binding	Lysine degradation	ko00310
HORVU.MOREX.r3.1HG0027560	0	0	0	1	1	0	2	2	1	0	1	1	2	3	0	2	2	1	3	3	0																					1H	124294182	124294406	-1		b:protein autophosphorylation;b:signal transduction;c:integral component of plasma membrane;m:histidine phosphotransfer kinase activity;m:phosphorelay sensor kinase activity
HORVU.MOREX.r3.1HG0027590	0	0	0	1	1	0	2	2	1	0	1	1	2	3	0	2	2	1	3	3	336.482	-0.070466	-0.298233	-0.298233	-3.7258	-2.98677	-3.00035	-2.66532	-5.54196	-0.121313	0	0	0	-1	-1	-1	-1	-1	0	5		1H	124299713	124300078	1		:
HORVU.MOREX.r3.1HG0027640	0	0	2	2	2	1	1	2	1	1	2	2	1	2	1	2	2	2	2	2	7647.25	-0.261603	-0.188153	-0.188153	-1.64161	-1.58938	-2.01296	-1.0687	-2.35096	-0.517873	0	0	0	0	0	-1	0	-1	0	2		1H	124407889	124408579	1		:
HORVU.MOREX.r3.1HG0027650	0	0	1	1	1	0	2	2	1	0	1	1	1	1	1	2	2	1	2	2	9284.57	-0.033808	0.00100721	0.00100721	-1.90612	-1.57007	-2.14308	-1.50975	-3.20362	-0.499594	0	0	0	0	0	-1	0	-1	0	2		1H	124608404	124609086	1		:
HORVU.MOREX.r3.1HG0027680	0	0	0	0	0	0	0	0	0	0	0	0	0	0	0	0	0	0	0	0	526.749	-0.153539	-0.280572	-0.280572	0.0187898	0.269202	-0.131418	-0.128431	0.144311	-0.110348	0	0	0	0	0	0	0	0	0	0		1H	124756285	124759277	1		b:mitochondrial proton-transporting ATP synthase complex assembly;c:integral component of mitochondrial membrane;c:mitochondrial inner membrane
HORVU.MOREX.r3.1HG0027710	0	0	0	1	1	1	0	1	0	0	0	0	0	0	1	1	1	1	1	1	122.348	0.570216	0.546515	0.546515	-1.57048	0.0370104	-1.39309	-2.14947	-4.70693	-0.147164	0	0	0	0	0	0	-1	-1	0	2		1H	124823582	124824418	1		m:protein binding
HORVU.MOREX.r3.1HG0027740	0	0	0	0	0	0	0	0	0	0	0	0	0	0	0	0	0	0	0	0	14.012	0.387859	0.344888	0.344888	-0.946706	0.478442	-1.21523	-1.15827	-3.17104	0.277301	0	0	0	0	0	0	0	-1	0	1		1H	125023999	125024835	1		m:protein binding
HORVU.MOREX.r3.1HG0027750	0	0	0	0	0	0	0	0	0	0	0	0	0	0	0	0	0	0	0	0	29.7221	0.358349	0.382457	0.382457	-1.04788	0.295013	-1.34428	-1.32742	-3.5377	0.0343641	0	0	0	0	0	0	0	-1	0	1		1H	125264375	125265211	1		m:protein binding
HORVU.MOREX.r3.1HG0027800	0	0	0	0	0	0	0	0	0	0	0	0	0	0	0	0	0	0	0	0	12.5658	-0.0513927	-0.209111	-0.209111	1.60204	1.07803	1.96189	1.2409	0.98569	2.11048	0	0	0	0	0	0	0	0	1	1		1H	125612870	125615897	1		m:DNA binding;m:metal ion binding	Auxin signalling	R-OLO-5608118
HORVU.MOREX.r3.1HG0027810	0	0	0	0	0	0	0	0	0	0	0	0	0	0	0	0	0	0	0	0	0.727602	0.0363635	0.295765	0.295765	0.69231	-0.102304	0.356248	0.492166	0.900383	0.179417	0	0	0	0	0	0	0	0	0	0		1H	125616263	125616634	1		:
HORVU.MOREX.r3.1HG0027820	0	0	0	0	0	0	0	0	0	0	0	0	0	0	0	0	0	0	0	0	0																					1H	125763734	125764507	1		:
HORVU.MOREX.r3.1HG0027850	0	0	1	1	1	0	0	0	0	0	0	1	0	1	0	1	1	1	1	1	4877.18	0.101698	0.0778548	0.0778548	0.618264	0.284241	0.877443	0.574608	1.63921	-0.153102	0	0	0	0	0	0	0	0	0	0		1H	126045057	126051060	1		b:cell wall organization;b:cellulose biosynthetic process;b:plant-type cell wall organization or biogenesis;c:integral component of membrane;c:membrane;c:plasma membrane;m:cellulose synthase (UDP-forming) activity;m:glycosyltransferase activity;m:metal ion binding;m:transferase activity	Cellulose biosynthesis	R-TUR-1119314
HORVU.MOREX.r3.1HG0027880	0	0	2	2	2	1	1	2	1	1	2	2	1	3	1	3	3	2	3	3	0																					1H	126241063	126242322	-1		:
HORVU.MOREX.r3.1HG0027890	0	0	2	2	2	1	1	2	1	1	2	2	1	3	1	3	3	2	3	3	42.6506	-0.0319148	0.242548	0.242548	-0.26976	-0.25839	-0.697937	0.119325	-0.559101	0.30284	0	0	0	0	0	0	0	0	0	0		1H	126244904	126246314	1		b:anther wall tapetum cell fate specification;b:microsporogenesis	Anther and pollen development	R-TTU-8986768
HORVU.MOREX.r3.1HG0027930	0	0	1	1	2	0	0	0	0	0	0	1	0	1	0	1	1	1	1	2	1703.39	0.0631817	0.0037646	0.0037646	-3.00988	-1.83871	-2.27926	-2.74755	-6.5474	0.0116715	0	0	0	-1	0	-1	-1	-1	0	4		1H	126827875	126828420	1		b:negative regulation of cell population proliferation
HORVU.MOREX.r3.1HG0027940	0	0	1	1	1	1	0	1	0	0	0	1	0	1	1	1	1	1	1	1	1642.11	-0.247673	-0.236954	-0.236954	-0.846751	-0.561377	-1.28481	-0.670475	-0.949175	-0.708543	0	0	0	0	0	0	0	0	0	0		1H	127117685	127119602	-1		m:acyltransferase activity, transferring groups other than amino-acyl groups;m:N-acyltransferase activity	Phenylpropanoid biosynthesis	R-BNA-1119316
HORVU.MOREX.r3.1HG0027950	0	0	0	0	0	1	2	2	1	1	2	0	1	1	2	2	3	2	2	3	245.456	-0.330677	-0.678299	-0.678299	-2.58861	-2.46395	-2.60316	-1.40238	-3.69158	-0.666247	0	0	0	-1	-1	-1	0	-1	0	4		1H	128131422	128132921	1		m:quercetin 3-O-glucosyltransferase activity;m:quercetin 7-O-glucosyltransferase activity;m:UDP-glycosyltransferase activity	Biosynthesis of various secondary metabolites - part 1;Monoterpenoid biosynthesis;Anthocyanin biosynthesis;Gentiodelphin biosynthesis;IAA conjugate biosynthesis I	ko00999;ko00902;ko00942;R-OSA-1119550;R-OSA-1119482
HORVU.MOREX.r3.1HG0028030	0	0	0	0	0	0	0	0	0	0	0	0	0	0	0	0	0	0	0	0	0.0631785	0	0.0179049	0.0179049	-0.0146605	0	0	0.0482001	0.0178951	0	0	0	0	0	0	0	0	0	0	0		1H	128305871	128306230	1		:
HORVU.MOREX.r3.1HG0028070	0	0	1	1	1	0	0	0	0	0	0	1	0	1	0	1	1	1	1	1	21.0618	-0.343732	0.395761	0.395761	-1.83449	-0.883938	-1.23171	-1.94844	-3.46969	1.88037	0	0	0	0	0	0	0	-1	0	1		1H	128609301	128610206	1		:	Strigolactone signaling	R-ZJA-5654828
HORVU.MOREX.r3.1HG0028080	0	0	0	0	0	0	0	0	0	0	0	0	0	0	0	0	0	0	0	0	0																					1H	128732267	128732940	-1		:
HORVU.MOREX.r3.1HG0028100	0	0	0	0	0	0	0	0	0	0	0	0	0	0	0	0	0	0	0	0	30.2792	-0.0306525	-0.0129115	-0.0129115	-0.0903782	-0.0326354	-0.481894	0.250904	-0.743482	0.843838	0	0	0	0	0	0	0	0	0	0		1H	128854801	128855142	-1		m:protein binding
HORVU.MOREX.r3.1HG0028110	0	0	1	1	1	0	0	0	0	0	0	1	0	1	0	1	1	1	1	1	909.039	-0.000143312	0.018034	0.018034	-0.091093	-0.412302	-0.0900337	0.239599	-1.24889	1.08425	0	0	0	0	0	0	0	0	0	0		1H	128862560	128866377	-1		:
HORVU.MOREX.r3.1HG0028150	0	0	0	1	1	1	0	1	0	0	0	0	0	0	1	1	1	1	1	1	1550.94	-0.0926979	-0.135237	-0.135237	-0.388505	-0.403684	-0.498934	-0.209386	-0.207783	-0.659712	0	0	0	0	0	0	0	0	0	0	Leucine-rich repeat extensin-like protein 7 [Source:Projected from Arabidopsis thaliana (AT5G25550) UniProtKB/Swiss-Prot;Acc:Q4PSE6]	1H	129594403	129596459	-1		m:protein binding	Anther and pollen development	R-MGU-8986768
HORVU.MOREX.r3.1HG0028190	0	0	0	0	0	0	0	0	0	0	0	0	0	0	0	0	0	0	0	0	0																					1H	129905649	129906020	1		:
HORVU.MOREX.r3.1HG0028220	0	0	0	0	0	0	0	0	0	0	0	0	0	0	0	0	0	0	0	0	478.541	0.0971794	0.0484756	0.0484756	0.67098	0.374352	0.93433	0.580224	0.607603	0.745539	0	0	0	0	0	0	0	0	0	0		1H	129920810	129926162	-1		:
HORVU.MOREX.r3.1HG0028230	0	0	1	1	1	1	1	2	1	0	1	1	0	1	1	2	2	1	2	2	1677.85	-0.118615	-0.412385	-0.412385	-2.3497	-2.08405	-2.47336	-1.76931	-3.38488	-0.934849	0	0	0	-1	-1	-1	0	-1	0	4		1H	130123336	130125128	-1		:
HORVU.MOREX.r3.1HG0028240	0	0	0	0	0	0	0	0	0	0	0	0	0	0	0	0	0	0	0	0	0.116778	0	0.0470722	0.0470722	-0.269616	0	0	-0.216253	-0.378405	0	0	0	0	0	0	0	0	0	0	0		1H	130231266	130232655	1		:
HORVU.MOREX.r3.1HG0028250	0	0	1	1	1	0	1	1	1	0	1	1	1	2	0	2	2	1	2	2	1.65939	0.172036	0.243521	0.243521	-0.632763	0.867808	-0.776747	-1.02197	-1.04999	0.157741	0	0	0	0	0	0	0	0	0	0		1H	130610177	130620406	1		m:lyase activity;m:magnesium ion binding;m:terpene synthase activity	Diterpenoid biosynthesis;Ent-kaurene biosynthesis	ko00904;R-ATA-1119348
HORVU.MOREX.r3.1HG0028280	0	0	0	1	1	0	1	1	0	0	0	0	0	0	0	2	2	0	2	2	1021.97	-0.212044	-0.0176758	-0.0176758	-0.228402	-0.24724	-0.31889	-0.122082	-0.27426	-0.180831	0	0	0	0	0	0	0	0	0	0		1H	130940685	130960114	-1		:
HORVU.MOREX.r3.1HG0028320	0	0	0	0	0	0	1	1	0	0	0	0	1	1	0	1	1	0	1	1	1288.05	0.159395	0.0253917	0.0253917	1.35106	0.963981	1.7232	1.10928	2.01551	0.728979	0	0	0	0	0	0	0	1	0	1		1H	131938116	131943230	1		m:ATP binding;m:ATP-dependent protein folding chaperone	Tight junction	ko04530
HORVU.MOREX.r3.1HG0028360	0	0	0	0	0	0	1	1	0	0	0	0	1	1	0	0	0	0	1	1	185.597	0.659647	0.168811	0.168811	-0.238507	-1.42924	-0.110054	0.48872	0.271197	-0.77467	0	0	0	0	0	0	0	0	0	0		1H	132086892	132087188	-1		:
HORVU.MOREX.r3.1HG0028380	0	0	0	0	0	0	1	1	0	0	0	0	1	1	0	0	0	0	1	1	949.189	0.640095	0.262793	0.262793	-0.0750324	-1.49457	0.0620531	0.572911	0.383591	-0.589634	0	0	0	0	0	0	0	0	0	0		1H	132097518	132097814	-1		:
HORVU.MOREX.r3.1HG0028400	0	0	0	0	0	0	1	1	0	0	0	0	1	1	0	0	0	0	1	1	525.576	0.502735	0.336596	0.336596	0.298328	-1.67499	0.446598	0.896059	0.639988	-0.17468	0	0	0	0	0	0	0	0	0	0		1H	132107658	132107954	-1		:
HORVU.MOREX.r3.1HG0028440	0	0	0	0	0	0	0	0	0	0	0	0	0	0	0	0	0	0	0	0	573.1	0.736823	0.203308	0.203308	-0.187294	-1.3275	-0.0407086	0.399849	0.380719	-0.81033	0	0	0	0	0	0	0	0	0	0		1H	132158388	132158684	-1		:
HORVU.MOREX.r3.1HG0028450	0	0	0	0	0	0	0	0	0	0	0	0	0	0	0	0	0	0	0	0	36161.2	0.443013	0.197371	0.197371	-0.119973	-1.51351	4.7594e-05	0.623957	0.223321	-0.504231	0	0	0	0	0	0	0	0	0	0		1H	132159927	132160304	1		b:regulation of cellular respiration
HORVU.MOREX.r3.1HG0028570	0	0	0	0	0	0	0	0	0	0	0	0	0	0	0	0	0	0	0	0	53.4722	0.489321	0.339602	0.339602	0.551183	-1.41856	0.575313	1.15588	0.870614	-0.0533354	0	0	0	0	0	0	0	0	0	0		1H	132252522	132252818	-1		:
HORVU.MOREX.r3.1HG0028790	0	0	0	0	0	0	0	0	0	0	0	0	0	0	0	0	0	0	0	0	3.95107	0.604143	0.442008	0.442008	0.298914	-0.00990921	0.449917	-0.0668158	1.65646	-0.59132	0	0	0	0	0	0	0	0	0	0		1H	132427611	132427907	-1		:
HORVU.MOREX.r3.1HG0028850	0	0	0	0	0	0	1	1	0	0	0	0	1	1	0	0	0	0	1	1	637.598	0.458497	0.282596	0.282596	-0.0762086	-1.66439	-0.0446911	0.809416	0.29043	-0.492842	0	0	0	0	0	0	0	0	0	0		1H	132474768	132475064	-1		:
HORVU.MOREX.r3.1HG0028870	0	0	0	0	0	0	0	0	0	0	0	0	0	0	0	0	0	0	0	0	33639.3	0.516081	0.243924	0.243924	-0.105325	-1.55228	0.0350047	0.639156	0.223183	-0.471253	0	0	0	0	0	0	0	0	0	0		1H	132490706	132491083	-1		b:regulation of cellular respiration
HORVU.MOREX.r3.1HG0029060	0	0	1	1	1	1	0	1	2	0	2	2	0	2	1	1	1	2	1	2	3411.41	0.0372989	-0.0231757	-0.0231757	0.745588	0.220903	1.30093	0.538582	2.32984	-0.583541	0	0	0	0	0	0	0	1	0	1		1H	133154542	133161033	1		b:protein folding;m:ATP binding;m:ATP hydrolysis activity;m:ATP-dependent protein folding chaperone	Tight junction	ko04530
HORVU.MOREX.r3.1HG0029090	0	0	0	0	0	0	0	0	0	0	0	0	0	0	0	0	0	0	0	0	0																					1H	133200210	133200566	1		:
HORVU.MOREX.r3.1HG0029100	0	0	0	0	0	0	0	0	0	0	0	0	0	0	0	0	0	0	0	0	2103.49	0.0728164	0.16732	0.16732	-0.334945	0.068859	-0.919591	-0.106595	-0.0366794	-0.628436	0	0	0	0	0	0	0	0	0	0		1H	133599023	133599839	1		:
HORVU.MOREX.r3.1HG0029140	0	0	0	0	0	0	1	1	0	1	1	0	1	1	0	1	1	0	1	1	0.0409352	0	0.0179049	0.0179049	-0.0146605	0	0	0.0482001	0.0178951	0	0	0	0	0	0	0	0	0	0	0		1H	133610338	133610637	-1		:
HORVU.MOREX.r3.1HG0029150	0	0	0	0	0	0	0	0	0	0	0	0	0	0	0	0	0	0	0	0	0.117325	0.0438853	0	0	-0.237746	0	-0.204006	0	-0.328868	0	0	0	0	0	0	0	0	0	0	0		1H	133638274	133640896	-1		b:cation transport;b:transmembrane transport;c:chloroplast envelope;c:integral component of membrane;m:solute:proton antiporter activity
HORVU.MOREX.r3.1HG0029190	0	0	0	0	0	0	0	0	0	0	0	0	0	0	0	0	0	0	0	0	0																					1H	133885691	133886299	1		:
HORVU.MOREX.r3.1HG0029200	0	0	0	0	0	0	0	0	0	0	0	0	0	0	0	0	0	0	0	0	0																					1H	133886553	133888690	1		:
HORVU.MOREX.r3.1HG0029210	0	0	0	0	0	0	0	0	0	0	0	0	0	0	0	0	0	0	0	0	0																					1H	134297413	134298024	-1		:
HORVU.MOREX.r3.1HG0029220	0	0	0	0	0	0	0	0	0	0	0	0	0	0	0	0	0	0	0	0	2.39689	-0.521442	-0.279911	-0.279911	-0.20763	0.050087	0.453854	-0.895314	0.310794	-0.664695	0	0	0	0	0	0	0	0	0	0		1H	134321173	134321799	-1		:
HORVU.MOREX.r3.1HG0029240	0	0	1	1	1	1	0	1	0	0	0	1	0	1	1	1	1	1	1	1	472.792	-0.0277938	-0.343299	-0.343299	-1.07543	-0.470062	-1.47931	-1.24006	-1.67718	-0.542573	0	0	0	0	0	0	0	0	0	0	Hypoxanthine phosphoribosyltransferase [Source:Projected from Arabidopsis thaliana (AT1G71750) UniProtKB/TrEMBL;Acc:F4IA25]	1H	134423223	134426100	-1		b:adenine salvage;b:GMP salvage;b:guanine metabolic process;b:guanine salvage;b:hypoxanthine metabolic process;b:IMP salvage;b:purine ribonucleoside salvage;b:seed germination;c:cytoplasm;c:cytosol;m:glycosyltransferase activity;m:guanine phosphoribosyltransferase activity;m:hypoxanthine phosphoribosyltransferase activity;m:magnesium ion binding;m:metal ion binding;m:nucleotide binding;m:transfer…	Drug metabolism - other enzymes;Purine metabolism	ko00983;ko00230
HORVU.MOREX.r3.1HG0029270	0	0	0	0	0	0	0	0	0	0	0	0	0	0	0	0	0	0	0	0	1954.32	-0.0763116	-0.141152	-0.141152	-0.535284	-0.310824	-0.625641	-0.658099	-0.268187	-0.81406	0	0	0	0	0	0	0	0	0	0	UBC3 [Source:Projected from Arabidopsis thaliana (AT5G62540) UniProtKB/TrEMBL;Acc:A0A178ULQ4]	1H	134940385	134949653	1		:	Ubiquitin mediated proteolysis;Strigolactone signaling	ko04120;R-AOF-5654828
HORVU.MOREX.r3.1HG0029280	0	0	0	0	0	0	0	0	0	0	0	0	0	0	0	0	0	0	0	0	1476.97	0.0461743	0.117883	0.117883	0.708872	0.31111	1.07694	0.636418	1.29488	0.168021	0	0	0	0	0	0	0	0	0	0		1H	135687022	135692765	1		b:cellular component organization;b:cellular response to DNA damage stimulus;b:DNA repair;b:DNA replication;c:chromosome;c:FACT complex;c:nucleus;m:DNA binding;m:histone binding;m:nucleosome binding
HORVU.MOREX.r3.1HG0029300	0	0	0	0	0	0	0	0	0	0	0	0	0	0	0	0	0	0	0	0	0																					1H	135818664	135819554	-1		:
HORVU.MOREX.r3.1HG0029320	0	0	0	1	1	0	0	0	0	0	0	0	0	0	0	1	1	0	1	1	100.431	-0.111716	-0.101217	-0.101217	0.749981	0.263585	0.86155	1.07758	1.44298	-0.06659	0	0	0	0	0	0	0	0	0	0		1H	136032047	136034524	-1		m:protein binding	Intracellular auxin transport	R-ATR-8868949
HORVU.MOREX.r3.1HG0029340	0	0	1	1	1	1	1	1	0	0	0	1	0	1	1	1	1	1	1	1	4906.7	0.00369837	-0.150404	-0.150404	-0.0531054	-0.204634	0.023083	0.0392804	-0.696068	0.694532	0	0	0	0	0	0	0	0	0	0		1H	136376777	136383440	1		:	Sphingolipid metabolism	R-LPE-1119325
HORVU.MOREX.r3.1HG0029360	0	0	0	1	1	0	0	0	0	0	0	0	0	0	0	1	1	0	1	1	387.498	-0.553685	-0.82091	-0.82091	-0.139257	-0.252242	-0.208112	0.200678	-1.00001	0.394368	0	0	0	0	0	0	0	0	0	0		1H	136581312	136582355	-1		b:regulation of transcription, DNA-templated;b:response to stimulus;c:nucleus;m:DNA binding;m:DNA-binding transcription factor activity;m:sequence-specific DNA binding	Jasmonic acid signaling	R-TTU-6787011
HORVU.MOREX.r3.1HG0029430	0	0	1	1	1	0	0	0	0	0	0	1	0	1	0	1	1	1	1	1	450.86	0.359311	0.152423	0.152423	0.318778	0.799859	0.470724	-0.295124	0.344218	0.289397	0	0	0	0	0	0	0	0	0	0		1H	137056030	137068199	-1		b:intracellular signal transduction;b:peptidyl-serine phosphorylation;b:protein phosphorylation;m:ATP binding;m:nucleotide binding;m:protein kinase activity;m:protein serine/threonine kinase activity	Abscisic acid (ABA) mediated signaling;Response to salinity	R-AOF-3899351;R-AOF-9638808
HORVU.MOREX.r3.1HG0029470	0	0	0	0	0	0	0	0	0	0	0	0	0	0	0	0	0	0	0	0	72.4851	0.165146	0.280557	0.280557	0.562125	0.668794	0.869154	0.116835	0.538354	0.571667	0	0	0	0	0	0	0	0	0	0		1H	137362911	137365315	-1		m:catalytic activity	Fatty acid degradation;alpha-Linolenic acid metabolism;Beta-alanine biosynthesis II	ko00071;ko00592;R-VVN-1119445
HORVU.MOREX.r3.1HG0029480	0	0	1	2	2	1	1	1	1	0	1	1	0	1	1	2	2	1	2	2	9872.37	-0.180559	-0.0376603	-0.0376603	-0.646756	-0.539938	-0.856624	-0.513588	-1.19722	-0.19508	0	0	0	0	0	0	0	0	0	0		1H	137583451	137584881	1		:
HORVU.MOREX.r3.1HG0029490	0	0	0	2	2	0	1	1	0	1	1	0	1	1	0	3	3	0	3	3	1804.68	-0.0869783	-0.0431022	-0.0431022	-0.393365	-0.468146	-0.610323	-0.0922067	-0.713252	-0.011366	0	0	0	0	0	0	0	0	0	0		1H	137585065	137591379	-1		:
HORVU.MOREX.r3.1HG0029500	0	0	0	0	0	0	0	0	0	0	0	0	0	0	0	0	0	0	0	0	0																					1H	137599140	137599798	-1		:
HORVU.MOREX.r3.1HG0029510	0	0	0	1	1	0	1	1	1	0	1	1	0	1	0	2	2	1	2	2	197.085	0.0966209	0.265503	0.265503	0.865979	0.21462	1.0986	1.10838	0.807207	0.911533	0	0	0	0	0	0	0	0	0	0		1H	137997034	138032939	1		:
HORVU.MOREX.r3.1HG0029520	0	0	0	0	0	0	0	0	0	0	0	0	0	0	0	0	0	0	0	0	0																					1H	138474352	138474639	1		:
HORVU.MOREX.r3.1HG0029540	0	0	0	0	0	0	0	0	0	0	0	0	0	0	0	0	0	0	0	0	0																					1H	138475801	138476847	1		:
HORVU.MOREX.r3.1HG0029600	0	0	0	0	0	0	0	0	0	0	0	0	0	0	0	0	0	0	0	0	0																					1H	138765259	138765663	1		:
HORVU.MOREX.r3.1HG0029620	0	0	0	0	0	0	0	0	0	0	0	0	0	0	0	0	0	0	0	0	27.3948	0.00951059	0.176622	0.176622	-0.204746	-0.139438	-0.0872605	-0.331179	-0.563785	0.179605	0	0	0	0	0	0	0	0	0	0		1H	139116882	139118797	-1		b:cytokinin-activated signaling pathway;b:phosphorelay signal transduction system;b:phosphorylation;c:cytoplasm;c:cytosol;c:nucleus;m:histidine phosphotransfer kinase activity;m:protein histidine kinase binding	MAPK signaling pathway - plant;Plant hormone signal transduction	ko04016;ko04075
HORVU.MOREX.r3.1HG0029650	0	0	1	1	1	0	0	0	0	0	0	1	0	1	0	1	1	1	1	1	0																					1H	139129308	139129631	1		:
HORVU.MOREX.r3.1HG0029680	0	0	0	0	0	0	0	0	0	0	0	0	0	0	0	0	0	0	0	0	0																					1H	139784853	139785560	1		:
HORVU.MOREX.r3.1HG0029690	0	0	0	0	0	0	0	0	0	0	0	0	0	0	0	0	0	0	0	0	0																					1H	139795340	139795627	1		c:nucleus;m:DNA binding	Regulation of seed size;Reproductive meristem phase change	R-TUR-9035605;R-TUR-9608575
HORVU.MOREX.r3.1HG0029730	0	0	1	1	1	1	1	1	1	0	1	1	0	1	1	1	1	1	1	1	16037.7	0.585047	0.255096	0.255096	-0.696142	0.565813	-1.05567	-1.23191	-0.884356	-0.592078	0	0	0	0	0	0	0	0	0	0		1H	140086158	140090051	-1		b:malate metabolic process;m:malate dehydrogenase (decarboxylating) (NAD+) activity;m:malic enzyme activity;m:metal ion binding;m:NAD binding;m:oxidoreductase activity;m:oxidoreductase activity, acting on the CH-OH group of donors, NAD or NADP as acceptor	Pyruvate metabolism;Carbon fixation in photosynthetic organisms;TCA cycle (plant)	ko00620;ko00710;R-JCU-1119533
HORVU.MOREX.r3.1HG0029780	0	0	0	0	0	0	0	0	0	0	0	0	0	0	0	0	0	0	0	0	0																					1H	140723144	140723917	-1		:
HORVU.MOREX.r3.1HG0029820	0	0	0	0	0	0	2	2	0	1	1	0	1	1	0	2	2	0	2	2	0																					1H	141263703	141265064	-1		m:flavin adenine dinucleotide binding;m:N,N-dimethylaniline monooxygenase activity;m:NADP binding
HORVU.MOREX.r3.1HG0029890	0	0	1	1	1	0	0	0	1	0	1	1	0	1	0	1	1	1	1	1	244.697	-0.0976984	-0.0462667	-0.0462667	-0.385186	-0.330737	-0.87875	0.0961005	0.215626	-1.36176	0	0	0	0	0	0	0	0	0	0		1H	141584318	141585983	1		b:auxin-activated signaling pathway;b:regulation of transcription, DNA-templated;b:response to auxin;c:nucleus;m:protein binding	Plant hormone signal transduction;Crown root development;Auxin signalling	ko04075;R-AOF-9030680;R-AOF-5608118
HORVU.MOREX.r3.1HG0029900	0	0	0	1	1	0	0	0	0	0	0	0	0	0	0	1	1	0	1	1	2749.38	-0.130541	0.107761	0.107761	0.41429	0.150633	0.712389	0.388713	0.813732	0.0048841	0	0	0	0	0	0	0	0	0	0	Beta 2 subunit of 20S proteasome (20S proteasome beta subunit) [Source: Projected from Oryza sativa (Os05g0187000)]	1H	142338713	142341509	1		b:proteolysis involved in cellular protein catabolic process;c:proteasome core complex;m:threonine-type endopeptidase activity	Proteasome	ko03050
HORVU.MOREX.r3.1HG0029910	0	0	1	1	1	0	0	0	1	0	1	1	0	1	0	1	1	1	1	1	943.279	0.268942	-0.0724034	-0.0724034	-0.38513	-0.351832	-0.503273	-0.23281	-0.855194	0.177436	0	0	0	0	0	0	0	0	0	0		1H	142394379	142398112	-1		b:carbohydrate metabolic process;b:cellular glucose homeostasis;b:glucose 6-phosphate metabolic process;b:glycolytic process;b:hexose metabolic process;c:cytosol;c:mitochondrion;m:ATP binding;m:fructokinase activity;m:glucokinase activity;m:glucose binding;m:hexokinase activity;m:mannokinase activity;m:phosphotransferase activity, alcohol group as acceptor	Neomycin, kanamycin and gentamicin biosynthesis;Streptomycin biosynthesis;Amino sugar and nucleotide sugar metabolism;Starch and sucrose metabolism;Glycolysis / Gluconeogenesis;Biosynthesis of nucleotide sugars;Galactose metabolism;Fructose and mannose metabolism;HIF-1 signaling pathway;Mannose degradation;GDP-mannose metabolism;Trehalose degradation II	ko00524;ko00521;ko00520;ko00500;ko00010;ko01250;ko00052;ko00051;ko04066;R-SMO-1119595;R-SMO-1119628;R-SMO-1119601
HORVU.MOREX.r3.1HG0029990	0	0	0	0	0	0	0	0	0	0	0	0	0	0	0	0	0	0	0	0	0																					1H	143627947	143628321	-1		:
HORVU.MOREX.r3.1HG0030000	0	0	0	0	0	0	0	0	0	0	0	0	0	0	0	0	0	0	0	0	0.235664	0.0120521	0.0533495	0.0533495	0.395165	0.0466644	0.0305403	0.201419	0.16752	0.373223	0	0	0	0	0	0	0	0	0	0		1H	143841615	143842604	-1		b:transposition
HORVU.MOREX.r3.1HG0030010	0	0	3	3	4	1	1	1	0	0	0	3	0	3	1	3	3	3	3	4	1151.44	-0.0304906	-0.199601	-0.199601	-1.02566	-0.572416	-1.49712	-0.861611	-0.868533	-1.17288	0	0	0	0	0	0	0	0	0	0		1H	143983334	143985331	-1		m:protein binding	Regulation of seed size	R-OSA-9035605
HORVU.MOREX.r3.1HG0030080	0	0	1	1	1	0	0	0	1	0	1	1	0	1	0	1	1	1	1	1	814.178	-0.199566	-0.310311	-0.310311	0.213272	0.0652643	0.391216	0.195383	0.578461	-0.159942	0	0	0	0	0	0	0	0	0	0	Derlin-1 [Source:Projected from Arabidopsis thaliana (AT4G29330) UniProtKB/Swiss-Prot;Acc:Q8VZU9]	1H	144695594	144700425	1		b:response to stress;c:endoplasmic reticulum;c:endoplasmic reticulum membrane;c:integral component of membrane;c:membrane	Protein processing in endoplasmic reticulum;Sphingolipid metabolism	ko04141;R-FVE-1119325
HORVU.MOREX.r3.1HG0030090	0	0	1	2	2	0	1	1	0	0	0	1	0	1	0	3	3	1	3	3	417.857	0.0237107	-0.00788318	-0.00788318	-0.0862343	-0.0213376	-0.430862	0.219461	0.688324	-0.870947	0	0	0	0	0	0	0	0	0	0		1H	144805799	144807523	-1		m:protein binding	Anther and pollen development	R-MGU-8986768
HORVU.MOREX.r3.1HG0030120	0	0	1	1	1	0	0	0	1	0	1	1	0	1	0	1	1	1	1	1	610.686	0.0728133	0.160071	0.160071	0.972891	0.68722	1.19133	0.965363	1.49337	0.400239	0	0	0	0	0	0	0	0	0	0		1H	145422720	145438009	-1		b:tRNA processing;b:tRNA threonylcarbamoyladenosine modification;c:cytoplasm;c:EKC/KEOPS complex;c:nucleus;m:acyltransferase activity;m:acyltransferase activity, transferring groups other than amino-acyl groups;m:metal ion binding;m:N(6)-L-threonylcarbamoyladenine synthase activity;m:transferase activity
HORVU.MOREX.r3.1HG0030200	0	0	0	1	1	0	0	0	0	0	0	0	0	0	0	1	1	0	1	1	1537.29	0.583068	0.253911	0.253911	-0.857263	0.521772	-1.35123	-1.28371	-0.957417	-0.77223	0	0	0	0	0	0	0	0	0	0		1H	147170144	147171948	1		b:negative gravitropism;b:response to red or far red light
HORVU.MOREX.r3.1HG0030210	0	0	0	0	0	0	0	0	0	0	0	0	0	0	0	0	0	0	0	0	0																					1H	147333398	147333748	-1		:
HORVU.MOREX.r3.1HG0030220	0	0	0	0	0	0	1	1	0	0	0	0	0	0	0	1	1	0	1	1	0																					1H	147430792	147431496	1		:
HORVU.MOREX.r3.1HG0030230	0	0	0	0	0	0	0	0	0	0	0	0	0	0	0	0	0	0	0	0	0																					1H	147441330	147442103	-1		:
HORVU.MOREX.r3.1HG0030240	0	0	0	0	0	0	1	1	0	0	0	0	0	0	0	1	1	0	1	1	291.337	0.102446	0.219208	0.219208	0.690275	0.479478	0.921781	0.585818	0.816251	0.563848	0	0	0	0	0	0	0	0	0	0		1H	147517412	147532134	-1		b:phosphorylation;b:protein phosphorylation;m:ATP binding;m:kinase activity;m:protein kinase activity	Abscisic acid (ABA) mediated signaling;Response to salinity	R-ATA-3899351;R-ATA-9638808
HORVU.MOREX.r3.1HG0030280	0	0	0	0	0	0	0	0	0	0	0	0	0	0	0	0	0	0	0	0	0																					1H	148006948	148007364	-1		b:meristem development;b:meristem maintenance
HORVU.MOREX.r3.1HG0030290	0	0	0	0	0	0	1	1	0	0	0	0	0	0	0	1	1	0	1	1	35.0655	0.103192	0.105899	0.105899	0.419254	0.853571	0.493848	-0.120188	-0.132102	0.844609	0	0	0	0	0	0	0	0	0	0		1H	148182327	148183274	1		b:vesicle-mediated transport;c:endoplasmic reticulum;c:integral component of membrane;c:membrane	Sucrose biosynthesis;Galactose degradation II	R-FVE-1119465;R-FVE-1119452
HORVU.MOREX.r3.1HG0030320	0	0	1	1	1	1	2	3	1	0	1	1	2	3	1	3	3	1	3	3	4279.12	-0.0646634	0.0504415	0.0504415	0.445941	0.6069	0.479505	0.240687	0.678053	0.271894	0	0	0	0	0	0	0	0	0	0		1H	148340944	148363285	-1		b:hydrogen peroxide catabolic process;b:response to oxidative stress;m:heme binding;m:peroxidase activity	Phenylpropanoid biosynthesis;Development of root hair	ko00940;R-OSA-9639861
HORVU.MOREX.r3.1HG0030330	0	0	0	0	0	0	0	0	0	0	0	0	0	0	0	0	0	0	0	0	145.404	0.238959	0.616446	0.616446	0.259744	0.398841	0.234072	0.174475	0.404618	0.0634574	0	0	0	0	0	0	0	0	0	0		1H	148353910	148355276	1		b:carbohydrate metabolic process;m:hydrolase activity, hydrolyzing O-glycosyl compounds	Starch and sucrose metabolism;Cyanoamino acid metabolism;Phenylpropanoid biosynthesis;SNAC1 transcription network involved in drought and salinity tolerance;Response to Drought	ko00500;ko00460;ko00940;R-OSA-9627499;R-OSA-9623744
HORVU.MOREX.r3.1HG0030350	0	0	0	0	0	0	1	1	0	0	0	0	1	1	0	1	1	0	1	1	0.350222	0.0216085	0.101823	0.101823	0.149858	0	0.0271577	0.101994	0	0.224996	0	0	0	0	0	0	0	0	0	0		1H	148359323	148359691	1		:
HORVU.MOREX.r3.1HG0030390	0	0	0	0	0	0	0	0	0	0	0	0	0	0	0	0	0	0	0	0	0.405055	0.126531	-0.0409741	-0.0409741	0.0249452	0.109849	-0.0683643	0	-0.335397	0.384968	0	0	0	0	0	0	0	0	0	0		1H	148472312	148474656	1		:
HORVU.MOREX.r3.1HG0030500	0	0	0	1	1	0	0	0	0	0	0	0	0	0	0	1	1	0	1	1	765.396	0.0223367	-0.117121	-0.117121	-0.738807	-0.331525	-1.10548	-0.72625	-1.00526	-0.467426	0	0	0	0	0	0	0	0	0	0		1H	149058491	149064498	-1		:	Jasmonic acid signaling;Salicylic acid signaling	R-OPU-6787011;R-OPU-6788019
HORVU.MOREX.r3.1HG0030510	0	0	0	0	0	0	0	0	0	0	0	0	0	0	0	0	0	0	0	0	0																					1H	149203137	149203511	1		:
HORVU.MOREX.r3.1HG0030520	0	0	0	0	0	0	0	0	0	0	0	0	0	0	0	0	0	0	0	0	33.5074	0.198348	-0.327329	-0.327329	-0.930925	-0.699313	-1.54353	-0.0210447	-0.463486	-1.34091	0	0	0	0	0	0	0	0	0	0		1H	149307928	149308629	-1		:
HORVU.MOREX.r3.1HG0030590	0	0	1	2	2	1	0	1	1	0	1	1	0	1	1	2	2	1	2	2	15511.2	-0.0824487	-0.0272992	-0.0272992	-0.484464	-0.395963	-0.481499	-0.559263	-0.374345	-0.607616	0	0	0	0	0	0	0	0	0	0		1H	149483151	149487001	-1		c:integral component of membrane;m:oxoglutarate:malate antiporter activity	Carotenoid biosynthesis	R-ONI-1119449
HORVU.MOREX.r3.1HG0030630	0	0	1	2	2	0	1	1	1	0	1	1	1	1	0	2	2	1	2	2	884.817	0.0354656	0.00145154	0.00145154	-0.215924	-0.239836	-0.187804	-0.210985	-0.435774	0.027897	0	0	0	0	0	0	0	0	0	0		1H	149743659	149755800	1		b:phosphorylation;b:protein phosphorylation;c:integral component of membrane;c:membrane;m:ATP binding;m:kinase activity;m:nucleotide binding;m:protein kinase activity;m:protein serine/threonine kinase activity;m:transferase activity	Recognition of fungal and bacterial pathogens and immunity response	R-JCU-9611432
HORVU.MOREX.r3.1HG0030640	0	0	0	0	0	0	0	0	0	0	0	0	0	0	0	0	0	0	0	0	0																					1H	149873268	149873780	1		:
HORVU.MOREX.r3.1HG0030650	0	0	1	2	2	0	1	1	0	0	0	1	1	2	0	2	2	1	2	2	1679.31	-0.064227	-0.0132934	-0.0132934	0.290513	-0.0334955	0.485053	0.412092	0.258953	0.324081	0	0	0	0	0	0	0	0	0	0	GSK3/SHAGGY-like kinase, Brassinosteroid signalin [Source: Projected from Oryza sativa (Os05g0207500)]	1H	150295499	150299285	1		b:protein phosphorylation;m:ATP binding;m:protein kinase activity	Plant hormone signal transduction;Brassinosteroid signaling	ko04075;R-ATA-5632095
HORVU.MOREX.r3.1HG0030690	0	0	0	1	1	0	0	0	1	0	1	1	0	1	0	1	1	1	1	1	1.19276	-0.320094	-0.251379	-0.251379	-0.556639	-0.247802	-0.671094	-0.0127417	-0.615191	-0.276482	0	0	0	0	0	0	0	0	0	0		1H	150964351	150965779	1		:
HORVU.MOREX.r3.1HG0030700	0	0	0	0	0	0	0	0	0	0	0	0	0	0	0	0	0	0	0	0	0																					1H	151051322	151051711	1		:
HORVU.MOREX.r3.1HG0030720	0	0	0	1	1	1	0	1	0	1	1	0	1	1	1	1	1	1	2	2	925.086	-0.194755	-0.18467	-0.18467	0.315279	0.122483	0.530361	0.297376	0.328906	0.29489	0	0	0	0	0	0	0	0	0	0		1H	151390664	151397125	1		b:pantothenate biosynthetic process;b:triglyceride biosynthetic process;c:endoplasmic reticulum;c:endoplasmic reticulum membrane;c:integral component of membrane;c:membrane;m:acyltransferase activity;m:diacylglycerol O-acyltransferase activity;m:O-acyltransferase activity;m:transferase activity	Glycerolipid metabolism;Retinol metabolism	ko00561;ko00830
HORVU.MOREX.r3.1HG0030730	0	0	0	0	0	0	1	1	0	0	0	0	0	0	0	1	1	0	1	1	129.185	-0.224981	-0.265516	-0.265516	-1.04946	-0.77147	-1.16713	-0.967544	-1.98609	0.288288	0	0	0	0	0	0	0	0	0	0		1H	151399469	151402903	-1		c:nucleus
HORVU.MOREX.r3.1HG0030750	0	0	0	0	0	0	0	0	0	0	0	0	0	0	0	0	0	0	0	0	0																					1H	151652308	151652981	1		:
HORVU.MOREX.r3.1HG0030850	0	0	1	1	1	1	0	1	1	0	1	1	0	1	1	1	1	1	1	1	120.657	-0.286681	-0.230621	-0.230621	0.355362	0.320914	0.133581	0.527956	1.5206	-0.308682	0	0	0	0	0	0	0	0	0	0		1H	151788035	151791330	-1		b:ion transport;b:metal ion transport;b:transition metal ion transport;b:transmembrane transport;b:zinc ion transmembrane transport;c:integral component of membrane;c:membrane;c:plasma membrane;m:metal ion transmembrane transporter activity;m:zinc ion transmembrane transporter activity	Iron uptake and transport in root vascular system	R-ZJA-9025727
HORVU.MOREX.r3.1HG0030870	0	0	0	0	0	0	1	1	0	1	1	0	0	0	0	1	1	0	1	1	0.0406549	-0.0071575	-0.0112625	-0.0112625	-0.142138	-0.0907966	0	0	0	-0.139758	0	0	0	0	0	0	0	0	0	0		1H	152031128	152031439	-1		:
HORVU.MOREX.r3.1HG0031030	0	0	0	0	0	0	0	0	0	0	0	0	0	0	0	0	0	0	0	0	17.9604	0.195641	1.03777	1.03777	1.10367	0.308728	1.10817	1.19017	0.763168	1.40035	0	0	0	0	0	0	0	0	0	0		1H	152395648	152396871	1		:	Crown root development	R-TUR-9030680
HORVU.MOREX.r3.1HG0031170	0	0	0	0	0	0	0	0	0	0	0	0	0	0	0	0	0	0	0	0	5.89839	0.277966	0.461637	0.461637	0.546658	0.695191	0.639451	0.229441	0.0366734	1.06894	0	0	0	0	0	0	0	0	0	0		1H	152425794	152426762	-1		b:regulation of gene expression;c:cytoplasm;c:nucleus;m:mRNA binding
HORVU.MOREX.r3.1HG0031180	0	0	0	1	1	0	2	2	0	0	0	0	0	0	0	3	3	0	3	3	289.496	0.0153118	0.0907538	0.0907538	0.745815	0.393445	1.1269	0.608392	2.08479	-0.452481	0	0	0	0	0	0	0	1	0	1	Hexosyltransferase (Fragment) [Source:Projected from Arabidopsis thaliana (AT2G26100) UniProtKB/TrEMBL;Acc:W8PV11]	1H	152603641	152617040	1		b:protein glycosylation;c:membrane;m:hexosyltransferase activity	Glycosaminoglycan biosynthesis - heparan sulfate / heparin;Glycosaminoglycan biosynthesis - chondroitin sulfate / dermatan sulfate;Galactosylcyclitol biosynthesis	ko00534;ko00532;R-ETE-1119341
HORVU.MOREX.r3.1HG0031210	0	0	1	2	2	1	0	1	2	0	2	2	0	2	1	2	2	2	2	2	3235	-0.108017	-0.133058	-0.133058	-0.291175	-0.2157	-0.145588	-0.511687	-0.0869566	-0.438907	0	0	0	0	0	0	0	0	0	0		1H	153199221	153200440	1		:
HORVU.MOREX.r3.1HG0031220	0	0	0	0	0	0	0	0	0	0	0	0	0	0	0	0	0	0	0	0	0																					1H	153242280	153243053	1		:
HORVU.MOREX.r3.1HG0031230	0	0	0	0	0	0	1	1	0	0	0	0	0	0	0	1	1	0	1	1	0.280847	0.0129127	0.057132	0.057132	0.200415	0.0499093	0.0324275	0.0570653	0.184669	0.0895884	0	0	0	0	0	0	0	0	0	0		1H	153284322	153284816	-1		:
[truncated: 34,455 more rows]
[truncated: 24 more columns]
