# Supplementary material for: Heat stress causes chromatin accessibility and related gene expression changes in crown tissues of barley (Hordeum vulgare)
Source: Plant Mol Biol. 2024 Oct 22;114(6):115. doi: 10.1007/s11103-024-01509-x (PMC11496342; doi:10.1007/s11103-024-01509-x)
Supplement: Supplementary file 5 — Supplementary Material 5 [file 11103_2024_1509_MOESM5_ESM.xlsx]

## Sheet: Table S3
Heat Stress Causes Chromatin Accessibility and Related Gene Expression Changes in Crown Tissues of Barley (Hordeum vulgare)
Plant Molecular Biology
Agnieszka Kiełbowicz-Matuk, Cezary Smaczniak, Krzysztof Mikołajczak, Anetta Kuczyńska, Xiaocai Xu, Caroline Braeuning, Paweł Krajewski*
*Institute of Plant Genetics, Polish Academy of Sciences, Strzeszyńska 34, 60-479 Poznań, Poland, pkra@igr.poznan.pl
Table S3. GO term overrepresenation analysis for sets of genes with OCRs
			Set of genes, -log(corr. p value) for overrepresentation								Number of genes
Ontology	Term ID	Term name	Bn	B7	B8	1d	10d	C	HT	All peaks	Bn	B7	B8	1d	10d	C	HT	All marks
biological_process	GO:0001101	response to acid chemical	3				3		2.69897	3	53				56		55	57
biological_process	GO:0003006	developmental process involved in reproduction	3					2.69897		3	189					159		212
biological_process	GO:0006082	organic acid metabolic process	3				3	3	2.69897	3	411				435	344	431	470
biological_process	GO:0006351	transcription, DNA-templated	3	3	3	3	3	3	3	3	1007	755	670	909	1086	880	1085	1158
biological_process	GO:0006355	regulation of transcription, DNA-templated	3	3	3	3	3	3	3	3	929	687	626	833	995	812	992	1057
biological_process	GO:0006357	regulation of transcription by RNA polymerase II			2.69897	2.39794							97	126
biological_process	GO:0006366	transcription by RNA polymerase II			2.69897	3			2.52288	3			110	150			170	181
biological_process	GO:0006457	protein folding	2.52288		2.1549	2.30103		3		3	91		62	82		84		101
biological_process	GO:0006629	lipid metabolic process	3				3	3	3	3	438				461	362	451	496
biological_process	GO:0006644	phospholipid metabolic process	3			2	2.69897	3	2.1549	3	113			100	120	102	117	126
biological_process	GO:0006970	response to osmotic stress	2								64
biological_process	GO:0007010	cytoskeleton organization								2.22185								114
biological_process	GO:0007049	cell cycle		2.30103			3		3	3		120			170		170	183
biological_process	GO:0007154	cell communication	2.39794		2.30103			2.22185			504		320			427
biological_process	GO:0007165	signal transduction	3	2.69897	2.69897			3			427	322	277			370
biological_process	GO:0007275	multicellular organism development	3			3	3	3	3	3	380			333	390	326	389	428
biological_process	GO:0007623	circadian rhythm			2.09691								18
biological_process	GO:0008104	protein localization	3								265
biological_process	GO:0008610	lipid biosynthetic process	3							2.69897	253							279
biological_process	GO:0008654	phospholipid biosynthetic process						3								68
biological_process	GO:0009058	biosynthetic process	3	3	3	3	3	3	3	3	1987	1443	1229	1754	2139	1699	2129	2301
biological_process	GO:0009059	macromolecule biosynthetic process	3	3	3	3	3	3	3	3	1369	1007	879	1232	1479	1184	1477	1588
biological_process	GO:0009266	response to temperature stimulus					2.69897			3					92			96
biological_process	GO:0009314	response to radiation	3				2.69897		3	3	107				111		112	117
biological_process	GO:0009415	response to water	3				2.69897		2.69897	2.52288	52				55		54	56
biological_process	GO:0009416	response to light stimulus	3			2.22185	2.69897		3	3	103			90	106		107	112
biological_process	GO:0009628	response to abiotic stimulus	3		3	3	3	3	3	3	269		165	226	285	213	285	300
biological_process	GO:0009719	response to endogenous stimulus	3	2.69897	3	3	3	3	3	3	330	231	216	278	333	282	332	352
biological_process	GO:0009725	response to hormone	3	2.69897	3	3	3	3	3	3	329	230	216	278	332	282	331	351
biological_process	GO:0009733	response to auxin	3		2.39794			2.1549			117		80			100
biological_process	GO:0009734	auxin-activated signaling pathway	3	2.69897	3	2.69897	3	3	3	3	64	51	51	57	67	57	67	68
biological_process	GO:0009741	response to brassinosteroid	3								28
biological_process	GO:0009755	hormone-mediated signaling pathway	3	2.69897	3	3	2.52288	3	2.22185	2.09691	212	155	150	183	213	185	212	224
biological_process	GO:0009791	post-embryonic development	3	2.22185		3	3	3	3	3	226	164		205	233	200	232	255
biological_process	GO:0009889	regulation of biosynthetic process	3	3	3	3	3	3	3	3	1010	733	668	899	1079	877	1076	1148
biological_process	GO:0009891	positive regulation of biosynthetic process			2.1549	3							85	120
biological_process	GO:0009893	positive regulation of metabolic process	3		2.1549	3		3	2.69897	3	169		109	160		143	176	187
biological_process	GO:0009966	regulation of signal transduction	2.39794			2.52288	3		3	3	67			62	73		72	75
biological_process	GO:0009987	cellular process	3	2.30103	2.30103	3	3	3	3	3	5720	4087	3390	5005	6235	4763	6203	6707
biological_process	GO:0010033	response to organic substance	3	3	3	3	3	3	3	3	376	268	255	326	386	326	383	408
biological_process	GO:0010035	response to inorganic substance	3							2.39794	95							104
biological_process	GO:0010154	fruit development	3							3	89							97
biological_process	GO:0010467	gene expression	3	2.69897	3	3	3	3	3	3	1525	1101	954	1374	1660	1284	1657	1784
biological_process	GO:0010468	regulation of gene expression	3	3	3	3	3	3	3	3	1076	789	709	955	1161	926	1157	1230
biological_process	GO:0010556	regulation of macromolecule biosynthetic process	3	3	3	3	3	3	3	3	987	718	659	881	1056	860	1051	1122
biological_process	GO:0010557	positive regulation of macromolecule biosynthetic process			2.30103	3							82	114
biological_process	GO:0010604	positive regulation of macromolecule metabolic process	2.39794		2.1549	3		2.69897			157		104	151		136
biological_process	GO:0010646	regulation of cell communication	2.69897			2.69897	3		3	3	69			64	75		74	77
biological_process	GO:0014070	response to organic cyclic compound	3	2.30103	2.30103	2.69897	3	2.69897	3	3	47	38	34	43	51	41	51	53
biological_process	GO:0015031	protein transport	2.52288								240
biological_process	GO:0016043	cellular component organization								2.04576								795
biological_process	GO:0016052	carbohydrate catabolic process						2.69897								104
biological_process	GO:0016070	RNA metabolic process	3	3	3	3	3	3	3	3	1381	1021	881	1260	1518	1173	1513	1636
biological_process	GO:0016192	vesicle-mediated transport	2.52288				3		3	3	182				201		201	206
biological_process	GO:0016579	protein deubiquitination	2.39794								38
biological_process	GO:0018108	peptidyl-tyrosine phosphorylation				2.52288		3						26		26
biological_process	GO:0018130	heterocycle biosynthetic process	3	3	3	3	3	3	3	3	1204	907	781	1083	1311	1046	1309	1398
biological_process	GO:0018193	peptidyl-amino acid modification	2.52288	2.69897			3	3	3	3	132	107			149	115	148	155
biological_process	GO:0018212	peptidyl-tyrosine modification				2.52288		3						26		26
biological_process	GO:0018298	protein-chromophore linkage	2								14
biological_process	GO:0019219	regulation of nucleobase-containing compound metabolic process	3	3	3	3	3	3	3	3	965	710	646	864	1036	839	1034	1103
biological_process	GO:0019222	regulation of metabolic process	3	3	3	3	3	3	3	3	1206	890	783	1073	1304	1031	1305	1395
biological_process	GO:0019438	aromatic compound biosynthetic process	3	3	3	3	3	3	3	3	1223	917	793	1100	1331	1060	1329	1420
biological_process	GO:0019752	carboxylic acid metabolic process	3				2.69897	2.69897	2.1549	3	390				413	326	409	447
biological_process	GO:0022603	regulation of anatomical structure morphogenesis				2.39794								24
biological_process	GO:0022607	cellular component assembly								2.39794								247
biological_process	GO:0022613	ribonucleoprotein complex biogenesis								3								143
biological_process	GO:0023051	regulation of signaling	2.39794			2.52288	3		3	3	67			62	73		72	75
biological_process	GO:0023052	signaling	3	2.69897	2.69897			3			430	324	279			373
biological_process	GO:0031323	regulation of cellular metabolic process	3	3	3	3	3	3	3	3	1113	818	731	998	1198	963	1197	1284
biological_process	GO:0031325	positive regulation of cellular metabolic process	3		2.30103	3			2.69897	2.1549	157		104	148			166	174
biological_process	GO:0031326	regulation of cellular biosynthetic process	3	3	3	3	3	3	3	3	1008	730	667	897	1076	875	1073	1145
biological_process	GO:0031328	positive regulation of cellular biosynthetic process			2.22185	3							84	117
biological_process	GO:0032774	RNA biosynthetic process	3	3	3	3	3	3	3	3	1014	760	673	913	1093	885	1092	1165
biological_process	GO:0032787	monocarboxylic acid metabolic process	2.52288								189
biological_process	GO:0032870	cellular response to hormone stimulus	3	2.69897	3	3	2.69897	3	2.69897	3	221	159	156	192	221	194	219	235
biological_process	GO:0033036	macromolecule localization	3				2.09691		2.69897	3	339				348		349	372
biological_process	GO:0033993	response to lipid	3		2.30103	2.09691	2.69897	3	3	3	133		85	112	134	113	135	143
biological_process	GO:0034645	cellular macromolecule biosynthetic process	3	3	3	3	3	3	3	3	1352	996	870	1220	1462	1170	1461	1570
biological_process	GO:0034654	nucleobase-containing compound biosynthetic process	3	3	3	3	3	3	3	3	1120	839	732	1006	1215	975	1211	1294
biological_process	GO:0040007	growth	3		2	3	3	3	3	3	96		58	84	96	80	98	108
biological_process	GO:0040008	regulation of growth	3			2.52288	2.69897	3	3	3	56			48	55	48	56	60
biological_process	GO:0042221	response to chemical	3	2.69897	3	3	3	3	3	3	540	379	357	463	564	458	555	594
biological_process	GO:0042254	ribosome biogenesis								3								114
biological_process	GO:0043170	macromolecule metabolic process		2.69897	2.69897	3		2.22185	3	3		2500	2085	3037		2855	3727	4032
biological_process	GO:0043436	oxoacid metabolic process	3				2.69897	3	2.52288	3	396				419	331	415	453
biological_process	GO:0044085	cellular component biogenesis	3				3		3	3	362				396		390	428
biological_process	GO:0044238	primary metabolic process	2		2.52288	2.52288		3		3	4332		2613	3804		3629		5093
biological_process	GO:0044249	cellular biosynthetic process	3	3	3	3	3	3	3	3	1912	1385	1180	1688	2054	1634	2046	2210
biological_process	GO:0044255	cellular lipid metabolic process	3				3	3	2.39794	3	320				333	264	326	360
biological_process	GO:0044260	cellular macromolecule metabolic process	3	3	3	3	3	3	3	3	2808	2059	1745	2500	3058	2383	3059	3300
biological_process	GO:0044262	cellular carbohydrate metabolic process	3	2.04576	2.1549	2.69897	3	3	3	3	206	148	127	175	220	175	217	230
biological_process	GO:0044271	cellular nitrogen compound biosynthetic process	3	3	3	3	3	3	3	3	1359	1007	866	1225	1474	1172	1474	1577
biological_process	GO:0044281	small molecule metabolic process	2.39794					3		2	660					563		759
biological_process	GO:0044283	small molecule biosynthetic process	2							2.04576	255							291
biological_process	GO:0045184	establishment of protein localization	2.52288								243
biological_process	GO:0045892	negative regulation of transcription, DNA-templated			2.69897	2.52288							41	51
biological_process	GO:0045893	positive regulation of transcription, DNA-templated			2.30103	3		2.04576					79	110		99
biological_process	GO:0045934	negative regulation of nucleobase-containing compound metabolic process			2.39794								45
biological_process	GO:0045935	positive regulation of nucleobase-containing compound metabolic process			2.30103	3							86	122
biological_process	GO:0046907	intracellular transport	2.52288						2.52288	2.04576	225						241	254
biological_process	GO:0048316	seed development	3							2.39794	86							94
biological_process	GO:0048367	shoot system development				2.69897		3						133		133
biological_process	GO:0048511	rhythmic process			2.69897			2.04576					21			23
biological_process	GO:0048518	positive regulation of biological process	3	2.30103	2.69897	3	3	3	3	3	242	172	157	222	252	206	252	272
biological_process	GO:0048522	positive regulation of cellular process	3		2.1549	3	3	3	3	3	191		120	173	200	159	200	212
biological_process	GO:0048523	negative regulation of cellular process	2.52288					2.69897		3	169					146		194
biological_process	GO:0048583	regulation of response to stimulus	3	2.69897	2.30103	3	3	3	3	3	133	104	86	125	146	111	145	153
biological_process	GO:0048589	developmental growth	3						2.52288	3	62						63	69
biological_process	GO:0048608	reproductive structure development	3					3		3	173					149		195
biological_process	GO:0048731	system development	3			3	3	3	3	3	290			252	294	248	294	327
biological_process	GO:0050789	regulation of biological process	3	3	3	3	3	3	3	3	1725	1263	1102	1519	1862	1477	1852	1986
biological_process	GO:0050793	regulation of developmental process			2.30103	3		3		3			77	106		101		127
biological_process	GO:0050794	regulation of cellular process	3	3	3	3	3	3	3	3	1537	1130	988	1360	1656	1326	1648	1767
biological_process	GO:0051128	regulation of cellular component organization								2.39794								77
biological_process	GO:0051171	regulation of nitrogen compound metabolic process	3	3	3	3	3	3	3	3	1081	787	711	964	1160	937	1156	1242
biological_process	GO:0051173	positive regulation of nitrogen compound metabolic process	2.52288		2.1549	3			2.09691		153		101	144			161
biological_process	GO:0051252	regulation of RNA metabolic process	3	3	3	3	3	3	3	3	956	701	641	857	1024	833	1021	1090
biological_process	GO:0051253	negative regulation of RNA metabolic process			2.69897								43
biological_process	GO:0051254	positive regulation of RNA metabolic process			2.30103	3		2					84	120		106
biological_process	GO:0051301	cell division					3		3	3					74		74	76
biological_process	GO:0051641	cellular localization	3				2.69897		3	3	266				280		280	299
biological_process	GO:0051649	establishment of localization in cell	2.52288						2.39794		232						248
biological_process	GO:0060255	regulation of macromolecule metabolic process	3	3	3	3	3	3	3	3	1168	859	764	1035	1262	1003	1258	1347
biological_process	GO:0061024	membrane organization								2.22185								80
biological_process	GO:0061458	reproductive system development	3					3		3	173					149		195
biological_process	GO:0065007	biological regulation	3	3	3	3	3	3	3	3	1888	1374	1202	1661	2041	1615	2028	2181
biological_process	GO:0070646	protein modification by small protein removal	3							2.22185	43							45
biological_process	GO:0070887	cellular response to chemical stimulus	3	2.69897	3	3		3			306	232	219	275		274
biological_process	GO:0071310	cellular response to organic substance	3	2.69897	3	3		3		3	235	176	171	210		211		256
biological_process	GO:0071365	cellular response to auxin stimulus	3	2.69897	3	2.69897	3	3	3	3	66	52	53	59	69	59	69	70
biological_process	GO:0071367	cellular response to brassinosteroid stimulus	2.1549								24
biological_process	GO:0071396	cellular response to lipid	3		2.69897	2		3			90		62	78		78
biological_process	GO:0071407	cellular response to organic cyclic compound					2			2.04576					35			36
biological_process	GO:0071495	cellular response to endogenous stimulus	3	2.69897	3	3	2.69897	3	2.69897	3	222	160	156	192	222	194	220	236
biological_process	GO:0071702	organic substance transport	3				3		3	3	450				469		468	501
biological_process	GO:0071704	organic substance metabolic process	2		2.1549	2.69897		3	2.1549	3	4618		2774	4058		3871	5017	5443
biological_process	GO:0071705	nitrogen compound transport	3						2.1549	2.52288	355						368	394
biological_process	GO:0071840	cellular component organization or biogenesis	3				3		3	3	796				869		866	936
biological_process	GO:0080090	regulation of primary metabolic process	3	3	3	3	3	3	3	3	1096	801	721	975	1177	949	1173	1259
biological_process	GO:0080134	regulation of response to stress				2	2.69897		2.39794	3				62	73		72	77
biological_process	GO:0090304	nucleic acid metabolic process		3	2.69897	3	3		3	3		1153	961	1404	1697		1702	1836
biological_process	GO:0090351	seedling development							2								30
biological_process	GO:0097659	nucleic acid-templated transcription	3	3	3	3	3	3	3	3	1010	756	671	909	1089	881	1088	1161
biological_process	GO:0098656	anion transmembrane transport								3								48
biological_process	GO:0098661	inorganic anion transmembrane transport								2.30103								21
biological_process	GO:1901000	regulation of response to salt stress					2.1549		2.1549						16		16
biological_process	GO:1901362	organic cyclic compound biosynthetic process	3	3	3	3	3	3	3	3	1257	944	812	1130	1368	1090	1367	1459
biological_process	GO:1901576	organic substance biosynthetic process	3	3	3	3	3	3	3	3	1938	1410	1195	1710	2088	1656	2077	2242
biological_process	GO:1901615	organic hydroxy compound metabolic process	3				3	3	3	3	88				95	76	96	100
biological_process	GO:1901617	organic hydroxy compound biosynthetic process							2.09691								48
biological_process	GO:1901700	response to oxygen-containing compound	3		2.69897	3	3	3	3	3	218		139	186	231	181	226	243
biological_process	GO:1901701	cellular response to oxygen-containing compound	3		2.30103	2.52288		3		3	112		74	99		98		123
biological_process	GO:1902679	negative regulation of RNA biosynthetic process			2.69897	2.52288							41	51
biological_process	GO:1902680	positive regulation of RNA biosynthetic process			2.30103	3		2.04576					79	110		99
biological_process	GO:1903506	regulation of nucleic acid-templated transcription	3	3	3	3	3	3	3	3	929	687	626	833	995	812	992	1057
biological_process	GO:1903507	negative regulation of nucleic acid-templated transcription			2.69897	2.52288							41	51
biological_process	GO:1903508	positive regulation of nucleic acid-templated transcription			2.30103	3		2.04576					79	110		99
biological_process	GO:1905393	plant organ formation						2.69897								25
biological_process	GO:2000112	regulation of cellular macromolecule biosynthetic process	3	3	3	3	3	3	3	3	987	718	659	881	1056	860	1051	1122
biological_process	GO:2001141	regulation of RNA biosynthetic process	3	3	3	3	3	3	3	3	929	687	626	833	995	812	992	1057
cellular_component	GO:0005622	intracellular anatomical structure	3		3	3	3	3	3	3	3285		1988	2841	3525	2716	3496	3755
cellular_component	GO:0005634	nucleus	3	3	3	3	3	3	3	3	1492	1026	948	1287	1580	1253	1568	1672
cellular_component	GO:0005856	cytoskeleton	2.22185				3		2.69897	3	118				129		127	135
cellular_component	GO:0005874	microtubule					2								71
cellular_component	GO:0012505	endomembrane system	2.39794				3		2.69897	2.52288	532				573		569	601
cellular_component	GO:0043226	organelle	3		3	3	3	3	3	3	2824		1721	2423	3017	2330	2994	3214
cellular_component	GO:0043227	membrane-bounded organelle	3		3	2.39794	3	3	3	3	2656		1619	2277	2830	2195	2810	3016
cellular_component	GO:0043229	intracellular organelle	3		3	3	3	3	3	3	2820		1716	2419	3012	2326	2989	3208
cellular_component	GO:0043231	intracellular membrane-bounded organelle	3		3	2.1549	3	2.52288	3	3	2645		1608	2267	2817	2185	2797	3002
cellular_component	GO:0099081	supramolecular polymer					2								71
cellular_component	GO:0099512	supramolecular fiber					2								71
cellular_component	GO:0099513	polymeric cytoskeletal fiber					2								71
cellular_component	GO:0140535	intracellular protein-containing complex					2.1549		2.09691	2.22185					200		199	211
cellular_component	GO:1990234	transferase complex		3			3		3	3		134			188		188	200
molecular_function	GO:0000976	transcription cis-regulatory region binding			2.22185								81
molecular_function	GO:0001067	transcription regulatory region nucleic acid binding			2.22185								81
molecular_function	GO:0003677	DNA binding	3	3	3	3	3	3	3	3	1076	807	709	946	1188	923	1183	1264
molecular_function	GO:0003700	DNA-binding transcription factor activity	3	3	3	3	3	3	3	3	612	447	405	521	656	525	652	691
molecular_function	GO:0003712	transcription coregulator activity			2.1549	3		2.52288					26	33		32
molecular_function	GO:0003723	RNA binding	3				2.69897		2.69897	3	529				573		571	625
molecular_function	GO:0003729	mRNA binding	2.69897							2.69897	132							155
molecular_function	GO:0003924	GTPase activity	3				3		3	3	105				117		116	122
molecular_function	GO:0004674	protein serine/threonine kinase activity	3				2.39794	2	2.69897	2.1549	300				321	249	324	341
molecular_function	GO:0004842	ubiquitin-protein transferase activity	2.52288					3			162					143
molecular_function	GO:0004843	thiol-dependent deubiquitinase	2.52288							2.39794	37							42
molecular_function	GO:0005198	structural molecule activity	2.1549					2.69897			169					149
molecular_function	GO:0005342	organic acid transmembrane transporter activity	2.39794								23
molecular_function	GO:0005515	protein binding				3	2.22185	2.09691	2.39794	3				1930	2422	1829	2410	2620
molecular_function	GO:0005516	calmodulin binding	3						2.69897		60						64
molecular_function	GO:0005525	GTP binding	3			3	3	2	3	3	141			117	155	110	154	163
molecular_function	GO:0008017	microtubule binding	3				3		2.69897	3	71				79		76	83
molecular_function	GO:0008092	cytoskeletal protein binding	3				3		3	3	138				151		147	159
molecular_function	GO:0008242	omega peptidase activity	3				2.1549			3	41				42			46
molecular_function	GO:0009881	photoreceptor activity	3		2.1549			2.52288			15		12			14
molecular_function	GO:0015631	tubulin binding	2.52288				2.69897		2.09691	2.39794	75				83		80	87
molecular_function	GO:0016462	pyrophosphatase activity	3			2.52288	3		3	3	171			144	193		190	203
molecular_function	GO:0016740	transferase activity	3				3	3	3	3	1954				2146	1610	2128	2300
molecular_function	GO:0016772	transferase activity, transferring phosphorus-containing groups	2.1549								959
molecular_function	GO:0016791	phosphatase activity	3			2.69897	3	2.22185	3	3	172			145	182	139	184	194
molecular_function	GO:0016817	hydrolase activity, acting on acid anhydrides	3			3	3		3	3	182			154	204		201	216
molecular_function	GO:0016818	hydrolase activity, acting on acid anhydrides, in phosphorus-containing anhydrides	3			2.30103	3		3	3	177			149	199		196	210
molecular_function	GO:0017018	myosin phosphatase activity				2.52288		2.09691		2.39794				33		32		40
molecular_function	GO:0017111	nucleoside-triphosphatase activity	3			3	3	2.22185	3	3	149			124	166	118	164	173
molecular_function	GO:0019001	guanyl nucleotide binding	3			3	3	2	3	3	142			118	156	111	155	164
molecular_function	GO:0019783	ubiquitin-like protein-specific protease activity	2.69897				2			2.39794	41				43			46
molecular_function	GO:0019787	ubiquitin-like protein transferase activity	2.52288					3			166					146
molecular_function	GO:0030527	structural constituent of chromatin	2.69897					3			115					104
molecular_function	GO:0032561	guanyl ribonucleotide binding	3			3	3	2	3	3	141			117	155	110	154	163
molecular_function	GO:0035639	purine ribonucleoside triphosphate binding	3			3	3	2	3	2.69897	1514			1325	1671	1249	1662	1783
molecular_function	GO:0042578	phosphoric ester hydrolase activity	3			3	3	3	3	3	201			172	218	167	218	231
molecular_function	GO:0043167	ion binding	2.22185								2802
molecular_function	GO:0043565	sequence-specific DNA binding	3	3	3	3	3	3	3	3	314	223	211	276	321	277	325	345
molecular_function	GO:0046943	carboxylic acid transmembrane transporter activity	2.39794								23
molecular_function	GO:0046982	protein heterodimerization activity						2.22185								117
molecular_function	GO:0051082	unfolded protein binding			2.52288	3		3		2.1549			39	47		47		56
molecular_function	GO:0051087	chaperone binding	2.22185					3			21					21
molecular_function	GO:0101005	deubiquitinase activity	3				2.39794			2.52288	41				43			46
molecular_function	GO:0140096	catalytic activity, acting on a protein						2.22185								1201
molecular_function	GO:0140110	transcription regulator activity	3	3	3	3	3	3	3	3	644	475	430	554	690	556	687	728
