# Supplementary material for: Heat stress causes chromatin accessibility and related gene expression changes in crown tissues of barley (Hordeum vulgare)
Source: Plant Mol Biol. 2024 Oct 22;114(6):115. doi: 10.1007/s11103-024-01509-x (PMC11496342; doi:10.1007/s11103-024-01509-x)
Supplement: Supplementary file 6 — Supplementary Material 6 [file 11103_2024_1509_MOESM6_ESM.xlsx]

## Sheet: Sheet1
Heat Stress Causes Chromatin Accessibility and Related Gene Expression Changes in Crown Tissues of Barley (Hordeum vulgare)
Plant Molecular Biology
Agnieszka Kiełbowicz-Matuk, Cezary Smaczniak, Krzysztof Mikołajczak, Anetta Kuczyńska, Xiaocai Xu, Caroline Braeuning, Paweł Krajewski*
*Institute of Plant Genetics, Polish Academy of Sciences, Strzeszyńska 34, 60-479 Poznań, Poland, pkra@igr.poznan.pl
Table S4. GO term overrepresenation analysis for sets of DEGs
			Set of DEGs; -log10(corr. p value) for overrepresentation									Number of genes
			Contrasts of factor levels				Contratsts HT-C for					Contrasts of factor levels				Contratsts H-C for
			B7 - Bn	B8 - Bn	10d – 1d	HT - C	Bn	B7	B8	1d	10d	B7 - Bn	B8 - Bn	10d – 1d	HT - C	Bn	B7	B8	1d	10d
biological_process	GO:0006260	DNA replication								3									33
biological_process	GO:0006270	DNA replication initiation								3									10
biological_process	GO:0006397	mRNA processing								2									51
biological_process	GO:0006508	proteolysis									2.22185									52
biological_process	GO:0007166	cell surface receptor signaling pathway		3	3								4	4
biological_process	GO:0008033	tRNA processing								3									34
biological_process	GO:0009056	catabolic process									2.09691									61
biological_process	GO:0009698	phenylpropanoid metabolic process					2.04576									9
biological_process	GO:0009719	response to endogenous stimulus							2.39794	2.69897								32	91
biological_process	GO:0009725	response to hormone							2.39794	2.69897								32	90
biological_process	GO:0009873	ethylene-activated signaling pathway							2.39794									10
biological_process	GO:0010033	response to organic substance							2.39794	2.69897								36	102
biological_process	GO:0015706	nitrate transport									2.04576									5
biological_process	GO:0015837	amine transport								2.22185									7
biological_process	GO:0019346	transsulfuration								2.22185									7
biological_process	GO:0019748	secondary metabolic process					2.52288									11
biological_process	GO:0032890	regulation of organic acid transport								2.22185									7
biological_process	GO:0032973	amino acid export across plasma membrane								2.22185									7
biological_process	GO:0035821	modulation of process of other organism									3									9
biological_process	GO:0042221	response to chemical							2.69897	3								48	146
biological_process	GO:0044248	cellular catabolic process									2.39794									54
biological_process	GO:0050667	homocysteine metabolic process								2.22185									7
biological_process	GO:0051952	regulation of amine transport								2.22185									7
biological_process	GO:0051955	regulation of amino acid transport								2.22185									7
biological_process	GO:0071369	cellular response to ethylene stimulus							2.39794									10
biological_process	GO:0080143	regulation of amino acid export								2.22185									7
biological_process	GO:1903789	regulation of amino acid transmembrane transport								2.22185									7
cellular_component	GO:0000785	chromatin									2.1549									22
cellular_component	GO:0000786	nucleosome									3									22
cellular_component	GO:0005576	extracellular region				3	3	3			3				50	42	60			79
cellular_component	GO:0005811	lipid droplet									2.30103									6
cellular_component	GO:0012511	monolayer-surrounded lipid storage body									2.52288									4
cellular_component	GO:0015935	small ribosomal subunit									3									6
cellular_component	GO:0032993	protein-DNA complex									3									24
cellular_component	GO:0042555	MCM complex								3									6
cellular_component	GO:0044815	DNA packaging complex									3									22
cellular_component	GO:0048046	apoplast									3									23
molecular_function	GO:0003700	DNA-binding transcription factor activity							3	3								57	161
molecular_function	GO:0003962	cystathionine gamma-synthase activity								2.04576									6
molecular_function	GO:0004364	glutathione transferase activity				2.39794									12
molecular_function	GO:0004866	endopeptidase inhibitor activity				2.52288	2.69897								15	13
molecular_function	GO:0004867	serine-type endopeptidase inhibitor activity				2.52288	2.69897								13	11
molecular_function	GO:0005198	structural molecule activity									3									30
molecular_function	GO:0016491	oxidoreductase activity							2.22185		2.22185							69		85
molecular_function	GO:0016679	oxidoreductase activity, acting on diphenols and related substances as donors									2.22185									8
molecular_function	GO:0016682	oxidoreductase activity, acting on diphenols and related substances as donors, oxygen as acceptor									2.22185									8
molecular_function	GO:0030414	peptidase inhibitor activity				2.52288	2.69897								15	13
molecular_function	GO:0030527	structural constituent of chromatin									3									22
molecular_function	GO:0043565	sequence-specific DNA binding								3									86
molecular_function	GO:0046982	protein heterodimerization activity						2.09691			3						26			24
molecular_function	GO:0050660	flavin adenine dinucleotide binding								2									39
molecular_function	GO:0061134	peptidase regulator activity				2.39794	2.69897								15	13
molecular_function	GO:0061135	endopeptidase regulator activity				2.52288	2.69897								15	13
molecular_function	GO:0090729	toxin activity					3				3					9				13
molecular_function	GO:0140110	transcription regulator activity							3	2.52288								57	161
