# Supplementary material for: Heat stress causes chromatin accessibility and related gene expression changes in crown tissues of barley (Hordeum vulgare)
Source: Plant Mol Biol. 2024 Oct 22;114(6):115. doi: 10.1007/s11103-024-01509-x (PMC11496342; doi:10.1007/s11103-024-01509-x)
Supplement: Supplementary file 7 — Supplementary Material 7 [file 11103_2024_1509_MOESM7_ESM.xlsx]

## Sheet: Table S5
Heat Stress Causes Chromatin Accessibility and Related Gene Expression Changes in Crown Tissues of Barley (Hordeum vulgare)
Plant Molecular Biology
Agnieszka Kiełbowicz-Matuk, Cezary Smaczniak, Krzysztof Mikołajczak, Anetta Kuczyńska, Xiaocai Xu, Caroline Braeuning, Paweł Krajewski*
*Institute of Plant Genetics, Polish Academy of Sciences, Strzeszyńska 34, 60-479 Poznań, Poland, pkra@igr.poznan.pl
Table S5. GO term overrepresenation analysis for sets of genes losing accessibility and expression
			-log10(p) for overrepresentation		Number of genes
Ontology	Term ID	Term name	HT-C for B8	HT-C for 1d
biological_process	GO:0000160	phosphorelay signal transduction system	2.39794		8
biological_process	GO:0006351	transcription, DNA-templated	3	3	31	121
biological_process	GO:0006355	regulation of transcription, DNA-templated	3	3	31	117
biological_process	GO:0009059	macromolecule biosynthetic process		3		126
biological_process	GO:0009719	response to endogenous stimulus	3	3	16	48
biological_process	GO:0009723	response to ethylene	3	2.69897	8	13
biological_process	GO:0009725	response to hormone	3	3	16	48
biological_process	GO:0009755	hormone-mediated signaling pathway		2		26
biological_process	GO:0009873	ethylene-activated signaling pathway	3	2.1549	8	11
biological_process	GO:0009889	regulation of biosynthetic process	3	3	31	117
biological_process	GO:0010033	response to organic substance	2.69897	3	16	52
biological_process	GO:0010467	gene expression		2.69897		130
biological_process	GO:0010468	regulation of gene expression	2.69897	3	32	119
biological_process	GO:0010556	regulation of macromolecule biosynthetic process	3	3	31	117
biological_process	GO:0015837	amine transport		2.22185		5
biological_process	GO:0016070	RNA metabolic process		3		128
biological_process	GO:0018130	heterocycle biosynthetic process		3		128
biological_process	GO:0019219	regulation of nucleobase-containing compound metabolic process	3	3	31	118
biological_process	GO:0019222	regulation of metabolic process	2.39794	3	32	130
biological_process	GO:0019438	aromatic compound biosynthetic process		3		126
biological_process	GO:0031323	regulation of cellular metabolic process	2.69897	3	31	128
biological_process	GO:0031326	regulation of cellular biosynthetic process	3	3	31	117
biological_process	GO:0032774	RNA biosynthetic process	3	3	31	121
biological_process	GO:0032870	cellular response to hormone stimulus		2.39794		28
biological_process	GO:0032890	regulation of organic acid transport		2.22185		5
biological_process	GO:0032973	amino acid export across plasma membrane		2.22185		5
biological_process	GO:0034645	cellular macromolecule biosynthetic process		3		124
biological_process	GO:0034654	nucleobase-containing compound biosynthetic process	2.39794	3	31	125
biological_process	GO:0042221	response to chemical	2.69897	3	20	64
biological_process	GO:0044271	cellular nitrogen compound biosynthetic process		3		127
biological_process	GO:0050789	regulation of biological process		3		174
biological_process	GO:0050794	regulation of cellular process		3		159
biological_process	GO:0051171	regulation of nitrogen compound metabolic process	2.69897	3	31	126
biological_process	GO:0051252	regulation of RNA metabolic process	3	3	31	118
biological_process	GO:0051952	regulation of amine transport		2.22185		5
biological_process	GO:0051955	regulation of amino acid transport		2.22185		5
biological_process	GO:0060255	regulation of macromolecule metabolic process	2.69897	3	32	128
biological_process	GO:0065007	biological regulation		3		185
biological_process	GO:0070887	cellular response to chemical stimulus		2.1549		36
biological_process	GO:0071310	cellular response to organic substance		2.69897		31
biological_process	GO:0071369	cellular response to ethylene stimulus	3	2.69897	8	12
biological_process	GO:0071495	cellular response to endogenous stimulus		2.39794		28
biological_process	GO:0080090	regulation of primary metabolic process	2.69897	3	31	126
biological_process	GO:0080134	regulation of response to stress		2.09691		13
biological_process	GO:0080143	regulation of amino acid export		2.22185		5
biological_process	GO:0097659	nucleic acid-templated transcription	3	3	31	121
biological_process	GO:1901362	organic cyclic compound biosynthetic process		3		128
biological_process	GO:1903506	regulation of nucleic acid-templated transcription	3	3	31	117
biological_process	GO:1903789	regulation of amino acid transmembrane transport		2.22185		5
biological_process	GO:2000112	regulation of cellular macromolecule biosynthetic process	3	3	31	117
biological_process	GO:2001141	regulation of RNA biosynthetic process	3	3	31	117
molecular_function	GO:0003677	DNA binding		3		108
molecular_function	GO:0003700	DNA-binding transcription factor activity	3	3	25	84
molecular_function	GO:0043565	sequence-specific DNA binding		3		46
molecular_function	GO:0140110	transcription regulator activity	3	3	25	84
